# Supplementary material for: Inflammation in the tumor-adjacent lung as a predictor of clinical outcome in lung adenocarcinoma
Source: Nat Commun. 2023 Nov 8;14:6764. doi: 10.1038/s41467-023-42327-x (PMC10632519; doi:10.1038/s41467-023-42327-x)
Supplement: Supplementary file 4 — Dataset 1 [file 41467_2023_42327_MOESM4_ESM.xlsx]

## Sheet: Cohort characteristics
Characteristic	Stats	Stats(percentage)
Race
White	121	85
Asian	16	11
Black	4	3
Hispanic	2	1
Sex:Female (Male)	99 (44)	69 (31)
Age	70.1 (9.2)	70.1 (9.2)
smoking_Pack_Years	26.1 (28)	26.1 (28)
Cytologic_grade:Low (High)	93 (49)	65 (35)
Size_cm	2.1 (0.8)	2.1 (0.8)
LVI:No (Yes)	126 (17)	88 (12)
Pleural_Invasion:No (Yes)	125 (18)	87 (13)
AcinarPerc	32.4 (20.8)	32.4 (20.8)
LepidicPerc	22.3 (24.4)	22.3 (24.4)
MicropapillaryPerc	9.9 (14.2)	9.9 (14.2)
Necrosis_Perc	2 (6.7)	2 (6.7)
PapillaryPerc	21.1 (21.9)	21.1 (21.9)
SolidPerc	8.2 (18.8)	8.2 (18.8)
CribriformPerc	1.1 (5.8)	1.1 (5.8)
Fused_glandsPerc	5.5 (13.6)	5.5 (13.6)
Nuclear_grade	1.9 (0.8)	1.9 (0.8)
nuclear_histology
Unknown	1	1
Fused glands	13	9
Micropapillary	7	5
Solid	23	16
Papillary	32	22
Acinar	61	43
Cribriform	2	1
Lepidic	4	3

## Sheet: Clinical information
Study_ID	Race	Male_1	stage	Dead_or_alive	smoking_Pack_Years	Days_to_Death or Last Contact	Age_range	Size_cm	LVI	Pleural_Invasion	Time to Recurrence	Progression	ProgType	ProgType_Lab	LepidicPerc	AcinarPerc	PapillaryPerc	MicropapillaryPerc	SolidPerc	CribriformPerc	Fused_glandsPerc	FINAL IASLC GRADE MOREIRA	STAS	Histologic_component_of_mitotic_hot_spot	Nuclear_grade	Cytologic_grade	Necrosis_Perc	match_normal
20	White	1	IA	1	50	1141	70-79	1.3	0	0	656	1	1	Systemic	0	0	0	0	50	10	40	3	Present	Solid	3	High	10	TRUE
32	White	2	IA	0	5	4661	60-69	2	1	1	4661	0	0	No.Recurrence	0	10	10	40	0	20	20	3	Absent	Fused glands	2	High	5	TRUE
50	White	1	1	0	7.5	2319	70-79	1	0	0	2319	0	0	No.Recurrence	0	40	0	20	10	0	30	3	Absent	Acinar	3	High	10	TRUE
62	White	1	1	0	45	4610	60-69	1.4	0	0	4610	0	0	No.Recurrence	0	40	20	20	10	0	10	3	Absent	Acinar	2	High	0	TRUE
68	White	2	1	0	0	4616	70-79	1.7	0	0	4616	0	0	No.Recurrence	20	50	30	0	0	0	0	2	Absent	Acinar	2	Low	0	TRUE
113	White	2	1	0	35	3030	70-79	1.3	0	0	3030	0	0	No.Recurrence	20	80	0	0	0	0	0	2	Absent	Acinar	1	Low	0	TRUE
116	White	2	1	0	45	4265	60-69	1.7	0	0	4265	0	0	No.Recurrence	0	0	90	10	0	0	0	2	Absent	Papillary	1	Low	0	TRUE
175	White	2	1	0	40	3666	50-59	0.9	0	0	3666	0	0	No.Recurrence	40	30	20	0	0	0	0	1	Absent	Acinar	1	Low	0	TRUE
178	White	2	1	0	3	4485	60-69	1	0	0	4485	0	0	No.Recurrence	10	50	40	0	0	0	0	2	Absent	Acinar	2	Low	0	TRUE
252	White	2	IB	0	10	5029	70-79	1.5	0	1	5029	0	0	No.Recurrence	10	20	0	0	30	0	40	3	Absent	Fused glands	3	High	0	TRUE
268	White	2	1	0	30	3582	40-49	1.2	0	0	3582	0	0	No.Recurrence	40	60	0	0	0	0	0	2	Absent	Papillary	1	Low	0	TRUE
278	White	2	1	0	33	3698	60-69	0.9	0	0	3698	0	0	No.Recurrence	10	40	30	0	20	0	0	3	Absent	Solid	3	High	0	TRUE
279	Asian	2	1	0	0	1926	60-69	1.8	0	0	1926	0	0	No.Recurrence	0	30	20	50	0	0	0	3	Present	Micropapillary	2	Low	0	TRUE
294	White	2	IB	0	35	2156	80-89	2.3	0	1	2156	0	0	No.Recurrence	0	30	50	0	20	0	0	3	Absent	Papillary	1	Low	0	TRUE
300	Asian	2	IB	1	0	1792	80-89	3.5	1	1	1392	1	2	Locoregional	10	30	10	40	0	0	10	3	Absent	Fused glands	3	High	5	TRUE
304	White	2	1	0	0	4349	60-69	1	0	0	4349	0	0	No.Recurrence	40	60	0	0	0	0	0	2	Absent	Acinar	1	Low	0	TRUE
307	White	1	1	1	70	3955	60-69	2.5	0	0	3103	1	3	Secondary.Primary	40	30	20	10	0	0	0	2	Absent	Acinar	2	Low	0	TRUE
318	Asian	2	1	0	0	4116	70-79	1.4	0	0	4116	0	0	No.Recurrence	0	60	40	0	0	0	0	2	Absent	Acinar	1	Low	0	TRUE
330	White	2	IB	1	75	1153	70-79	2.8	0	1	988	1	1	Systemic	0	30	40	20	0	0	10	3	Absent	Acinar	2	Low	0	TRUE
346	White	2	1	1	25	4644	70-79	1.7	0	0	4644	0	0	No.Recurrence	0	0	0	0	60	40	10	3	Absent	Solid	3	High	0	TRUE
359	White	1	1	0	40	4308	60-69	2.2	0	0	4308	0	0	No.Recurrence	0	30	20	50	0	0	0	3	Absent	Acinar	3	High	0	TRUE
373	White	2	1	0	30	2288	50-59	2.5	0	0	2288	0	0	No.Recurrence	10	10	20	0	40	0	20	3	Absent	Solid	3	High	0	TRUE
410	White	1	IB	1	100	2534	70-79	1.5	0	1	1675	1	1	Systemic	30	10	40	0	20	0	0	3	Absent	Papillary	2	Low	0	TRUE
411	White	1	1	1	37	3069	70-79	1.5	0	0	3069	0	0	No.Recurrence	10	20	50	20	0	0	0	3	Absent	Acinar	1	Low	0	TRUE
450	White	2	IA	0	60	2392	70-79	1.8	0	0	2392	0	0	No.Recurrence	80	20	0	0	0	0	0	1	Absent	Acinar	2	Low	0	TRUE
454	White	2	IA	1	10	2013	70-79	2.8	0	0	671	1	1	Systemic	0	20	10	30	0	0	40	3	Absent	Fused glands	3	High	0	TRUE
457	Asian	2	IB	0	0	3815	70-79	2.4	0	1	3815	0	0	No.Recurrence	0	50	20	30	0	0	0	3	Absent	Acinar	2	Low	0	TRUE
502	White	2	IA	1	0	4306	70-79	1.5	0	0	3060	1	3	Secondary.Primary	30	40	30	0	0	0	0	2	Absent	Acinar	2	Low	0	TRUE
539	White	2	IB	1	0	810	60-69	3.2	1	0	222	1	1	Systemic	0	20	0	30	0	10	40	3	Absent	Fused glands	3	High	5	TRUE
565	White	2	1	1	20	3828	60-69	1.5	0	0	3828	0	0	No.Recurrence	40	40	20	0	0	0	0	2	Absent	Acinar	1	Low	0	TRUE
608	white	1	IA	1	20	2165	60-69	1.5	0	0	971	1	1	systemic	40	10	50	0	0	0	0	2	Absent	Papillary	1	Low	0	TRUE
634	Asian	1	IB	0	25	1879	70-79	3.6	0	0	1879	0	0	No.Recurrence	0	30	20	40	0	0	10	3	Absent	Acinar	3	High	30	TRUE
653	White	1	1	0	30	2728	80-89	1.3	0	0	2728	0	0	No.Recurrence	60	30	10	0	0	0	0	1	Absent	Acinar	2	Low	0	TRUE
656	White	1	IA	1	90	533	70-79	2	0	0	474	1	2	Locoregional	0	50	20	0	20	10	0	3	Absent	Solid	2	High	0	TRUE
669	White	2	IA	1	15	2142	60-69	1.4	1	0	957	1	2	Locoregional	0	10	20	40	10	0	20	3	Absent	Solid	3	High	10	TRUE
675	White	2	IA	1	30	1625	70-79	2.1	0	0	1224	1	2	Locoregional	30	40	10	20	0	0	0	3	Absent	Acinar	3	High	0	TRUE
689	White	2	1	0	5	3902	70-79	1.85	0	0	3902	0	0	No.Recurrence	30	70	0	0	0	0	0	2	Absent	Acinar	2	Low	0	TRUE
693	White	2	1	0	17	3909	60-69	1.8	0	0	3495	1	3	Secondary.Primary	60	30	10	0	0	0	0	1	Absent	Acinar	1	Low	0	TRUE
701	White	1	1	1	40	3371	70-79	1.8	0	1	3371	0	0	No.Recurrence	0	10	0	0	60	0	30	3	Absent	Solid	3	High	40	TRUE
704	White	2	IB	1	10	2257	50-59	1.7	0	1	1515	1	1	Systemic	10	40	10	0	0	10	30	3	Absent	Fused glands	3	High	0	TRUE
706	White	1	IB	0	30	3262	80-89	2.5	0	1	3262	0	0	No.Recurrence	30	70	0	0	0	0	0	2	Absent	Acinar	1	Low	0	TRUE
713	White	2	1	1	50	3849	60-69	1.4	0	0	3849	0	0	No.Recurrence	70	10	20	0	0	0	0	1	Absent	Acinar	1	Low	0	TRUE
741	White	2	1	0	30	3853	60-69	1.3	0	0	706	1	2	Locoregional	10	40	20	30	0	0	0	3	Absent	Acinar	1	Low	0	TRUE
779	White	2	IA	1	80	1506	80-89	1.2	0	0	1208	1	2	Locoregional	60	10	30	0	0	0	0	1	Absent	Papillary	1	Low	0	TRUE
780	White	2	IA	0	10	2262	50-59	1.1	0	0	2262	0	0	No.Recurrence	60	40	0	0	0	0	0	1	Absent	Acinar	1	Low	0	TRUE
784	White	1	IA	1	10	3135	80-89	1	0	0	3135	0	0	No.Recurrence	70	30	0	0	0	0	0	1	Absent	Acinar	2	High	0	TRUE
822	White	2	1	0	9	3672	50-59	1.2	0	1	3672	0	0	No.Recurrence	10	70	10	10	0	0	0	2	Absent	Acinar	2	High	0	TRUE
830	White	2	IA	0	35	4502	60-69	1.4	0	0	4502	0	0	no.Recurrence1	80	20	0	0	0	0	0	1	Absent	Lepidic	1	Low	0	FALSE
831	White	2	IA	1	75	3034	80-89	2	1	0	3034	0	0	No.Recurrence	0	80	0	20	0	0	0	3	Absent	Acinar	2	Low	0	TRUE
848	White	2	1	0	0	3492	60-69	2.3	0	0	2220	1	3	Secondary.Primary	10	80	10	0	0	0	0	2	Absent	Acinar	1	Low	0	TRUE
854	White	2	IA	1	87.5	2734	80-89	1.6	0	0	2734	0	0	No.Recurrence	80	20	0	0	0	0	0	1	Absent	Acinar	1	Low	0	TRUE
867	Asian	2	1	1	10	3576	80-89	3.3	0	0	3051	1	3	Secondary.Primary	30	50	20	0	0	0	0	2	Absent	Acinar	2	Low	0	TRUE
875	White	1	1	0	60	1922	50-59	1	0	0	1922	0	0	No.Recurrence	90	10	0	0	0	0	0	1	Absent	Acinar	1	Low	0	TRUE
947	White	2	IB	0	0	3484	50-59	3.5	1	1	3484	0	0	No.Recurrence	0	10	50	40	0	0	0	3	Absent	Papillary	2	High	0	TRUE
955	White	2	1	0	10	3440	70-79	0.7	0	0	3440	0	0	No.Recurrence	10	40	50	0	0	0	0	2	Absent	Papillary	1	Low	0	TRUE
965	White	2	1	0	20	3427	70-79	1.6	1	0	3427	0	0	No.Recurrence	30	40	20	0	0	0	10	2	Absent	Acinar	2	Low	0	TRUE
994	White	1	1	0	20	2482	80-89	2.5	0	0	2482	0	0	No.Recurrence	0	50	10	0	40	0	0	3	Absent	Solid	3	High	0	TRUE
1019	White	2	IB	1	20	840	80-89	1.5	1	1	551	1	1	Systemic	10	10	0	50	0	0	30	3	Present	Fused glands	2	Low	0	TRUE
1026	White	2	IB	0	30	4167	70-79	3.5	0	0	4165	0	0	No.Recurrence	0	10	0	20	70	0	0	3	Present	solid	3	High	30	TRUE
1027	White	2	IB	0	0	3341	80-89	3.2	1	0	3341	0	0	No.Recurrence	0	10	20	40	0	0	30	3	Absent	Fused glands	3	High	40	TRUE
1037	Black or African America	2	IA	0	10	1511	60-69	1.5	0	0	1511	0	0	No.Recurrence	0	30	50	20	0	0	0	3	Absent	Papillary	1	Low	0	TRUE
1057	Asian	2	1	0	0	3243	60-69	1.8	0	0	3243	0	0	No.Recurrence	70	30	0	0	0	0	0	1	Absent	Lepidic	1	Low	0	TRUE
1064	white	2	IA	1	0	1541	60-69	1.3	0	0	1541	0	0	No.Recurrence	30	40	30	0	0	0	0	2	Absent	Acinar	1	Low	0	FALSE
1079	White	2	1	0	15	3235	60-69	2.1	0	0	3235	0	0	No.Recurrence	0	0	0	40	60	0	0	3	Present	solid	3	High	0	TRUE
1093	Hipanic or Latino	1	IIB	0	0	2988	60-69	2.5	1	1	2988	0	0	No.Recurrence	0	70	0	30	0	0	0	3	Absent	Acinar	3	High	0	TRUE
1124	White	2	IB	0	0	3561	80-89	3.5	0	1	3561	0	0	No.Recurrence	10	60	10	20	0	0	0	3	Absent	Acinar	2	Low	0	TRUE
1141	White	1	IA	0	23	3540	60-69	0.7	0	0	3540	0	0	No.Recurrence	40	60	0	0	0	0	0	2	Absent	Acinar	2	Low	0	TRUE
1196	White	2	IB	1	40	558	70-79	3.2	1	1	558	0	0	No.Recurrence	0	0	0	0	80	0	20	3	Absent	Solid	3	High	10	TRUE
1205	White	2	IA	1	0	2088	80-89	2	0	0	487	1	1	Systemic	10	50	0	0	10	0	30	3	Absent	Fused glands	2	High	0	TRUE
1206	White	1	IA	0	60	3467	60-69	1.1	0	0	3467	0	0	No.Recurrence	30	20	50	0	0	0	0	2	Absent	Papillary	2	Low	0	TRUE
1210	White	1	IA	0	45	3307	60-69	1.5	0	0	2568	1	3	Secondary.Primary	40	50	10	0	0	0	0	2	Absent	Acinar	1	Low	0	TRUE
1213	White	2	IA	0	0	2849	80-89	1.4	0	0	2849	0	0	No.Recurrence	20	20	0	0	0	0	60	3	Absent	Fused glands	2	Low		TRUE
1222	White	1	IA	0	10	2935	80-89	2.1	1	0	2935	0	0	No.Recurrence	60	20	10	10	0	0	0	1	Absent	Acinar	1	Low	0	TRUE
1248	White	2	IA	0	NA	2065	80-89	2.4	0	0	2065	0	0	No.Recurrence	60	30	0	10	0	0	10	1	Absent	Lepidic	1	Low	0	TRUE
1257	White	1	IB	0	35	3309	60-69	3.5	1	0	3309	0	0	No.Recurrence	10	20	0	20	20	0	30	3	Present	Fused glands	3	High	10	TRUE
1261	White	2	IA	0	80	3426	70-79	1.5	0	0	3426	0	0	No.Recurrence	60	0	40	0	0	0	0	1	Absent	Papillary	1	Low	0	TRUE
1278	White	1	IA	0	18	2862	60-69	1.7	0	0	1096	1	2	Locoregional	80	20	0	0	0	0	0	1	Absent	Acinar	1	Low	0	TRUE
1280	White	1	IA	0	80	3702	70-79	1.5	0	0	3008	1	3	Secondary.Primary	10	30	0	10	0	50	0	3	Present	Cribriform	3	High	10	TRUE
1281	White	1	IIIA	0	25	1804	70-79	4	1	0	860	1	2	Locoregional	0	0	0	60	40	0	0	3	Absent	Micropapillary	3	High	50	FALSE
1284	White	1	IA	0	40	3468	60-69	0.9	0	0	1545	1	2	Locoregional	0	20	0	0	30	0	50	3	Absent	Fused glands	3	High	5	TRUE
1319	White	2	IB	0	20	2807	70-79	3.5	0	0	1585	1	3	Secondary.Primary	30	50	0	10	0	0	10	2	Absent	Acinar	2	High	0	TRUE
1321	White	2	IA	0	12	3251	70-79	2.3	0	0	3251	0	0	No.Recurrence	70	30	0	0	0	0	0	1	Absent	Acinar	1	Low	0	TRUE
1334	White	2	IB	0	NA	3617	50-59	3.2	0	0	289	1	1	Systemic	0	0	0	30	70	0	0	3	Absent	solid	3	High	30	TRUE
1351	White	2	IB	1	0	3090	50-59	4	1	0	2618	1	1	Systemic (brain) SYSTEMIC IS CORRECT PASS 2/22	0	30	80	0	10	0	0	2	Absent	solid	2	High	0	TRUE
1355	Asian	2	IA	0	0	3546	60-69	2.7	0	0	2746	1	3	Secondary.Primary	30	50	20	0	0	0	0	2	Absent	Acinar	2	Low	0	TRUE
1364	White	1	IA	0	60	3112	70-79	1.2	0	0	1566	1	3	Secondary.Primary	20	20	30	10	0	0	20	3	Absent	Papillary	3	High	0	TRUE
1368	White	2	IA	1	10	2277	70-79	3	0	0	160	1	3	Secondary.Primary	10	70	10	10	0	0	0	2	Absent	Acinar	2	High	0	TRUE
1416	White	1	IA	0	40	1530	70-79	2.7	0	0	1530	0	0	No.Recurrence	60	40	0	0	0	0	0	1	Absent	Acinar	1	Low	0	TRUE
1417	White	1	IB	0	120	2568	80-89	3.5	0	0	2568	0	0	No.Recurrence	10	10	20	60	0	0	0	3	Absent	Micropapillary	2	High	0	TRUE
1428	Black or African America	2	IA	0	0	2727	60-69	2	0	0	2727	0	0	No.Recurrence	50	40	10	0	0	0	0	1	Absent	Acinar	1	Low	0	TRUE
1433	White	2	IA	0	3	2765	50-59	1.3	0	0	2765	0	0	No.Recurrence	50	20	30	0	0	0	0	1	Absent	Acinar	1	Low	0	TRUE
1435	White	2	IA	0	0	2988	40-49	1.4	0	0	2988	0	0	No.Recurrence	30	30	40	0	0	0	0	2	Absent	Acinar	1	Low	0	TRUE
1443	White	2	IA	1	37.5	1549	60-69	2.9	0	0	1010	1	1	Systemic	0	50	40	0	10	0	0	2	Absent	Acinar	2	Low	0	TRUE
1445	White	1	IB	1	25	2499	80-89	4	0	0	2499	0	0	No.Recurrence	80	20	0	0	0	0	0	1	Absent	Lepidic	1	Low	0	TRUE
1448	White	2	IA	1	60	1795	80-89	2.5	0	0	1795	0	0	No.Recurrence	0	30	30	0	40	0	0	3	Absent	Papillary	2	Low	0	TRUE
1487	Asian	2	IA	0	0	2945	60-69	2.8	0	0	2945	0	0	No.Recurrence	0	50	20	10	20	0	0	3	Absent	Acinar	2	Low	0	TRUE
1502	White	1	IA	1	NA	1067	80-89	2.1	0	0	220	1	1	Systemic	0	10	0	0	90	0	0	3	Absent	Solid	3	High	0	TRUE
1512	Asian	2	IA	1	0	1806	70-79	2.5	0	0	1806	0	0	No.Recurrence	10	20	80	0	0	0	0	2	Absent	Papillary	1	Low	0	TRUE
1513	White	2	IA	1	40	548	60-69	2.5	0	0	548	0	0	No.Recurrence	80	20	0	0	0	0	0	1	Absent	Acinar	1	Low	0	TRUE
1534	White	2	IIA	0	80	1554	70-79	3.5	0	0	1245	1	3	Secondary.Primary	10	10	10	70	0	0	0	3	Absent	Micropapillary	2	High	0	TRUE
1551	White	2	IA	0	0.2	2469	60-69	2	0	0	2469	0	0	No.Recurrence	0	10	0	30	60	0	0	3	Absent	solid	3	High	0	TRUE
1555	White	1	IA	0	90	2831	60-69	1.6	0	0	1651	1	3	Secondary.Primary	20	50	30	0	0	0	0	2	Absent	Acinar	2	Low	0	TRUE
1562	White	1	IA	0	21	3176	60-69	1.9	0	0	988	1	3	Secondary.Primary	70	10	20	0	0	0	0	1	Absent	Papillary	1	Low	0	TRUE
1595	White	2	IA	0	2.5	3118	60-69	3	0	0	218	1	3	Secondary.Primary	30	60	10	0	0	0	0	2	Absent	Acinar	1	Low	0	TRUE
1597	White	2	IA	0	0	2728	60-69	1.8	0	0	2728	0	0	No.Recurrence	20	30	40	10	0	0	0	2	Absent	Acinar	2	Low	0	TRUE
1603	White	2	IA	0	0	2800	60-69	2.8	0	0	2800	0	0	No.Recurrence	40	20	30	10	0	0	0	2	Absent	Papillary	2	Low	0	TRUE
1609	White	1	IA	1	50	1740	60-69	2.1	1	0	1097	1	2	Locoregional	10	40	10	20	20	0	0	3	Absent	Acinar	2	Low	0	TRUE
1630	White	2	IA	0	12	2732	60-69	0.7	0	0	1415	1	3	Secondary.Primary	30	10	60	0	0	0	0	2	Absent	Papillary	1	Low	0	TRUE
1636	White	2	IB	0	80	1098	70-79	3.2	0	0	1098	1	3	Secondary.Primary	0	30	30	30	10	0	0	3	Present	Micropapillary	2	Low	0	TRUE
1678	White	2	IA	0	24	2531	50-59	1.8	0	0	2531	0	0	No.Recurrence	20	30	40	10	0	0	0	2	Absent	Papillary	1	Low	10	TRUE
1682	White	2	IA	0	0	2304	70-79	2.5	1	1	2304	0	0	No.Recurrence	40	30	20	10	0	0	0	1	Absent	Papillary	1	Low	0	TRUE
1690	White	1	IIB	1	20	693	70-79	1.5	0	0	243	1	3	Secondary.Primary	0	40	20	30	0	10	0	3	Present	Micropapillary	2	High	0	TRUE
1707	White	2	IA	0	15	2972	50-59	1.4	0	0	2972	0	0	No.Recurrence	30	0	60	10	0	0	0	2	Absent	Papillary	1	Low	0	TRUE
1738	Black or African America	2	IA	0	7.5	2486	70-79	2.1	0	0	691	1	3	Secondary.Primary	0	50	30	20	0	0	0	3	Absent	Micropapillary	2	High	0	TRUE
1749	White	2	IA	0	0.8	2123	40-49	1.6	0	0	2123	0	0	No.Recurrence	10	60	30	0	0	0	0	2	Absent	Acinar	1	Low	0	TRUE
1767	White	2	IA	0	20	2505	70-79	1.5	0	1	748	1	2	Locoregional	0	10	0	0	0	0	90	3	Present	Fused glands	3	High	10	TRUE
1769	White	1	IA	0	0	2499	50-59	3	0	0	2499	0	0	No.Recurrence	10	60	0	30	0	0	0	3	Absent	Acinar	2	High	0	TRUE
1787	White	2	IA	0	6	2919	60-69	1.8	0	0	2420	1	3	Secondary.Primary	60	10	0	30	0	0	0	3	Absent	Micropapillary	2	Low	0	TRUE
1795	White	1	IA	1	15	1297	70-79	3	0	0	1297	0	0	No.Recurrence	0	20	40	30	10	0	0	3	Absent	Papillary	2	Low	0	TRUE
1808	White	2	IB	0	40	2337	50-59	3.5	0	0	2337	0	0	No.Recurrence	10	20	60	10	0	0	0	2	Absent	Papillary	2	Low	0	TRUE
1837	White	2	IA	0	0	2716	70-79	2.3	0	0	2716	0	0	No.Recurrence	70	10	20	0	0	0	0	1	Absent	Lepidic	1	Low	0	TRUE
1845	White	2	IA	1	90	1674	70-79	2.1	0	0	1386	1	3	Secondary.Primary	40	0	60	0	0	0	0	2	Absent	Papillary	1	Low	0	TRUE
1848	White	2	IB	0	15	2284	70-79	1.6	1	1	2284	0	0	No.Recurrence	30	40	20	0	10	0	0	2	Absent	Acinar	3	High	0	TRUE
1854	Hipanic or Latino	2	IA	0	80	1939	60-69	1.4	0	0	1939	0	0	No.Recurrence	60	30	10	0	0	0	0	1	Absent	Acinar	1	Low	0	TRUE
1871	White	2	IA	0	23	2276	60-69	1.8	0	0	299	1	2	Locoregional	0	40	10	0	30	0	20	3	Absent	Solid	3	High	0	TRUE
1873	White	1	IA	1	40	1432	80-89	1.8	0	0	1432	0	0	No.Recurrence	0	60	0	30	10	0	0	3	Absent	Solid	3	High	0	TRUE
1883	White	2	IA	0	53	2744	60-69	1.3	0	0	1305	1	3	Secondary.Primary	0	70	30	0	0	0	0	2	Absent	Papillary	1	Low	0	TRUE
1884	Asian	2	IA	0	0	2094	80-89	2.4	0	0	2094	0	0	No.Recurrence	10	10	70	10	0	0	0	2	Absent	Papillary	1	Low	0	TRUE
1891	White	2	IA	0	120	2639	70-79	2.8	0	0	2639	0	0	No.Recurrence	10	60	20	10	0	0	0	2	Absent	Micropapillary	2	Low	0	TRUE
1897	asian	2	IA	0	0	2663	70-79	2.5	0	0	1899	1	3	Secondary.Primary	20	20	50	10	0	0	0	2	Absent	Papillary	2	Low	0	TRUE
1898	White	1	IA	0	0	2649	60-69	2	0	0	388	1	2	Locoregional	0	50	30	20	0	0	0	3	Absent	Acinar	2	Low	0	TRUE
1900	White	2	IA	0	21	2680	70-79	1.2	0	0	2133	1	3	Secondary.Primary	10	60	30	0	0	0	0	2	Absent	Acinar	1	Low	0	TRUE
1906	White	2	IA	0	40	383	70-79	1.2	0	0	383	0	0	No.Recurrence	10	80	10	0	0	0	0	2	Absent	Acinar	1	Low	0	TRUE
1923	White	2	IB	0	0	1850	80-89	4	0	0	1850	0	0	No.Recurrence	10	40	50	0	0	0	0	2	Absent	Acinar	2	Low	0	TRUE
1932	White	1	IB	1	60	392	80-89	3.5	0	0	242	1	1	hip metastasis????	10	60	0	10	20	0	0	3	Absent	Solid	3	High	0	TRUE
1940	White	1	IB	0	0	1884	70-79	3.2	0	0	1884	0	0	No.Recurrence	10	10	70	10	0	0	0	2	Absent	Papillary	2	Low	0	TRUE
1949	White	1	IA	0	5	2029	70-79	2.4	0	0	2029	0	0	No.Recurrence	60	40	0	0	0	0	0	1	Absent	Acinar	1	Low	0	TRUE
1951	White	2	IA	0	NA	2062	60-69	1.8	0	0	2062	0	0	No.Recurrence	40	30	20	10	0	0	0	1	Absent	Papillary	1	Low	0	TRUE
1953	White	1	IA	0	30	2373	60-69	2.4	0	0	2373	0	0	No.Recurrence	0	20	40	30	10	0	0	3	Absent	Papillary	3	High	0	TRUE
1967	White	1	IA	0	40	1959	50-59	2.1	0	0	1959	0	0	No.Recurrence	0	50	0	40	0	0	10	3	Absent	Acinar	3	High	0	TRUE
1970	White	2	IA	0	20	2011	60-69	3	0	0	2011	0	0	No.Recurrence	10	70	20	0	0	0	0	2	Absent	Acinar	1	Low	0	TRUE
1973	White	2	IIB	0	0	2005	60-69	1.2	0	0	2005	0	0	No.Recurrence	10	50	40	0	0	0	0	2	Absent	Acinar	2	Low	0	TRUE
1980	White	2	IA	0	5	1996	50-59	1.6	0	0	1996	0	0	No.Recurrence	10	0	90	0	0	0	0	2	Absent	Papillary	1	Low	0	TRUE
1982	Asian	2	IA	0	0	1461	60-69	1.5	0	0	1461	0	0	No.Recurrence	10	30	70	0	0	0	0	2	Absent	Acinar	3	High	0	TRUE
1986	Asian	2	IA	0	0	1861	60-69	2	0	0	990	1	3	Secondary.Primary	10	70	10	10	0	0	0	2	Absent	Acinar	2	Low	0	TRUE
1988	Black or African America	1	IA	1	0	564	60-69	1.8	1	0	228	1	2	Locoregional	n.a	n.a	n.a	n.a	n.a	n.a	n.a	3	n.a	n.a	n.a	n.a	n.a	TRUE
1997	Asian	1	IA	0	5	1877	50-59	1.8	0	0	1877	0	0	No.Recurrence	0	10	10	0	80	0	0	3	Present	Solid	3	High	5	TRUE
1999	Asian	1	IA	0	1	1903	60-69	2	0	0	1903	0	0	No.Recurrence	20	10	60	10	0	0	0	2	Absent	Papillary	2	Low	0	TRUE
2002	White	2	IA	0	40.5	1801	80-89	2.4	0	0	1801	0	0	No.Recurrence	20	30	50	0	0	0	0	2	Absent	Papillary	2	Low	0	TRUE
2005	Hipanic or Latino	2	IA	0	34	1933	70-79	2.2	0	0	1933	0	0	No.Recurrence	20	50	20	10	0	0	0	2	Absent	Acinar	2	Low	0	TRUE
