# Supplementary material for: Inflammation in the tumor-adjacent lung as a predictor of clinical outcome in lung adenocarcinoma
Source: Nat Commun. 2023 Nov 8;14:6764. doi: 10.1038/s41467-023-42327-x (PMC10632519; doi:10.1038/s41467-023-42327-x)
Supplement: Supplementary file 5 — Dataset 2 [file 41467_2023_42327_MOESM5_ESM.xlsx]

## Sheet: summary
sample_name	raw_read_pairs	trim_surviving_reads_percent	mapped_percent	duplicates_percent	deduplicated_reads	on_target	on_target_100bp_pad	mean_coverage	percent_bases_above_100	percent_bases_above_500
NYU1019-Blood-DNA	9604214	96.5%	96.6%	10.3%	16073763	55.8%	80.4%	549.97	97.3	61.1
NYU1019-N-DNA	12616180	95.8%	96.9%	10.7%	20936794	54.1%	79.1%	717.88	97.8	77.2
NYU1019-T-DNA	18943869	96.4%	96.8%	11.4%	31355302	54.8%	79.2%	1064.39	98.1	89.4
NYU1026-Blood-DNA	12152016	96.6%	96.6%	10.6%	20273488	54.7%	79.6%	692.1	97.7	75.9
NYU1026-N-DNA	16607893	96.1%	96.9%	10.7%	27646165	54.9%	80.5%	960.56	98.1	84.9
NYU1026-T-DNA	12558048	96.7%	97.1%	9.83%	21286454	49.3%	73.5%	694.02	98.1	72.4
NYU1027-Blood-DNA	13016054	96.7%	96.8%	10.2%	21902267	53.5%	78.4%	744.78	98	79.5
NYU1027-N-DNA	19632883	96.4%	96.9%	10.8%	32705924	55.2%	80.2%	1127.79	98.2	91.4
NYU1027-T-DNA	15651403	96.8%	97.0%	10.6%	26269083	50.1%	74.5%	862.08	98.2	82.4
NYU1037-Blood-DNA	11593755	96.3%	96.6%	10.5%	19322144	55.0%	79.4%	654.05	97.6	73.3
NYU1037-N-DNA	18236941	96.7%	96.7%	10.3%	30597360	52.8%	77.4%	1022.82	98.2	88.9
NYU1037-T-DNA	20266047	96.6%	97.0%	11.5%	33587630	52.6%	77.3%	1140.54	98.3	90
NYU1057-Blood-DNA	10439999	96.6%	96.8%	10.2%	17546435	51.9%	77.0%	594.11	97.6	66.3
NYU1057-N-DNA	18649483	96.5%	96.7%	10.6%	31159017	52.5%	77.2%	1045.57	98.2	88.6
NYU1057-T-DNA	16186489	96.7%	96.9%	10.4%	27187692	53.3%	77.9%	917.09	98.1	85
NYU1079-Blood-DNA	14998851	96.5%	97.2%	10.3%	25261372	46.0%	70.1%	782.01	98.4	80.4
NYU1079-N-DNA	18604958	96.5%	96.6%	10.6%	31029225	52.4%	76.7%	1032.96	98.2	88.5
NYU1079-T-DNA	20992615	96.6%	96.7%	11.2%	34867522	52.8%	77.6%	1180.82	98.3	91.9
NYU1093-Blood-DNA	9154476	96.4%	96.7%	10.2%	15322639	54.3%	79.2%	528.6	97.3	56.6
NYU1093-N-DNA	24774401	96.6%	96.7%	11.1%	41173196	53.8%	78.6%	1391.38	98.4	94
NYU1093-T-DNA	18547169	96.5%	97.0%	11.0%	30915543	53.3%	78.0%	1053.99	98.2	88.2
NYU1124-Blood-DNA	13090802	95.4%	97.2%	11.3%	21533386	56.5%	84.1%	752.51	97.9	80.7
NYU1124-N-DNA	20593775	95.1%	97.0%	12.8%	33127419	57.0%	84.5%	1167.35	98.2	91.7
NYU1124-T-DNA	19605002	95.5%	97.0%	12.8%	31667810	56.9%	84.3%	1112.27	98.1	89.8
NYU113-Blood-DNA	11326112	96.1%	97.3%	14.4%	18135904	59.0%	86.8%	696.1	97.9	77.3
NYU113-N-DNA	22985148	97.4%	97.5%	17.0%	36226966	55.8%	83.5%	1374.2	98.5	94.5
NYU113-T-DNA	2252701	97.3%	97.6%	16.3%	3580010	45.3%	69.2%	110.71	56.7	0
NYU1141-Blood-DNA	13401949	95.1%	97.1%	11.7%	21879900	57.0%	84.5%	766.52	97.9	79.1
NYU1141-N-DNA	28390790	94.7%	97.4%	14.0%	45072104	59.9%	87.3%	1610.76	98.3	95.5
NYU1141-T-DNA	17219261	95.3%	97.2%	11.9%	28138356	53.5%	80.5%	953.01	98.2	84.6
NYU1196-Blood-DNA	14075295	95.2%	97.2%	11.6%	23029601	56.6%	84.3%	809.83	98	83.3
NYU1196-N-DNA	20989132	95.5%	97.1%	12.8%	33941938	58.0%	85.5%	1195.97	98.2	92.3
NYU1196-T-DNA	23003128	95.2%	97.3%	12.8%	37133106	56.8%	84.5%	1298.38	98.4	94.1
NYU1205-Blood-DNA	10814425	95.3%	97.4%	10.9%	17898123	52.5%	79.9%	602.28	97.9	67.5
NYU1205-N-DNA	17089515	94.9%	97.0%	12.5%	27528468	57.1%	84.5%	964.53	98.2	88.5
NYU1205-T-DNA	15207821	95.3%	97.2%	11.6%	24944719	52.3%	79.1%	833.63	98.3	81
NYU1206-Blood-DNA	6564696	95.3%	97.4%	10.1%	10958581	49.2%	75.7%	348.2	96	15.3
NYU1206-N-DNA	21576630	95.5%	97.1%	13.0%	34787035	57.7%	85.0%	1228.47	98.2	92
NYU1206-T-DNA	11646810	95.1%	97.5%	10.8%	19264790	49.3%	75.5%	610.74	97.9	65.6
NYU1210-Blood-DNA	12901477	95.2%	97.1%	11.2%	21186367	55.4%	83.0%	735.42	98.1	77.1
NYU1210-N-DNA	24604326	94.7%	97.3%	13.2%	39393571	58.5%	86.2%	1405.08	98.4	94.1
NYU1210-T-DNA	19235268	95.4%	97.3%	12.0%	31443268	53.8%	81.1%	1075.72	98.3	88.2
NYU1213-Blood-DNA	10733587	95.0%	97.1%	11.2%	17606887	56.9%	84.4%	615.14	97.7	69.9
NYU1213-N-DNA	20145951	95.1%	97.1%	12.6%	32516979	57.7%	85.2%	1142.04	98.2	91.9
NYU1213-T-DNA	17844946	95.0%	97.2%	12.7%	28798380	57.9%	85.1%	1014.44	98.1	87.5
NYU1222-Blood-DNA	14209890	95.5%	97.0%	11.5%	23307916	55.6%	83.1%	812.12	98.1	81.3
NYU1222-N-DNA	24659000	94.9%	97.1%	13.6%	39273309	59.2%	86.6%	1387.59	98.3	94.6
NYU1222-T-DNA	20461313	95.6%	97.1%	12.7%	33153434	56.4%	83.6%	1161.77	98.3	89.6
NYU1248-Blood-DNA	14077928	95.3%	97.1%	11.6%	23032469	56.8%	84.4%	807.74	98.1	83.5
NYU1248-N-DNA	5480211	93.0%	97.0%	11.5%	8763008	58.9%	86.6%	308.94	95.6	3.5
NYU1248-T-DNA	16305838	95.3%	97.4%	11.7%	26744818	51.1%	77.7%	879.16	98.3	83.7
NYU1257-Blood-DNA	11759759	95.2%	97.1%	11.8%	19180584	57.7%	85.0%	667.98	97.8	73
NYU1257-N-DNA	20176939	94.5%	97.3%	13.3%	32203533	59.3%	86.8%	1144.46	98.2	92.2
NYU1257-T-DNA	20501577	95.0%	97.0%	13.0%	32891729	58.0%	85.5%	1156.71	98.3	91.8
NYU1261-Blood-DNA	11408873	94.4%	97.1%	10.7%	18681784	57.5%	85.2%	649.61	97.7	71.8
NYU1261-N-DNA	19165927	94.3%	97.0%	12.7%	30613338	57.7%	85.2%	1073.34	98.2	89.7
NYU1261-T-DNA	13511976	94.4%	97.3%	11.3%	22040479	51.4%	78.0%	713.17	98.1	72.8
NYU1278-Blood-DNA	11613648	94.0%	97.0%	11.2%	18824842	58.1%	85.4%	651.56	97.7	70.3
NYU1278-N-DNA	24097720	93.6%	97.1%	13.1%	38096132	58.7%	85.9%	1327.25	98.3	93.9
NYU1278-T-DNA	19895896	94.4%	97.3%	12.2%	32113801	56.2%	83.4%	1108.75	98.3	89.2
NYU1280-Blood-DNA	13608675	94.0%	97.1%	11.2%	22060360	57.0%	84.6%	766.94	98	78.6
NYU1280-N-DNA	18478548	94.2%	97.1%	11.9%	29799631	57.7%	85.2%	1041.26	98.1	87.6
NYU1280-T-DNA	20751130	94.6%	97.2%	12.3%	33521476	55.8%	83.3%	1158.08	98.3	90.2
NYU1284-Blood-DNA	12371777	93.8%	96.9%	11.3%	19957298	57.3%	84.5%	690.05	97.8	73.7
NYU1284-N-DNA	14368068	90.8%	97.0%	11.5%	22393104	58.1%	85.7%	765.16	97.9	78.8
NYU1284-T-DNA	18900915	94.5%	97.1%	12.0%	30571119	55.1%	82.3%	1044.56	98.3	86
NYU1319-Blood-DNA	14086424	94.2%	97.2%	11.2%	22923517	57.8%	85.4%	796.1	98	81.9
NYU1319-N-DNA	18821368	94.1%	97.2%	12.3%	30208931	58.1%	85.7%	1057.63	98.2	90.4
NYU1319-T-DNA	21830461	94.4%	97.3%	12.6%	35076821	57.8%	85.5%	1222.43	98.3	92.8
NYU1321-Blood-DNA	14139619	94.3%	97.2%	11.4%	22981112	57.3%	84.9%	799.82	98	82.3
NYU1321-N-DNA	20404898	94.2%	97.1%	12.8%	32549880	58.4%	85.9%	1141.6	98.3	92
NYU1321-T-DNA	17570937	94.8%	97.3%	12.0%	28561432	53.0%	80.1%	950.59	98.3	85.4
NYU1334-Blood-DNA	13709853	93.7%	97.0%	11.5%	22075444	57.5%	84.9%	766.8	98	80.7
NYU1334-N-DNA	21370075	94.2%	97.0%	12.7%	34139191	57.6%	85.0%	1192.69	98.3	91.6
NYU1334-T-DNA	19900015	93.5%	97.1%	12.4%	31681166	57.2%	84.6%	1088.13	98.3	91.2
NYU1351-Blood-DNA	14233572	94.4%	97.0%	11.7%	23037278	57.6%	85.3%	806.09	97.9	82.4
NYU1351-N-DNA	22444554	93.2%	96.9%	13.5%	35076694	58.2%	85.5%	1216.32	98.2	92.6
NYU1351-T-DNA	21628615	93.9%	97.0%	12.5%	34476345	57.4%	85.1%	1191.07	98.2	91.1
NYU1355-Blood-DNA	13809175	94.4%	97.0%	11.4%	22410499	57.9%	85.5%	781.42	97.9	81.4
NYU1355-N-DNA	20947572	93.7%	97.0%	12.7%	33240082	56.8%	84.1%	1149.06	98.2	91.3
NYU1355-T-DNA	20922545	94.2%	97.1%	12.5%	33506839	57.3%	84.7%	1164.89	98.2	91.4
NYU1364-Blood-DNA	12012539	94.1%	97.2%	11.3%	19506073	57.7%	85.3%	680.4	97.8	72.4
NYU1364-N-DNA	25306933	93.6%	97.2%	13.4%	39941899	59.2%	86.6%	1398.2	98.3	94.6
NYU1364-T-DNA	19372022	94.0%	97.2%	12.0%	31157167	56.7%	84.0%	1064.78	98.3	89.2
NYU1368-Blood-DNA	12155695	96.9%	97.3%	16.8%	19068877	61.3%	87.7%	737.96	97.7	79.4
NYU1368-N-DNA	16687114	96.8%	97.3%	17.6%	25899588	60.2%	86.4%	988.42	98.1	88.4
NYU1368-T-DNA	16531899	96.9%	97.4%	17.9%	25619231	60.9%	87.3%	1000.42	98	87
NYU1416-Blood-DNA	9216944	96.7%	97.1%	16.6%	14437289	61.2%	87.5%	560.8	97.3	61.4
NYU1416-N-DNA	20203256	96.9%	97.2%	18.3%	31103983	61.9%	88.2%	1200.2	98.1	92.4
NYU1416-T-DNA	15979469	96.7%	97.2%	17.8%	24700779	61.2%	87.1%	952.27	97.9	83.1
NYU1417-Blood-DNA	11610197	96.9%	97.2%	16.5%	18269536	60.3%	86.6%	701.62	97.8	74.5
NYU1417-N-DNA	19661854	96.9%	97.5%	18.0%	30455296	60.3%	87.1%	1203.97	98.2	92.2
NYU1417-T-DNA	14674111	97.0%	97.3%	17.5%	22858883	60.4%	86.7%	884.56	97.9	83.8
NYU1428-Blood-DNA	12095625	96.9%	97.3%	17.1%	18911075	61.7%	88.0%	734.69	97.7	79.3
NYU1428-N-DNA	17492420	96.9%	97.3%	18.0%	27068810	61.0%	87.2%	1045.62	98	88.5
NYU1428-T-DNA	16565106	96.9%	97.5%	18.0%	25676765	60.4%	86.7%	997.94	98	87
NYU1433-Blood-DNA	11969503	96.9%	97.2%	17.0%	18711534	61.3%	87.7%	728.36	97.7	78.6
NYU1433-N-DNA	16994739	97.0%	97.2%	18.5%	26134894	61.6%	87.8%	1010.76	98	89.4
NYU1433-T-DNA	17627127	97.1%	97.2%	18.3%	27206022	60.3%	86.6%	1050.48	98.1	88.4
NYU1435-Blood-DNA	12574383	97.0%	97.3%	17.1%	19669778	61.2%	87.5%	758.03	97.8	80.7
NYU1435-N-DNA	5674235	95.8%	97.2%	16.7%	8815438	61.4%	87.8%	338.54	95.7	11
NYU1435-T-DNA	13527539	97.1%	97.7%	16.8%	21360925	55.3%	81.7%	805.73	98.1	77.4
NYU1443-Blood-DNA	12067369	96.9%	97.1%	17.3%	18784047	61.5%	87.8%	726.44	97.7	78.8
NYU1443-N-DNA	16581956	96.7%	97.2%	18.0%	25562474	61.9%	88.0%	991.3	97.9	89.6
NYU1443-T-DNA	16866904	96.9%	97.2%	17.8%	26130499	59.5%	85.7%	1001.17	98.1	87.9
NYU1445-Blood-DNA	9116763	96.6%	97.3%	14.7%	14623408	61.7%	88.2%	567.84	97.3	61.9
NYU1445-N-DNA	17255287	96.5%	97.4%	15.9%	27304135	61.8%	88.1%	1054.86	98.1	90
NYU1445-T-DNA	16326299	96.4%	97.7%	15.9%	25870653	60.9%	87.8%	1008.96	98.1	85
NYU1448-Blood-DNA	10094904	96.6%	97.2%	14.9%	16136441	61.5%	88.0%	625.86	97.6	68.2
NYU1448-N-DNA	17046321	96.2%	97.2%	16.7%	26558436	62.0%	88.1%	1022.17	97.9	87.3
NYU1448-T-DNA	17491128	96.4%	97.4%	16.0%	27610210	61.6%	88.3%	1075.74	98.1	90
NYU1487-Blood-DNA	10371139	96.3%	97.2%	15.0%	16500405	61.2%	87.9%	642.32	97.7	71.8
NYU1487-N-DNA	16660078	96.7%	97.2%	15.5%	26483151	61.4%	87.8%	1020.44	98	88.2
NYU1487-T-DNA	17296031	96.7%	97.2%	16.2%	27262726	61.4%	87.8%	1055.44	98	89.3
NYU1502-Blood-DNA	10380422	96.5%	97.2%	15.0%	16565498	61.2%	87.6%	641.9	97.6	69.8
NYU1502-N-DNA	11245300	95.7%	97.3%	15.1%	17778598	60.3%	86.8%	685.58	97.7	70.8
NYU1502-T-DNA	16613026	96.6%	97.3%	15.9%	26260782	60.9%	87.3%	1021.8	98.1	87.4
NYU1512-Blood-DNA	11387227	96.6%	97.1%	15.3%	18100849	62.1%	88.5%	698.96	97.6	76.7
NYU1512-N-DNA	12918970	96.6%	97.4%	15.1%	20634962	58.6%	85.1%	790.66	98	79.6
NYU1512-T-DNA	15530532	96.8%	97.3%	15.7%	24677482	59.8%	86.2%	950.23	98.1	84.6
NYU1513-Blood-DNA	12499250	96.7%	97.2%	15.3%	19917938	61.4%	87.9%	771.02	97.8	81.2
NYU1513-N-DNA	20489554	96.1%	97.4%	17.2%	31789359	63.7%	90.1%	1247.94	98	89.8
NYU1513-T-DNA	19875381	96.6%	97.3%	16.4%	31215548	60.9%	87.9%	1218.17	98.2	90.8
NYU1551-Blood-DNA	13323751	96.6%	97.2%	15.5%	21145781	61.7%	88.2%	816.33	97.9	83.4
NYU1551-N-DNA	15931778	96.6%	97.2%	16.0%	25140013	61.4%	87.7%	970.36	98	86.9
NYU1551-T-DNA	15270202	96.4%	97.4%	15.8%	24141358	59.7%	86.1%	929.65	98.1	84.8
NYU1555-Blood-DNA	10518361	96.5%	97.3%	15.3%	16746288	61.3%	87.9%	651.72	97.6	70.5
NYU1555-N-DNA	20320740	96.0%	97.4%	17.1%	31536286	63.0%	89.4%	1230.89	98	92.8
NYU1555-T-DNA	15471343	96.5%	97.3%	16.0%	24432692	60.2%	86.7%	941.81	98.1	85.5
NYU1562-Blood-DNA	10999984	96.6%	97.2%	14.9%	17581050	61.1%	87.6%	680.29	97.7	72.9
NYU1562-N-DNA	20066231	96.3%	97.3%	16.9%	31256940	62.7%	89.0%	1217.15	98.1	92.7
NYU1562-T-DNA	17269463	96.2%	97.3%	16.4%	27048190	61.9%	88.5%	1056.57	98.1	89.9
NYU1595-Blood-DNA	10033121	96.5%	97.1%	15.2%	15952218	61.7%	88.2%	619.9	97.6	69.8
NYU1595-N-DNA	22125235	96.5%	97.3%	16.6%	34657987	62.6%	89.0%	1352.07	98.2	94.3
NYU1595-T-DNA	13954344	96.6%	97.2%	15.6%	22120807	60.4%	86.6%	854.29	97.9	79.5
NYU1597-Blood-DNA	9242906	96.1%	97.3%	10.5%	15486697	59.6%	87.3%	586.24	97.6	66.8
NYU1597-N-DNA	19422042	96.1%	97.4%	12.6%	31805509	60.2%	87.8%	1209.52	98.2	93.3
NYU1597-T-DNA	18686317	96.5%	97.3%	11.5%	31077751	56.9%	84.0%	1147.34	98.3	90.2
NYU1603-Blood-DNA	10292736	96.6%	97.4%	10.5%	17329412	59.3%	87.0%	656.61	97.7	74
NYU1603-N-DNA	19930651	96.2%	97.3%	12.4%	32714740	59.8%	87.4%	1242.37	98.2	93.4
NYU1603-T-DNA	11271893	96.3%	97.6%	10.0%	19082807	52.3%	78.8%	667.19	97.9	69.7
NYU1609-Blood-DNA	11317619	96.3%	97.3%	10.9%	18901028	59.4%	87.0%	715.26	97.8	76.4
NYU1609-N-DNA	21746579	96.3%	97.5%	12.3%	35812859	59.5%	87.2%	1359.37	98.3	94
NYU1609-T-DNA	15689174	96.5%	97.4%	11.3%	26167974	59.3%	86.7%	989	98.1	87.7
NYU1630-Blood-DNA	9105830	96.4%	97.4%	10.3%	15354543	58.7%	86.6%	583.46	97.6	66.1
NYU1630-N-DNA	15668851	96.2%	97.5%	11.5%	26034338	57.6%	85.1%	979.56	98.2	87.4
NYU1630-T-DNA	17440136	96.3%	97.4%	12.1%	28791991	57.4%	85.2%	1082.63	98.3	90
NYU1636-Blood-DNA	8223474	96.6%	97.4%	10.2%	13900518	59.5%	87.1%	528.74	97.5	58.4
NYU1636-N-DNA	16858925	96.5%	97.4%	11.8%	27988496	59.0%	86.6%	1063.72	98.2	90.7
NYU1636-T-DNA	17947101	96.2%	97.5%	12.9%	29359875	59.4%	87.0%	1115.74	98.2	90.3
NYU1678-Blood-DNA	6562987	95.2%	97.3%	10.3%	10917491	59.0%	86.9%	411.08	96.9	31.8
NYU1678-N-DNA	15984749	96.6%	97.3%	11.6%	26547025	59.5%	86.8%	1000.63	98.1	88.9
NYU1678-T-DNA	19555612	96.3%	97.5%	12.0%	32319661	59.4%	87.4%	1225.22	98.2	92.5
NYU1682-Blood-DNA	19389906	96.3%	97.5%	12.4%	31893799	58.8%	86.6%	1205.85	98.2	93.1
NYU1682-N-DNA	22591584	96.4%	97.5%	13.1%	36932563	58.4%	85.8%	1392.64	98.3	93.5
NYU1682-T-DNA	25124452	96.4%	97.6%	13.2%	41005434	58.0%	85.6%	1539.37	98.4	95
NYU1690-Blood-DNA	14011861	96.3%	97.3%	11.6%	23251354	59.5%	87.1%	880.02	98	85
NYU1690-N-DNA	21668827	96.5%	97.4%	13.1%	35393461	59.0%	86.7%	1348.01	98.3	94.2
NYU1690-T-DNA	23836968	96.5%	97.5%	14.2%	38482850	58.4%	85.9%	1456.24	98.4	94.1
NYU1707-Blood-DNA	9857713	96.2%	97.4%	10.7%	16482409	59.2%	86.9%	625.38	97.8	71.5
NYU1707-N-DNA	17981953	96.3%	97.3%	12.2%	29606226	58.4%	85.9%	1117.16	98.2	90.9
NYU1707-T-DNA	23371905	96.5%	97.6%	12.3%	38658487	54.9%	82.3%	1412.49	98.5	93.8
NYU1738-Blood-DNA	12582997	96.4%	97.3%	10.7%	21088135	59.0%	86.7%	795.79	98	83.1
NYU1738-N-DNA	19883789	96.4%	97.3%	13.4%	32334763	58.9%	86.3%	1224.61	98.3	92.3
NYU1738-T-DNA	17357721	96.5%	97.5%	11.9%	28806019	57.1%	84.7%	1079.7	98.3	89.6
NYU1749-Blood-DNA	7713910	93.2%	97.4%	10.9%	12490832	59.2%	87.2%	461.88	97.2	44.6
NYU1749-N-DNA	20380956	95.2%	97.4%	13.5%	32685045	59.8%	87.5%	1225.42	98.2	93
NYU1749-T-DNA	18509858	95.2%	97.6%	12.5%	30110364	54.6%	81.9%	1069.67	98.4	89.7
NYU175-Blood-DNA	10218359	97.3%	97.0%	12.5%	16898463	55.3%	82.1%	610.57	97.9	70
NYU175-N-DNA	20732335	97.2%	97.0%	13.1%	34012598	55.8%	82.5%	1221.19	98.4	93.5
NYU175-T-DNA	16773819	97.4%	97.0%	13.4%	27459996	55.3%	81.9%	991.02	98.3	89.9
NYU1767-Blood-DNA	8716410	95.2%	97.4%	11.3%	14353140	59.1%	86.9%	536.11	97.5	58.9
NYU1767-N-DNA	18333957	95.6%	97.4%	12.8%	29757912	58.8%	86.2%	1103.24	98.2	90.2
NYU1767-T-DNA	22287072	95.6%	97.4%	14.0%	35703788	58.6%	86.0%	1328.59	98.3	93.1
NYU1769-Blood-DNA	11237393	95.4%	97.4%	12.1%	18356299	59.2%	86.9%	683.83	97.8	73.6
NYU1769-N-DNA	30102664	95.6%	97.5%	15.0%	47726946	59.3%	87.1%	1791.58	98.4	96.3
NYU1769-T-DNA	17057983	95.6%	97.4%	12.8%	27693423	57.9%	85.3%	1018.44	98.1	85.9
NYU178-Blood-DNA	11724817	97.3%	97.0%	12.6%	19347720	55.5%	82.4%	700.79	98	78.2
NYU178-N-DNA	14836992	97.4%	96.9%	13.4%	24289799	55.9%	82.4%	881.51	98.2	84.6
NYU178-T-DNA	1212494	97.2%	96.2%	18.1%	1857612	45.3%	68.2%	57.2	10.5	0
NYU1787-Blood-DNA	13055714	95.3%	97.4%	12.2%	21300345	59.1%	86.9%	795.77	98	82.4
NYU1787-N-DNA	17010382	94.9%	97.3%	13.0%	27352659	58.5%	86.2%	1018.15	98.2	88.9
NYU1787-T-DNA	20161440	95.8%	97.6%	12.9%	32829031	57.4%	84.9%	1213.23	98.4	91.3
NYU1795-Blood-DNA	11416254	94.6%	97.4%	11.8%	18544566	59.5%	87.1%	688.84	97.8	73.8
NYU1795-N-DNA	15390340	95.4%	97.5%	12.3%	25104615	58.8%	86.4%	936.23	98.1	84.4
NYU1795-T-DNA	19530135	95.3%	97.6%	12.6%	31744332	56.6%	84.2%	1154.27	98.4	89.8
NYU1808-Blood-DNA	12166080	94.6%	97.4%	12.1%	19718526	58.7%	86.5%	735.57	97.9	79.2
NYU1808-N-DNA	20535141	95.5%	97.4%	13.3%	33118062	58.8%	86.4%	1232.06	98.3	91.6
NYU1808-T-DNA	28310173	95.3%	97.4%	15.9%	44239437	58.1%	85.9%	1644.7	98.5	95.5
NYU1837-Blood-DNA	11817881	95.3%	97.3%	11.9%	19313193	59.4%	87.0%	718.16	97.9	77.9
NYU1837-N-DNA	20430823	95.3%	97.3%	13.3%	32892383	58.2%	85.7%	1219.1	98.3	91.6
NYU1837-T-DNA	21924003	95.6%	97.3%	13.6%	35243915	58.7%	86.2%	1310.97	98.3	92.9
NYU1845-Blood-DNA	16677076	95.3%	97.3%	13.1%	26876424	59.1%	86.9%	1001.31	98.1	89.2
NYU1845-N-DNA	1561563	95.9%	97.5%	10.0%	2629708	50.4%	76.9%	85.56	36.3	0
NYU1845-T-DNA	14960101	95.6%	97.6%	12.2%	24526966	56.9%	84.4%	899.97	98.2	81.9
NYU1848-Blood-DNA	9510555	94.9%	97.4%	11.3%	15594876	59.1%	86.8%	579.92	97.7	65.2
NYU1848-N-DNA	21524083	95.6%	97.4%	13.9%	34512868	59.3%	86.9%	1290.76	98.3	93.1
NYU1848-T-DNA	16054340	95.5%	97.6%	12.2%	26290903	52.3%	79.2%	898.25	98.5	84.9
NYU1854-Blood-DNA	11331149	95.7%	97.5%	11.5%	18731213	58.6%	86.5%	698.21	97.9	75.6
NYU1854-N-DNA	19432453	95.9%	97.6%	12.4%	31896367	56.6%	84.0%	1163.97	98.4	90.7
NYU1854-T-DNA	23429962	95.3%	97.4%	13.4%	37690196	55.9%	83.2%	1354.87	98.5	93.3
NYU1871-Blood-DNA	13391548	96.7%	97.9%	14.4%	21717068	53.0%	77.6%	746.26	94	78.9
NYU1871-N-DNA	21119385	96.0%	97.9%	15.9%	33410320	54.2%	78.7%	1166.19	94.4	88.4
NYU1871-T-DNA	16894774	96.8%	98.0%	15.3%	27146466	53.3%	77.6%	934.16	94.1	84.2
NYU1873-Blood-DNA	15340676	96.6%	97.9%	14.7%	24770984	53.2%	77.8%	849.79	94.1	82.3
NYU1873-N-DNA	16884449	96.5%	97.9%	15.6%	26927164	53.5%	77.8%	926.07	94.1	84.7
NYU1873-T-DNA	21533354	96.7%	98.0%	15.9%	34327501	51.8%	76.1%	1161.94	94.4	86.8
NYU1883-Blood-DNA	13285582	96.5%	97.9%	14.6%	21426802	52.3%	77.1%	736.66	94	78.4
NYU1883-N-DNA	20231291	96.6%	97.9%	15.6%	32323858	53.7%	78.4%	1124.8	94.3	88.7
NYU1883-T-DNA	18286835	96.7%	97.9%	15.4%	29299843	52.3%	76.6%	997.92	94.3	84.8
NYU1884-Blood-DNA	14541585	96.6%	97.9%	14.6%	23495238	52.7%	77.4%	806.66	94.1	81.6
NYU1884-N-DNA	19434943	96.5%	98.0%	15.0%	31234128	51.0%	75.7%	1053.15	94.5	87.4
NYU1884-T-DNA	15477820	96.5%	98.2%	15.0%	24933329	51.3%	75.9%	848.26	94.2	79.5
NYU1891-Blood-DNA	8966972	96.2%	97.9%	13.9%	14541030	52.3%	76.9%	497.09	93.4	53.2
NYU1891-N-DNA	18787475	96.7%	97.9%	16.0%	29903540	52.7%	76.8%	1019.58	94.3	85.9
NYU1891-T-DNA	19110972	96.4%	97.9%	15.4%	30529587	52.3%	76.5%	1039.4	94.3	86.4
NYU1897-Blood-DNA	12994924	96.6%	97.9%	14.4%	21048402	52.4%	77.2%	723.67	94	77.8
NYU1897-N-DNA	21094267	96.6%	98.0%	15.6%	33723839	51.7%	76.1%	1146.87	94.4	87.2
NYU1897-T-DNA	18524893	96.6%	98.0%	15.5%	29665394	51.4%	75.8%	1002.34	94.3	85.2
NYU1898-Blood-DNA	13084429	96.6%	97.9%	14.4%	21191542	52.8%	77.3%	726.15	94	76.8
NYU1898-N-DNA	18605083	96.6%	98.0%	15.1%	29912435	51.8%	76.0%	1008.31	94.4	84.7
NYU1898-T-DNA	18779729	96.5%	98.2%	14.8%	30316196	49.6%	73.9%	1007.09	94.6	82.5
NYU1900-Blood-DNA	12936574	96.7%	98.0%	14.3%	21015907	52.4%	77.2%	719.4	94	77.4
NYU1900-N-DNA	18551083	96.5%	98.0%	15.7%	29598212	52.2%	76.4%	1009.39	94.3	85.5
NYU1900-T-DNA	17820703	96.7%	98.0%	15.4%	28586787	51.6%	75.8%	966.93	94.3	84.8
NYU1906-Blood-DNA	12607454	96.6%	97.9%	14.6%	20370152	52.5%	77.1%	700.46	94	76.6
NYU1906-N-DNA	6075499	95.8%	98.1%	13.3%	9902366	51.9%	77.0%	341.84	91.5	18.5
NYU1906-T-DNA	20759652	96.5%	98.2%	15.0%	33453424	48.2%	72.7%	1083.99	94.7	87.4
NYU1923-Blood-DNA	10330319	96.6%	98.0%	14.2%	16775662	52.3%	77.0%	576.17	93.7	65.3
NYU1923-N-DNA	16561592	96.4%	97.9%	15.2%	26526120	53.3%	77.7%	916.31	94.2	85.1
NYU1923-T-DNA	17640697	96.6%	98.2%	13.8%	28880328	46.2%	70.4%	900.24	94.7	82.9
NYU1932-Blood-DNA	10326336	96.6%	98.3%	15.0%	16671839	54.5%	79.9%	600.34	93.5	65.6
NYU1932-N-DNA	20311825	96.4%	98.3%	17.4%	31813990	55.7%	80.9%	1162.05	94.4	88.2
NYU1932A-T-DNA	17863068	96.6%	98.4%	16.6%	28336914	53.3%	78.6%	1014.43	94.5	84.7
NYU1940-Blood-DNA	10898066	97.5%	98.0%	13.4%	18043510	54.2%	80.0%	651.31	93.9	72
NYU1940-N-DNA	17815180	96.4%	98.2%	16.6%	28128702	53.8%	79.0%	1006.18	94.3	85
NYU1940A-T-DNA	16532690	96.5%	98.3%	16.3%	26278491	52.1%	77.3%	923.36	94.4	82.8
NYU1949-CH-Blood-DNA	13611118	96.4%	98.1%	15.7%	21709004	54.8%	80.3%	786.68	94	78.8
NYU1949-CH-N-DNA	18032453	96.0%	98.1%	16.5%	28354476	54.5%	79.6%	1022.67	94.3	84.9
NYU1949-CH-T-DNA	15718332	96.4%	98.3%	15.6%	25155244	51.1%	76.3%	868.71	94.4	81
NYU1951-Blood-DNA	11123528	96.6%	98.2%	15.6%	17820934	54.9%	80.3%	647.03	93.7	71.2
NYU1951-N-DNA	13522462	95.9%	98.4%	16.1%	21419563	54.5%	80.2%	774.53	94.1	77.5
NYU1951-T-DNA	5217174	96.2%	98.5%	14.3%	8471449	41.3%	64.4%	237.38	87.1	1.5
NYU1953-Blood-DNA	11989661	96.4%	98.2%	15.9%	19100054	55.0%	80.4%	691.86	93.7	73.5
NYU1953-N-DNA	18921972	96.7%	98.1%	16.3%	30042748	54.3%	79.4%	1075.93	94.4	86.3
NYU1953-T-DNA	16283263	96.4%	98.3%	15.9%	25952244	45.9%	70.4%	813.9	94.6	76.7
NYU1967-Blood-DNA	10837528	96.7%	98.2%	15.7%	17362533	55.2%	80.6%	633.99	93.6	68.9
NYU1967-N-DNA	17860789	96.7%	98.2%	16.9%	28185010	54.5%	80.0%	1026.91	94.3	85.5
NYU1967A-T-DNA	20213257	96.7%	98.3%	16.5%	32139623	51.1%	76.4%	1114.87	94.6	85.7
NYU1970-Blood-DNA	13153417	96.3%	98.1%	16.0%	20888620	54.6%	79.9%	756.2	94	78.4
NYU1970-N-DNA	12713086	96.0%	98.1%	16.9%	19910936	52.6%	78.0%	703.89	94.1	75.2
NYU1970A-T-DNA	23994228	95.8%	98.2%	17.8%	37127233	55.4%	80.7%	1345.81	94.5	88.6
NYU1973-Blood-DNA	13662402	96.4%	98.2%	15.9%	21766319	54.6%	79.8%	780.24	94	79.5
NYU1973-N-DNA	18447847	96.2%	98.3%	16.9%	28996823	52.9%	78.5%	1028.76	94.4	86.5
NYU1973A-T-DNA	7255346	96.5%	98.5%	14.0%	11870185	42.6%	66.0%	343.5	91.3	19.8
NYU1980-Blood-DNA	12539387	96.3%	98.1%	15.8%	19974697	54.4%	79.7%	718.88	93.9	76.4
NYU1980-N-DNA	17858161	96.2%	98.2%	17.0%	28035826	54.4%	79.7%	1017.17	94.3	85.2
NYU1980A-T-DNA	19405212	96.4%	98.4%	16.2%	30881306	49.5%	74.6%	1038.73	94.7	85.7
NYU1982-Blood-DNA	9770159	96.4%	98.1%	15.4%	15653526	53.6%	79.2%	563.23	93.5	62.3
NYU1982-N-DNA	17655523	96.7%	98.3%	16.9%	27899933	54.5%	79.9%	1016.21	94.3	84.3
NYU1982A-T-DNA	17790482	96.3%	98.2%	16.1%	28262823	52.0%	77.1%	988.36	94.4	81.8
NYU1986-Blood-DNA	12910434	95.9%	97.1%	10.4%	21547270	56.8%	84.0%	776.24	98	81.9
NYU1986-N-DNA	22567849	96.1%	97.2%	10.8%	37599125	55.1%	81.9%	1330.52	98.5	93.4
NYU1986A-T-DNA	15093398	95.8%	97.3%	10.0%	25324033	53.1%	79.8%	874.04	98.2	83.8
NYU1988-Blood-DNA	13693907	96.4%	97.1%	10.6%	22938710	57.3%	84.5%	830.54	98	82.7
NYU1988-N-DNA	23764754	96.6%	97.2%	10.5%	39998158	54.3%	80.8%	1403.37	98.5	92.8
NYU1988A-T-DNA	13344801	95.6%	97.4%	10.2%	22324086	52.7%	79.0%	765.66	98.1	77.2
NYU1997-Blood-DNA	12858101	96.4%	97.1%	10.4%	21582354	56.7%	83.8%	780.26	98	80.2
NYU1997-N-DNA	21380463	96.3%	97.3%	10.2%	35997187	53.5%	79.9%	1246.09	98.4	90.1
NYU1997A-T-DNA	17570757	96.3%	97.2%	11.1%	29226653	55.6%	82.3%	1042.62	98.2	87.3
NYU1999-Blood-DNA	13607662	95.9%	97.0%	10.7%	22611969	57.4%	84.5%	817.06	98	82.1
NYU1999-N-DNA	21650711	96.4%	97.2%	9.59%	36720145	50.6%	76.3%	1221.67	98.6	90.4
NYU1999-T-DNA	18381618	96.2%	97.1%	11.4%	30450281	56.0%	83.0%	1091.97	98.3	89.5
NYU2002-Blood-DNA	12648999	96.0%	97.2%	10.4%	21151600	56.7%	83.9%	764.18	98	81.3
NYU2002-N-DNA	22681950	96.5%	97.3%	11.2%	37807917	54.8%	81.6%	1343.58	98.5	93.1
NYU2002-T-DNA	16112713	96.3%	97.4%	10.9%	26957366	52.1%	78.6%	931.56	98.3	84.3
NYU2005-Blood-DNA	12147477	96.0%	97.1%	10.4%	20297963	56.3%	83.7%	737.68	98	79.8
NYU2005-N-DNA	23044517	96.6%	97.2%	10.2%	38863102	52.6%	78.9%	1332.75	98.6	92.5
NYU2005A-T-DNA	24977568	96.2%	97.1%	11.0%	41558978	54.9%	81.5%	1453.06	98.5	94.5
NYU252-Blood-DNA	10688884	97.1%	97.0%	12.6%	17596435	57.4%	84.2%	639.31	97.8	73.3
NYU252-N-DNA	17724480	97.4%	97.3%	13.1%	29210616	53.8%	80.3%	1049.37	98.4	89.5
NYU252-T-DNA	11694683	97.2%	97.5%	12.0%	19512946	46.3%	71.0%	621.23	98.2	67.2
NYU268-Blood-DNA	9844467	96.2%	97.0%	12.3%	16126822	56.9%	83.7%	582.84	97.7	66.8
NYU268-N-DNA	16200676	97.0%	97.0%	13.4%	26419094	56.4%	82.8%	956.48	98.2	87.7
NYU268-T-DNA	10009386	96.7%	97.4%	12.4%	16548114	47.7%	72.8%	540.44	97.9	55.8
NYU279-Blood-DNA	11634518	97.1%	96.9%	12.8%	19109562	56.6%	83.5%	695.58	98	77.9
NYU279-N-DNA	17370214	97.3%	97.1%	13.6%	28364426	56.3%	82.9%	1033.16	98.3	88.9
NYU279-T-DNA	13164318	97.3%	97.3%	12.7%	21759643	49.8%	75.3%	736.65	98.3	74.5
NYU294-Blood-DNA	15680683	97.1%	96.8%	13.3%	25573130	57.0%	83.7%	925.2	98.2	88.3
NYU294-N-DNA	22575315	97.5%	96.8%	13.8%	36726228	56.1%	82.6%	1325.33	98.4	94.2
NYU294-T-DNA	19188552	97.4%	96.8%	13.7%	31218980	54.4%	80.9%	1120.57	98.4	90.8
NYU300-2-T-DNA	17689462	97.5%	97.1%	13.6%	28944722	55.7%	82.2%	1050.13	98.3	89.6
NYU300-Blood-DNA	11274827	97.2%	96.9%	12.5%	18593415	57.5%	84.3%	675.55	97.9	76.3
NYU300-N-DNA	17065000	97.0%	96.9%	13.0%	27927288	56.0%	82.4%	1005.23	98.3	88.9
NYU304-Blood-DNA	14273516	97.0%	96.9%	13.2%	23306068	57.4%	84.2%	850.71	98	86
NYU304-N-DNA	22830429	97.1%	96.9%	13.3%	37263718	56.3%	82.9%	1340.72	98.4	94.4
NYU304-T-DNA	14585446	97.4%	97.4%	12.5%	24229949	48.9%	74.2%	807.88	98.5	81.4
NYU307-Blood-DNA	12044827	97.2%	97.0%	12.8%	19822365	57.4%	84.1%	722.07	97.9	77.5
NYU307-N-DNA	31010676	97.1%	96.9%	14.7%	49791469	56.3%	82.8%	1792.59	98.5	96.3
NYU307-T-DNA	22310780	97.4%	97.1%	14.2%	36202439	55.8%	82.3%	1313.07	98.4	92.9
NYU318-Blood-DNA	11746463	96.2%	97.3%	14.6%	18774049	60.5%	87.5%	724.05	97	77.1
NYU318-N-DNA	20802188	96.1%	97.4%	16.2%	32638021	60.2%	87.0%	1257.4	97.8	91.3
NYU318-T-DNA	17582431	96.5%	97.6%	15.2%	28085642	54.7%	81.5%	1024.1	97.5	87.1
NYU32-Blood-DNA	12939557	97.2%	97.4%	15.9%	20608957	60.6%	88.0%	793.82	97.9	75
NYU32-N-DNA	23269852	97.2%	97.2%	16.0%	36945291	59.0%	86.4%	1403.01	98.4	95
NYU32-T-DNA	20496327	97.1%	97.3%	15.9%	32616221	58.8%	86.2%	1240.2	98.3	93.6
NYU330-Blood-DNA	12928389	96.2%	97.3%	14.8%	20643734	61.0%	88.1%	798.38	97.3	80.7
NYU330-N-DNA	18868732	96.3%	97.3%	16.7%	29490730	61.7%	88.5%	1141.72	97.7	90.5
NYU330-T-DNA	21101881	96.0%	97.3%	16.9%	32779123	61.4%	88.1%	1269.89	97.7	91.3
NYU346-Blood-DNA	12204867	96.0%	97.4%	14.8%	19440420	61.5%	88.4%	752.14	97.2	76.9
NYU346-N-DNA	24384388	96.4%	97.4%	17.4%	37798302	61.0%	87.8%	1467.19	97.8	92.9
NYU346-T-DNA	20163229	95.6%	97.3%	16.8%	31248851	60.7%	87.3%	1197.74	97.7	91
NYU359-Blood-DNA	12423324	96.4%	97.4%	13.8%	20097424	62.0%	89.0%	778.99	97.2	75.9
NYU359-N-DNA	18536731	96.3%	97.3%	15.9%	29247052	59.0%	86.0%	1116.86	97.7	88.9
NYU359-T-DNA	20524318	96.4%	97.3%	16.4%	32226078	60.4%	87.2%	1247.55	97.7	89.5
NYU373-Blood-DNA	12747217	95.7%	97.3%	15.3%	20108023	61.5%	88.3%	775.21	97.2	74.9
NYU373-N-DNA	19469766	96.3%	97.2%	15.8%	30681005	60.0%	86.8%	1179.25	97.7	90.5
NYU373-T-DNA	19811999	96.3%	97.3%	15.7%	31312752	60.2%	87.0%	1206.45	97.7	90.7
NYU410-Blood-DNA	11294211	95.6%	97.4%	21.1%	16595251	59.7%	85.9%	603.75	97.5	65.2
NYU410-N-DNA	20034090	95.3%	97.2%	24.5%	28035335	59.0%	85.1%	1016.53	98.1	87.5
NYU410-T-DNA	19231337	95.7%	97.4%	24.5%	27055291	58.4%	84.7%	985.4	98	83.7
NYU411-Blood-DNA	15471610	95.4%	97.4%	22.2%	22364593	58.6%	85.0%	813.05	98	80.6
NYU411-N-DNA	22821200	95.6%	97.4%	25.1%	31823468	59.1%	85.1%	1162.04	98.2	88.2
NYU411-T-DNA	27304661	95.5%	97.3%	25.6%	37790953	59.2%	85.4%	1373.08	98.3	92.6
NYU450-Blood-DNA	11203820	95.0%	97.3%	22.5%	16074414	58.5%	85.0%	586.58	97.5	64.9
NYU450-N-DNA	21372560	95.7%	97.3%	24.1%	30237941	57.4%	83.7%	1089.85	98.3	88.9
NYU450-T-DNA	18118800	95.7%	97.5%	25.9%	25053418	58.3%	84.7%	911.7	98.1	83.9
NYU454-Blood-DNA	15416326	94.6%	97.4%	25.6%	21145538	58.8%	85.4%	771.52	98	78.4
NYU454-N-DNA	27672328	94.1%	97.6%	25.7%	37759365	58.2%	84.5%	1355.37	98.4	91.2
NYU454-T-DNA	20995990	94.9%	97.2%	27.1%	28244003	58.1%	84.4%	1023.21	98.2	88.6
NYU457-Blood-DNA	13111836	95.1%	97.3%	22.0%	18937271	58.9%	85.3%	693.56	97.8	74.6
NYU457-N-DNA	19600445	95.5%	97.3%	24.7%	27441718	58.5%	84.8%	999.07	98.1	87
NYU457-T-DNA	19625826	95.0%	97.2%	25.3%	27100606	57.6%	83.9%	982.62	98.2	86.7
NYU50-Blood-DNA	13124024	97.3%	97.3%	15.5%	20989501	58.0%	85.4%	798.58	98.1	81.7
NYU50-N-DNA	21912981	97.3%	97.4%	16.2%	34801282	56.7%	84.1%	1311.53	98.5	93.7
NYU50-T-DNA	19092346	97.3%	97.2%	16.2%	30275565	58.7%	86.0%	1161.36	98.3	90.7
NYU502-Blood-DNA	12567382	95.0%	97.3%	22.5%	18030362	58.4%	85.0%	659.77	97.8	72.6
NYU502-N-DNA	17700509	95.3%	97.2%	22.8%	25325496	59.0%	85.0%	918.42	98	84.3
NYU502-T-DNA	21303777	95.2%	97.4%	24.1%	30007427	60.1%	86.1%	1098.68	98.1	88.9
NYU539-Blood-DNA	13856666	95.3%	97.4%	21.2%	20283975	59.3%	85.7%	744.24	97.9	78.4
NYU539-N-DNA	25876479	95.0%	97.4%	24.5%	36209446	58.4%	84.8%	1311.84	98.4	93.5
NYU539-T-DNA	20466927	95.3%	97.4%	24.4%	28737577	58.1%	84.6%	1048.72	98.2	89.4
NYU565-Blood-DNA	16831145	95.5%	97.3%	21.2%	24657361	60.6%	86.7%	902.48	98	85.6
NYU565-N-DNA	19624239	95.8%	97.4%	23.5%	28026311	58.9%	85.2%	1030.47	98.2	87.2
NYU565-T-DNA	22034662	95.5%	97.6%	24.2%	31121113	58.7%	85.1%	1141.52	98.3	89.9
NYU608-Blood-DNA	7948887	95.6%	97.2%	19.7%	11876783	59.5%	85.7%	435.29	96.6	39.2
NYU608-N-DNA	6248941	93.6%	97.1%	19.3%	9170553	58.8%	85.4%	332.44	94.7	13.9
NYU608-T-DNA	25886360	95.6%	97.2%	25.8%	35716283	59.8%	85.7%	1296.06	98.3	91.1
NYU62-Blood-DNA	9664226	97.1%	97.3%	15.1%	15517405	59.8%	87.2%	596.2	97.6	66.3
NYU62-N-DNA	17291631	97.3%	97.2%	16.0%	27496477	59.1%	86.2%	1051.64	98.2	89
NYU62-T-DNA	16060615	97.2%	97.4%	16.3%	25480751	56.9%	84.1%	963.48	98.2	85.5
NYU634-Blood-DNA	8695352	97.2%	97.6%	15.9%	13872676	55.9%	82.3%	519.94	97.2	53.4
NYU634-N-DNA	17167166	96.8%	97.3%	17.9%	26571346	60.4%	86.8%	1031.21	98	88.2
NYU634-T-DNA	13095674	97.2%	97.5%	17.4%	20500648	56.9%	83.9%	788.94	97.8	75.6
NYU653-Blood-DNA	8610659	96.9%	97.6%	15.7%	13726640	55.5%	81.7%	509.46	97.3	50.6
NYU653-N-DNA	16648505	96.9%	97.3%	18.4%	25630524	60.7%	87.0%	995.92	97.9	85.9
NYU653-T-DNA	15432321	97.0%	97.4%	17.8%	23995297	58.7%	85.1%	923.26	98	84.1
NYU656-Blood-DNA	9411167	97.0%	97.4%	16.5%	14865967	58.2%	85.3%	579.1	97.5	61.8
NYU656-N-DNA	19127773	97.1%	97.2%	18.4%	29481991	61.5%	87.6%	1136.51	97.9	89.9
NYU656-T-DNA	15997783	97.0%	97.3%	17.8%	24823652	60.3%	86.7%	961.16	97.9	85.3
NYU669-Blood-DNA	8732549	95.4%	96.7%	15.0%	13696896	60.0%	85.8%	480.07	97.3	49.4
NYU669-N-DNA	16736791	95.5%	96.9%	18.3%	25334421	57.2%	83.4%	910.25	98.1	85.6
NYU669-T-DNA	15987610	95.6%	96.9%	18.2%	24250972	57.6%	83.7%	864.5	98	82.9
NYU675-Blood-DNA	11169636	95.6%	96.7%	15.2%	17524076	58.4%	84.7%	626.48	97.8	72
NYU675-N-DNA	18720905	96.3%	96.6%	17.0%	28902624	59.7%	85.4%	1024.54	98.1	91.1
NYU675-T-DNA	17148125	95.6%	96.6%	16.8%	26372457	58.1%	84.0%	940.72	98.1	86.4
NYU68-Blood-DNA	13176946	97.4%	97.2%	15.6%	21062940	59.8%	87.2%	809.49	98	84.1
NYU68-N-DNA	19422236	97.3%	97.2%	16.4%	30735010	59.6%	86.7%	1183	98.2	92.1
NYU68-T-DNA	13653409	97.3%	97.6%	14.9%	22081561	49.0%	74.7%	744.99	98.4	76.8
NYU689-Blood-DNA	8529776	95.7%	97.0%	15.3%	13417576	57.9%	84.5%	489.1	97.4	50.4
NYU689-N-DNA	23230078	95.8%	97.0%	16.5%	36058070	59.1%	85.2%	1297.84	98.3	94.8
NYU689-T-DNA	6333962	91.8%	97.4%	16.4%	9471720	48.6%	73.2%	294.08	94.7	6.2
NYU693-Blood-DNA	8960679	95.8%	96.9%	15.2%	14122402	57.4%	84.2%	518.11	97.6	56.1
NYU693-N-DNA	17809979	95.8%	96.9%	17.3%	27379006	57.9%	84.5%	999.95	98.2	90.9
NYU693-T-DNA	14934643	95.7%	96.9%	18.2%	22652565	56.5%	83.1%	827.72	98.1	82.5
NYU701-Blood-DNA	12351267	95.7%	97.1%	15.1%	19501891	57.6%	84.4%	719.89	97.9	77.4
NYU701-N-DNA	24446799	95.8%	97.2%	17.0%	37794937	58.8%	85.5%	1409.67	98.3	95.1
NYU701-T-DNA	17084634	95.8%	97.2%	16.9%	26464847	57.0%	83.8%	977.61	98.2	87.6
NYU704-Blood-DNA	8928694	95.2%	96.8%	15.9%	13829626	57.8%	84.4%	505.71	97.5	54.2
NYU704-N-DNA	15897624	95.7%	96.9%	17.8%	24244210	57.6%	84.0%	879.97	98.1	86.7
NYU704-T-DNA	22189222	95.6%	96.8%	16.6%	34295703	57.2%	83.6%	1265.04	98.4	91.3
NYU706-Blood-DNA	9971139	95.8%	97.0%	15.5%	15670261	57.8%	84.4%	574.04	97.7	63.7
NYU706-N-DNA	19297641	95.6%	97.1%	17.7%	29484952	56.8%	83.4%	1075.01	98.3	90.7
NYU706-T-DNA	16780808	96.0%	97.1%	18.0%	25652183	57.2%	83.8%	933.94	98.2	86.7
NYU713-Blood-DNA	12172001	95.9%	97.0%	15.0%	19255797	57.2%	83.9%	706.63	97.9	78.8
NYU713-N-DNA	22982820	95.6%	97.1%	17.0%	35425546	57.2%	83.9%	1293.34	98.3	94.5
NYU713-T-DNA	17914869	95.7%	97.2%	17.1%	27640855	55.7%	82.2%	1004.79	98.3	89.2
NYU741-Blood-DNA	11286286	95.2%	97.0%	15.4%	17633802	57.6%	84.4%	641.67	97.8	73
NYU741-N-DNA	19443539	95.6%	97.0%	16.6%	30091738	58.0%	84.7%	1104.83	98.2	92.7
NYU741-T-DNA	22265184	95.5%	97.2%	16.8%	34441142	57.2%	84.0%	1274.92	98.3	94.5
NYU779-Blood-DNA	10801056	96.5%	97.0%	10.8%	18054357	59.2%	86.1%	672.23	97.6	74.2
NYU779-N-DNA	20638521	96.3%	97.2%	11.3%	34251071	58.4%	85.1%	1267.86	98.3	92.8
NYU779-T-DNA	17012542	96.7%	97.2%	10.7%	28567411	56.3%	83.0%	1035.83	98.2	89
NYU780-Blood-DNA	8903694	96.2%	97.0%	10.5%	14880187	59.4%	86.2%	552.49	97.3	61.3
NYU780-N-DNA	21095705	96.6%	97.2%	11.0%	35248736	58.0%	84.7%	1291.05	98.3	93.2
NYU780-T-DNA	19163703	96.4%	97.1%	11.4%	31814143	57.6%	84.4%	1173.83	98.2	91.5
NYU784-Blood-DNA	9320885	96.2%	96.9%	10.4%	15591151	59.3%	85.9%	579.11	97.3	62.9
NYU784-N-DNA	21240296	96.7%	97.1%	11.0%	35531585	58.0%	84.6%	1303.89	98.3	92.7
NYU784-T-DNA	10879131	96.1%	97.1%	10.9%	18098797	57.4%	83.7%	666.87	97.4	67.2
NYU822-Blood-DNA	10687147	96.2%	96.8%	10.6%	17802978	59.6%	86.3%	660.97	97.5	73.4
NYU822-N-DNA	27374434	95.6%	97.4%	13.4%	44153811	60.7%	87.6%	1664.02	98.2	93.3
NYU822-T-DNA	14342807	96.3%	96.9%	11.1%	23800089	57.1%	83.8%	880.99	98.1	84.7
NYU831-Blood-DNA	8634168	96.3%	96.8%	10.4%	14441381	59.5%	86.3%	538.06	97.2	59.3
NYU831-N-DNA	19274215	96.9%	97.0%	10.8%	32330074	56.3%	82.7%	1167.47	98.3	90.1
NYU831-T-DNA	15038053	96.4%	97.1%	11.0%	25076316	55.7%	82.2%	910.66	98.1	84
NYU848-Blood-DNA	10029676	96.2%	96.8%	10.7%	16684618	60.4%	87.1%	621.61	97.4	69.6
NYU848-N-DNA	25200171	96.3%	97.2%	11.3%	41873684	58.0%	85.0%	1524.74	98.3	94.1
NYU848-T-DNA	15257186	96.6%	97.1%	10.8%	25518019	57.8%	84.3%	943.08	98	83.1
NYU854-Blood-DNA	9297765	96.4%	97.1%	10.3%	15617498	59.6%	86.6%	585.91	97.4	65.6
NYU854-N-DNA	23954912	96.4%	97.2%	11.3%	39805600	57.8%	84.4%	1456.93	98.4	94.6
NYU854-T-DNA	17924091	96.4%	97.1%	11.8%	29613059	57.6%	84.3%	1094.3	98.3	90.2
NYU867-Blood-DNA	10818787	96.5%	97.0%	10.5%	18132505	58.7%	85.6%	674.95	97.6	74.5
NYU867-N-DNA	17692929	96.8%	97.1%	10.8%	29687497	57.3%	83.9%	1086.69	98.2	90
NYU867-T-DNA	16097830	96.7%	97.1%	11.4%	26804643	58.9%	85.5%	998.53	98	86.7
NYU875-Blood-DNA	13019006	96.5%	97.0%	11.0%	21700313	59.8%	86.5%	806.8	97.8	80.9
NYU875-N-DNA	11746524	93.2%	97.4%	10.6%	19063927	61.3%	88.3%	707.72	97.5	64
NYU875-T-DNA	12626519	96.7%	97.3%	10.6%	21252470	53.6%	79.8%	759.17	98	74.8
NYU947-Blood-DNA	10294427	96.0%	96.9%	10.7%	17118565	59.6%	86.1%	632.21	97.6	70.9
NYU947-N-DNA	21462493	96.6%	97.1%	10.8%	35921895	57.4%	84.0%	1302.58	98.4	93.4
NYU947-T-DNA	18578819	96.3%	97.0%	11.6%	30691405	55.2%	81.6%	1107.75	98.4	89.8
NYU955-Blood-DNA	10365162	96.5%	96.6%	10.1%	17380908	54.8%	79.5%	592.92	97.5	66.6
NYU955-N-DNA	24820718	96.2%	97.0%	11.8%	40907218	56.1%	81.6%	1440.66	98.3	93.3
NYU955-T-DNA	14580051	96.6%	96.7%	10.8%	24329882	53.1%	77.3%	819.78	97.9	79.9
NYU965-Blood-DNA	8643481	96.5%	96.5%	9.97%	14510487	54.7%	79.5%	494.85	97.2	52
NYU965-N-DNA	20720538	96.8%	96.7%	10.5%	34696447	52.7%	77.3%	1160.28	98.3	91.4
NYU965-T-DNA	10515557	96.6%	97.4%	9.70%	17873121	47.2%	71.3%	568.74	97.6	59.3
NYU994-Blood-DNA	11672416	96.2%	96.7%	10.4%	19456795	54.7%	79.5%	667.62	97.7	72.1
NYU994-N-DNA	22197185	96.8%	96.8%	10.1%	37407135	52.5%	77.4%	1252.69	98.3	92.1
NYU994-T-DNA	15961481	96.6%	97.1%	11.1%	26637054	53.7%	78.2%	912.14	98	81.9
