# Supplementary material for: Inflammation in the tumor-adjacent lung as a predictor of clinical outcome in lung adenocarcinoma
Source: Nat Commun. 2023 Nov 8;14:6764. doi: 10.1038/s41467-023-42327-x (PMC10632519; doi:10.1038/s41467-023-42327-x)
Supplement: Supplementary file 6 — Dataset 3 [file 41467_2023_42327_MOESM6_ESM.xlsx]

## Sheet: summary
sample_name	raw_read_pairs	uniquely_mapped	uniquely_mapped_percent	assigned_counts	pct_ribosomal_bases	pct_coding_bases	pct_utr_bases	pct_intronic_bases	pct_intergenic_bases	pct_mrna_bases
NYU1019-N	51060283	33290249	67.46	17878908	0.066475	0.240243	0.240907	0.413381	0.042892	0.481149
NYU1019-T	33818850	18657187	56.89	12179020	0.306455	0.212893	0.154141	0.285702	0.053827	0.367035
NYU1027-N	48877287	35163923	74.08	20106759	0.038861	0.264697	0.278166	0.384536	0.035864	0.542864
NYU1027-T	26827061	7615770	30.73	5960103	0.44087	0.280948	0.101395	0.1299	0.073577	0.382343
NYU1037-N	46078428	33323404	74.33	19153445	0.029562	0.282408	0.274664	0.381042	0.034039	0.557072
NYU1037-T	29921603	19651922	67.21	11556935	0.131835	0.203494	0.269805	0.366729	0.034836	0.473299
NYU1057-N	38310144	26317321	70.89	14778858	0.059792	0.238358	0.273163	0.400399	0.031396	0.511521
NYU1057-T	60654388	35658523	60.46	26460157	0.112406	0.326969	0.336663	0.202119	0.028005	0.663632
NYU1079-N	34200037	22724762	68.36	12631997	0.111117	0.231612	0.227158	0.39723	0.039624	0.45877
NYU1079-T	57007738	38762118	74.29	17465960	0.002937	0.216893	0.324884	0.421194	0.034096	0.541777
NYU1124-N	63445569	48334192	78.07	28266420	0.040442	0.286397	0.270221	0.372642	0.032337	0.556618
NYU1124-T	30385691	22299436	76.28	13077168	0.072295	0.254476	0.275275	0.369647	0.031034	0.529751
NYU113-N	31444004	13601880	45.98	8731219	0.432082	0.10705	0.129949	0.309874	0.04733	0.236999
NYU113-T	22408663	12041770	55.22	6177401	0.205202	0.137909	0.18309	0.434914	0.050494	0.320999
NYU1141-N	61421785	43018927	71.94	24182658	0.107971	0.258965	0.206742	0.39463	0.036808	0.465707
NYU1141-T	28872357	16158730	57.84	11124110	0.362158	0.234874	0.115	0.25501	0.048682	0.349875
NYU1196-N	48969716	21469180	45.78	14196232	0.290487	0.249131	0.146262	0.269943	0.059107	0.395393
NYU1196-T	28991294	16557023	58.85	12865343	0.122754	0.382918	0.308336	0.169289	0.023024	0.691254
NYU1205-N	71523640	40245818	58.43	23247375	0.184325	0.235294	0.179955	0.369499	0.042621	0.415249
NYU1205-T	32938103	22845523	71.07	15629878	0.067469	0.317564	0.324672	0.267241	0.026605	0.642236
NYU1206-N	67742677	47641750	72.4	34584687	0.097403	0.363021	0.289897	0.226987	0.027835	0.652918
NYU1206-T	27105320	15701101	59.95	12600101	0.44125	0.243034	0.156185	0.15731	0.025389	0.399219
NYU1210-N	41523670	19645850	49.6	13215357	0.303301	0.269718	0.127298	0.271635	0.04696	0.397016
NYU1210-T	29954158	20218038	69.43	12840052	0.177978	0.262128	0.213066	0.321771	0.034199	0.475195
NYU1213-N	24512547	11787128	50.39	8712931	0.402997	0.242271	0.130923	0.212323	0.035963	0.373194
NYU1213-T	25362179	13588823	55.3	10170105	0.16703	0.332221	0.287141	0.194592	0.028099	0.619362
NYU1222-N	70238832	51239724	75.2	27779967	0.045427	0.274282	0.231026	0.408963	0.042801	0.505308
NYU1222-T	21554792	14790215	70.38	9313959	0.052748	0.302723	0.294017	0.325342	0.02771	0.59674
NYU1261-N	22217985	13931519	64.6	8931504	0.235354	0.221189	0.203893	0.314504	0.037909	0.425083
NYU1261-T	28621749	17985876	64.48	10453666	0.145212	0.235641	0.218426	0.368999	0.0383	0.454067
NYU1280-N	79050793	56922583	73.98	20706022	0.03835	0.14644	0.17134	0.60162	0.044339	0.31778
NYU1280-T	29538744	19456995	67.68	13524700	0.204244	0.318159	0.198393	0.255847	0.033093	0.516552
NYU1284-N	29712610	20201574	70.14	7987509	0.054232	0.151605	0.185756	0.564993	0.046833	0.337361
NYU1284-T	21107345	13740127	66.85	7734580	0.135898	0.221628	0.217666	0.394888	0.036905	0.439294
NYU1319-N	21481629	13101089	62.99	8827130	0.253673	0.231509	0.211288	0.286243	0.03157	0.442798
NYU1319-T	24274731	15204656	64.46	10009222	0.131005	0.226512	0.324582	0.293619	0.031119	0.551094
NYU1321-N	27391433	19360590	72.49	6849249	0.04472	0.1234	0.181341	0.602764	0.050568	0.304741
NYU1321-T	23259405	15287646	67.99	9029717	0.166851	0.260969	0.177458	0.360198	0.042677	0.438427
NYU1334-N	44337739	28499390	66.59	17947080	0.073307	0.317964	0.258477	0.318961	0.035587	0.57644
NYU1334-T	37772731	12588178	36.09	8240882	0.250231	0.229659	0.203676	0.26328	0.066733	0.433335
NYU1351-N	21546199	13728787	65.95	8289159	0.105665	0.270386	0.242626	0.350351	0.036552	0.513011
NYU1351-T	23919407	14155077	60.7	10209855	0.133925	0.294877	0.322126	0.224925	0.030552	0.617003
NYU1355-N	63938194	47900708	77.06	32414277	0.019566	0.357932	0.320325	0.278648	0.024695	0.678256
NYU1355-T	31482613	17761154	58.01	13288040	0.202517	0.290352	0.290182	0.198019	0.029173	0.580534
NYU1364-Intra-OPB-T	45318571	24399125	55.37	20046301	0.202466	0.325804	0.332213	0.127002	0.024386	0.658017
NYU1364-N	29927401	20184475	69.73	13903629	0.078343	0.336691	0.295791	0.264461	0.028867	0.632482
NYU1368-N	40178405	26148359	67.09	16614466	0.102091	0.269587	0.28004	0.326046	0.027821	0.549627
NYU1368-T	27980836	19952780	74.2	13449856	0.197156	0.263301	0.233635	0.288216	0.024586	0.496935
NYU1416-N	19513416	10979971	57.97	7859950	0.18699	0.272541	0.283643	0.236102	0.031631	0.556183
NYU1416-T	39843182	26735965	68.83	17752821	0.084209	0.318867	0.289232	0.284681	0.026898	0.608099
NYU1417-N	41591719	27866293	69.17	18584199	0.076329	0.318812	0.29458	0.282593	0.031977	0.613392
NYU1417-T	54433888	35980182	67.81	29636459	0.100634	0.422937	0.341234	0.119886	0.019732	0.764171
NYU1428-N	30505774	19227673	65.16	12015486	0.110815	0.261794	0.268447	0.327383	0.037448	0.530241
NYU1428-T	29722143	19208628	66.29	11805035	0.104068	0.269001	0.264874	0.331314	0.036123	0.533874
NYU1433-N	26757540	17207010	66.33	11462619	0.103009	0.287516	0.294747	0.287307	0.033173	0.582263
NYU1433-T	31867541	20131756	65.13	14643982	0.309652	0.291079	0.152353	0.231736	0.030103	0.443432
NYU1435-N	35442801	24022085	70.03	14777811	0.050909	0.290499	0.289792	0.337624	0.034246	0.580291
NYU1435-T	20647226	11808410	58.92	8370313	0.17846	0.254584	0.314223	0.230356	0.032443	0.568807
NYU1443-N	34921523	24372799	72.14	15149081	0.051581	0.299121	0.288231	0.330893	0.032929	0.587352
NYU1443-T	29433111	17352474	60.73	13460212	0.314998	0.268722	0.222973	0.179887	0.027125	0.491695
NYU1445-N	68687535	47494967	76.96	20802834	0.00193	0.212795	0.308349	0.437919	0.039011	0.521144
NYU1445-T	28138123	18887629	68.84	14921010	0.049202	0.393828	0.380405	0.158439	0.020524	0.774234
NYU1448-N	58375360	37684175	67	25592618	0.09541	0.313023	0.290888	0.273787	0.032116	0.603911
NYU1448-T	23855649	15756851	68.05	9466553	0.085687	0.280796	0.256711	0.348172	0.033084	0.537507
NYU1487-N	60266536	42559501	79.36	22877372	0.002363	0.247716	0.447607	0.276217	0.026099	0.695324
NYU1487-T	30041224	16196406	55.68	10275044	0.287543	0.198997	0.1759	0.321049	0.037035	0.374897
NYU1502-N	21177196	11201196	55	5975003	0.13008	0.213856	0.202479	0.412432	0.049426	0.416334
NYU1502-T	30632628	21166187	70.73	16630732	0.017394	0.390214	0.413439	0.161929	0.017887	0.803653
NYU1512-N	52391232	24215388	48.01	16423050	0.340078	0.22481	0.142815	0.266067	0.044583	0.367625
NYU1512-T	27658777	16968074	62.93	10814306	0.175065	0.180521	0.303256	0.319502	0.03119	0.483777
NYU1551-N	81416907	57958335	73.44	34855036	0.033855	0.301	0.282412	0.350736	0.033907	0.583412
NYU1551-T	42262997	25751454	62.45	16519493	0.089528	0.263504	0.316589	0.300282	0.034878	0.580092
NYU1555-N	50304047	25380818	53.86	17812775	0.239863	0.351882	0.135749	0.245874	0.041753	0.48763
NYU1555-T	14360762	8553517	61.31	6933257	0.113359	0.41203	0.327867	0.129309	0.023436	0.739897
NYU1562-N	57817451	35497298	64.12	24140736	0.107951	0.333442	0.261826	0.272175	0.030825	0.595268
NYU1562-T	31285714	20879729	68.41	13940118	0.08789	0.304213	0.299269	0.281961	0.030959	0.603481
NYU1595-N	81725522	47108404	60.17	28319338	0.135342	0.27797	0.202782	0.35165	0.04	0.480753
NYU1595-T	26440742	14196454	55.82	10183239	0.389961	0.258081	0.090564	0.246585	0.032481	0.348646
NYU1597-N	37940490	21493317	58.7	12836885	0.212632	0.219639	0.183018	0.355095	0.041724	0.402656
NYU1597-T	53717599	38799026	73.87	24865337	0.078351	0.311629	0.272443	0.31002	0.031021	0.584072
NYU1603-N	31424075	16649836	55.24	10055591	0.23256	0.233637	0.15338	0.352876	0.039958	0.387016
NYU1603-T	37269505	14493917	40.83	10955551	0.398045	0.314261	0.074626	0.134081	0.099219	0.388887
NYU1609-N	25855313	15891661	63.69	8397475	0.106865	0.221929	0.208212	0.427608	0.04151	0.430142
NYU1609-T	21145638	10635877	52.04	7007806	0.233424	0.247248	0.201305	0.279831	0.049852	0.448553
NYU1630-N	43320647	28850032	68.93	14349291	0.073695	0.241631	0.188897	0.456949	0.042931	0.430529
NYU1630-T	18192267	10271833	58.06	7569174	0.190001	0.289463	0.290786	0.2024	0.036958	0.580249
NYU1636-N	38860352	26769288	71.11	16342927	0.057086	0.300133	0.268966	0.342729	0.034166	0.569099
NYU1636-T	40612919	26077113	65.93	19502386	0.074002	0.340072	0.3696	0.198912	0.021099	0.709672
NYU1678-N	48756486	31417936	66.57	18251542	0.050288	0.247238	0.300438	0.369135	0.035814	0.547676
NYU1678-T	39384279	26398730	68.74	19805914	0.042311	0.386907	0.355886	0.193574	0.023585	0.742793
NYU1682-N	50634866	23935358	49.89	15240742	0.178965	0.296996	0.183129	0.303784	0.048143	0.480125
NYU1682-T	23025561	11810428	53.01	9880239	0.48434	0.29499	0.093306	0.123635	0.028296	0.388296
NYU1707-N	48386250	28279689	60.8	17216683	0.076944	0.258766	0.294751	0.335251	0.039431	0.553517
NYU1707-T	26837274	16546887	64.3	10834371	0.277123	0.253043	0.145399	0.312261	0.026398	0.398442
NYU1738-N	43768533	26897992	64.23	15023894	0.0987	0.273569	0.198911	0.394253	0.040674	0.472481
NYU1738-T	25558551	14405734	58.48	9941987	0.24304	0.222508	0.254293	0.25459	0.036583	0.476801
NYU1749-N	39405169	28048749	73.31	15573346	0.051176	0.25871	0.255054	0.399725	0.038111	0.513763
NYU1749-T	23775418	14462657	62.98	9267733	0.18629	0.258255	0.222161	0.312946	0.031225	0.480416
NYU175-N	21439296	11569399	55.99	6685627	0.227666	0.200225	0.169081	0.37235	0.044352	0.369306
NYU175-T	21888268	12482243	58.96	8915775	0.260859	0.274643	0.205178	0.238632	0.033373	0.479821
NYU1767-N	26984502	10162211	39.17	6819771	0.375743	0.156863	0.168826	0.274127	0.049215	0.325689
NYU1767-T	31333346	21308153	71.34	17697612	0.084988	0.428991	0.363695	0.109346	0.016364	0.792685
NYU1769-N	23430686	12939532	57.39	9196457	0.188824	0.274397	0.270404	0.240243	0.036396	0.544801
NYU1769-T	23600436	13244689	58.27	9070295	0.158801	0.308294	0.243503	0.265303	0.032797	0.551796
NYU178-N	28821497	18625191	67.43	13378255	0.125913	0.317609	0.300938	0.232934	0.029877	0.618548
NYU178-T	27040949	16044023	60.92	7734269	0.142653	0.124687	0.226892	0.467401	0.046594	0.351579
NYU1787-N	21136572	8929128	44.57	6488092	0.333817	0.292788	0.134804	0.208936	0.049709	0.427592
NYU1787-T	20578121	15437823	76.56	8672717	0.100938	0.239914	0.231767	0.392192	0.039153	0.471681
NYU1795-N	26179029	11190804	44.96	7354013	0.287751	0.265867	0.123795	0.281123	0.056674	0.389662
NYU1795-T	21247154	14833004	71.75	9735746	0.089473	0.31197	0.274895	0.292843	0.034748	0.586865
NYU1808-N	22324221	10669953	49.42	8031649	0.304265	0.219895	0.262889	0.19549	0.0357	0.482784
NYU1808-T	30853105	19828056	65.98	14329424	0.200196	0.307302	0.244018	0.231877	0.025314	0.55132
NYU1837-N	23947345	9937761	44.09	6659894	0.264799	0.277381	0.155777	0.266659	0.052176	0.433158
NYU1837-T	41580835	26085755	64.73	15291415	0.107321	0.279641	0.217158	0.359945	0.041626	0.496799
NYU1845-N	33050692	20720298	65.14	13142982	0.10414	0.279467	0.268444	0.321976	0.032067	0.547912
NYU1845-T	42341001	23586487	58.21	16506886	0.243133	0.294968	0.188185	0.249142	0.037055	0.483153
NYU1854-N	24180818	15561576	66.48	8390958	0.09065	0.221326	0.236084	0.414475	0.042398	0.45741
NYU1854-T	25267260	16375516	66.58	9071498	0.210084	0.215734	0.142007	0.397598	0.044022	0.357741
NYU1871-N	29062241	15443927	55.07	8954146	0.206756	0.234354	0.156808	0.36531	0.048584	0.391162
NYU1871-T	28614828	19039467	68.16	11824938	0.121564	0.27356	0.244826	0.334408	0.03103	0.518385
NYU1873-N	28208383	12938404	47.68	8497919	0.317588	0.20244	0.155986	0.284167	0.05441	0.358426
NYU1873-T	27150654	16034220	62.23	12571888	0.194361	0.322026	0.30366	0.169229	0.018459	0.625686
NYU1883-N	47702060	31152757	67.62	19689279	0.075591	0.293574	0.282674	0.317184	0.035318	0.576248
NYU1883-T	25468520	17314300	69.71	10860595	0.129454	0.280215	0.237483	0.324562	0.034012	0.517698
NYU1884-N	41072904	22093849	56.84	11583949	0.143569	0.165349	0.229748	0.420016	0.049444	0.395097
NYU1884-T	29376283	20342853	71.1	14183119	0.036199	0.348029	0.344223	0.245954	0.027775	0.692252
NYU1891-N	21771125	9725640	46.44	6251832	0.241551	0.2036	0.223637	0.30269	0.044267	0.427237
NYU1891-T	38515606	14524026	39.19	9198249	0.184324	0.246629	0.233652	0.287672	0.059122	0.480281
NYU1897-N	23764550	11772032	51.97	7048434	0.272781	0.201679	0.145044	0.347101	0.049062	0.346723
NYU1897-T	23758235	14510691	62.55	9165509	0.114189	0.226046	0.315478	0.3212	0.029749	0.541524
NYU1898-N	44481290	28030302	65.19	18124450	0.096058	0.288594	0.28253	0.307141	0.031549	0.571123
NYU1898-T	28539406	19999644	71.78	15821639	0.04922	0.423241	0.35648	0.153674	0.019831	0.779721
NYU1900-N	26819182	14693516	56.98	9105134	0.247241	0.240944	0.155209	0.332522	0.038654	0.396153
NYU1900-T	37757112	19735969	53.61	13802940	0.338761	0.161572	0.229375	0.255456	0.034504	0.390947
NYU1906-N	35839055	17338066	50.83	11333251	0.27509	0.281753	0.120768	0.295267	0.042875	0.402522
NYU1906-T	45139881	26334788	60.17	20699154	0.102692	0.384253	0.345012	0.150847	0.022954	0.729265
NYU1923-N	21373814	11090916	53.56	7644197	0.251949	0.214877	0.248962	0.262003	0.038087	0.463838
NYU1923-T	24970350	17136101	70.26	10008068	0.084165	0.24033	0.276209	0.36573	0.037746	0.516539
NYU1932-N	21005503	14264911	69.96	8033674	0.076854	0.229058	0.271196	0.391103	0.036363	0.500255
NYU1932A-T	44117616	30852099	71.49	25716596	0.037745	0.469068	0.370255	0.100908	0.023739	0.839324
NYU1940-N	69786712	50994191	75.37	28155276	0.032366	0.261965	0.265593	0.410531	0.031382	0.527558
NYU1940A-T	23100593	12050869	54.5	6813043	0.216055	0.200503	0.16586	0.387133	0.043438	0.366363
NYU1949-CH-N	43837614	30766322	79.29	15368215	0.001665	0.238706	0.395106	0.330932	0.033593	0.633813
NYU1949-CH-T	31056043	20084483	66.46	12868793	0.083341	0.303793	0.275401	0.308174	0.033651	0.579194
NYU1951-N	33452690	22778277	70.21	13050051	0.08259	0.255156	0.246446	0.381084	0.038899	0.501601
NYU1951-T	31596808	21775858	70.65	16353522	0.066223	0.356148	0.358069	0.196612	0.026033	0.714216
NYU1953-N	56184208	38723165	76.87	18670130	0.001898	0.217052	0.402529	0.344959	0.033564	0.619581
NYU1953-T	39341805	26769515	69.82	19412345	0.138006	0.315214	0.304435	0.21725	0.031606	0.619649
NYU1967-N	22880191	12092556	55.15	8851531	0.316031	0.229525	0.216674	0.225949	0.030516	0.446199
NYU1967A-T	41888866	24137011	59.03	13904516	0.136855	0.182275	0.274328	0.37811	0.035769	0.456603
NYU1970-N	53081436	39955318	82.83	16349862	0.001253	0.200402	0.256917	0.500029	0.0414	0.457319
NYU1970A-T	22532932	13691680	62.52	6546138	0.110158	0.143716	0.237761	0.475953	0.038751	0.381477
NYU1982-N	30603532	19609916	66.77	10982641	0.055016	0.259423	0.261005	0.387106	0.041701	0.520427
NYU1982A-T	30956537	20928812	69.24	12591647	0.152161	0.219431	0.250395	0.349681	0.036038	0.469826
NYU1986-N	49205749	34007796	76.75	16318715	0.002927	0.227568	0.395577	0.32406	0.049872	0.623145
NYU1986A-T	28354174	20561184	74.24	15286895	0.056834	0.383247	0.332618	0.208694	0.020982	0.715865
NYU1997-N	20955997	11948252	59.1	8407419	0.16427	0.293706	0.272562	0.246251	0.031826	0.566268
NYU1997A-T	35351391	20224660	58.9	15602398	0.127092	0.349297	0.333172	0.170473	0.02661	0.682469
NYU1999-N	32930951	18308264	58.17	10933279	0.116527	0.264567	0.236993	0.350311	0.039712	0.501559
NYU1999-T	25784034	16055112	64.49	10585881	0.129864	0.268739	0.285329	0.288101	0.034383	0.554068
NYU2002-N	48398078	29256365	63.02	15332922	0.10778	0.238191	0.188784	0.427184	0.044482	0.426975
NYU2002-T	27911640	18136233	66.62	9841693	0.092496	0.202209	0.262336	0.409469	0.038038	0.464546
NYU2005-N	47817054	34470417	80.39	17944923	0.002367	0.230565	0.483952	0.255357	0.027763	0.714516
NYU2005A-T	32086109	21857981	71.52	10462872	0.077673	0.213973	0.193032	0.47258	0.046321	0.407005
NYU20S-N	32462107	20357902	64.99	10590938	0.104587	0.217809	0.206824	0.437589	0.039133	0.424633
NYU20S-T	20851037	14425557	70.85	11952232	0.046116	0.443391	0.379003	0.112959	0.020588	0.822394
NYU252-N	23507037	14268165	62.78	7475909	0.146049	0.210582	0.182451	0.42504	0.0454	0.393033
NYU252-T	28208527	17342956	63.38	12157175	0.316253	0.238865	0.170003	0.259053	0.030885	0.408868
NYU268-N	30974081	21147669	70.78	11973630	0.069112	0.266327	0.247608	0.38295	0.038292	0.513935
NYU268-T	23720786	15706596	67.88	11301624	0.072869	0.336576	0.34703	0.221313	0.025851	0.683606
NYU278-N	32334140	21629239	69.17	12352209	0.113453	0.253334	0.218284	0.382644	0.039029	0.471618
NYU278-T	31878371	16606349	53.81	11490679	0.224245	0.257823	0.245715	0.250529	0.033912	0.503539
NYU279-N	57171467	39240452	70.74	20308551	0.068349	0.242801	0.216789	0.435421	0.040403	0.45959
NYU279-T	22485606	14381806	65.85	10402739	0.081414	0.341048	0.33225	0.225628	0.023774	0.673298
NYU294-N	22876293	12224231	55.99	8181624	0.238981	0.290634	0.164391	0.285571	0.034642	0.455025
NYU294-T	28483219	19765709	71.27	14693795	0.039192	0.389791	0.346939	0.198033	0.027955	0.73673
NYU300-2-T	24531306	15566773	65.13	12021449	0.216809	0.271454	0.318199	0.184578	0.018965	0.589653
NYU300-N	31132381	18538252	62.01	11250068	0.110494	0.28401	0.229001	0.349882	0.032859	0.513011
NYU307-N	47564827	31892322	69.54	22429725	0.056968	0.34926	0.323353	0.246475	0.027021	0.672613
NYU307-T	26240044	17730363	69.34	13301397	0.072956	0.390674	0.318138	0.19788	0.023786	0.708811
NYU318-N	25131856	15124393	62.16	9528203	0.165	0.230784	0.256238	0.321219	0.035883	0.487022
NYU318-T	46244877	29975055	66.53	18500685	0.098333	0.245627	0.294809	0.333693	0.032194	0.540437
NYU32-N	22893680	15256834	69.01	8166997	0.104264	0.236783	0.205058	0.419601	0.039539	0.441841
NYU32-T	30010662	18637059	64.63	15395059	0.09109	0.409569	0.366092	0.116284	0.021332	0.775662
NYU330-N	48250379	26968355	57.76	18284829	0.207777	0.294923	0.203035	0.268202	0.037872	0.497958
NYU330-T	24629281	15848533	66.19	10159786	0.221018	0.241629	0.198516	0.316776	0.033206	0.440145
NYU346-N	22447278	12718040	59.07	7287016	0.128104	0.216193	0.246404	0.374314	0.042682	0.462597
NYU346-T	57867990	43696633	83.66	20663524	0.001857	0.228028	0.318973	0.410688	0.040456	0.547001
NYU359-N	28345652	14661277	53.98	8577984	0.345869	0.134226	0.127688	0.371235	0.040983	0.261914
NYU359-T	24062773	12280726	52.92	8093950	0.336244	0.183453	0.16788	0.291226	0.039044	0.351332
NYU373-N	59267038	38293661	66.48	27628472	0.210149	0.313191	0.223985	0.238025	0.024931	0.537176
NYU373-T	21131429	13009192	63.38	8055556	0.114323	0.28462	0.242009	0.328884	0.035627	0.52663
NYU454-N	56455887	25891313	52.86	9657038	0.010291	0.177599	0.303793	0.438991	0.069342	0.481393
NYU454-T	35574776	13878012	40.81	11142767	0.490299	0.270523	0.082123	0.131573	0.05304	0.352646
NYU457-N	26182955	15333763	60.45	8395730	0.158454	0.176596	0.226348	0.409787	0.038561	0.402943
NYU457-T	43262208	30237222	71.72	15890593	0.09405	0.234381	0.205326	0.433335	0.0383	0.439707
NYU50-N	21049718	9294798	45.85	5364873	0.307514	0.14584	0.145485	0.369188	0.050435	0.291325
NYU50-T	26242871	11360279	45.3	8776827	0.356273	0.277572	0.181543	0.156789	0.048396	0.459116
NYU502-N	27734207	14563716	54.57	7856188	0.113106	0.219853	0.224106	0.396654	0.052797	0.443959
NYU502-T	37709992	24722034	67.42	19678381	0.173741	0.353999	0.305819	0.155704	0.020137	0.659818
NYU539-N	56275519	30623058	60.85	11978163	0.00459	0.169599	0.355633	0.430523	0.039663	0.525232
NYU539-T	52486159	24802086	49.04	16171010	0.169226	0.278662	0.230163	0.279137	0.052601	0.508825
NYU565-N	21385388	12135299	58.69	6484049	0.172707	0.184912	0.187969	0.419744	0.044371	0.372881
NYU565-T	23731951	16032956	69.24	12660847	0.045893	0.408648	0.37171	0.154712	0.021276	0.780358
NYU608-N	29983833	18904186	64.71	6847438	0.132783	0.091676	0.13799	0.588812	0.055636	0.229665
NYU608-T	24871622	16778580	69.2	12174741	0.185374	0.311413	0.253523	0.233215	0.025279	0.564936
NYU62-N	26705132	15048429	58.28	8008327	0.160286	0.191747	0.195018	0.425789	0.038281	0.386765
NYU62-T	58274923	37796201	66.47	18075836	0.074594	0.173946	0.234846	0.481413	0.039683	0.408792
NYU669-N	64577140	43971267	74.61	17125040	0.003071	0.173474	0.253555	0.527958	0.041948	0.427029
NYU669-T	28373208	15561045	56.66	11033589	0.332763	0.259854	0.145704	0.242092	0.03559	0.405559
NYU675-N	56282780	35428291	65.4	16643081	0.047822	0.198333	0.22864	0.480316	0.048098	0.426973
NYU675-T	23190270	16325179	72.11	10364409	0.065289	0.298607	0.290941	0.319545	0.028741	0.589548
NYU689-N	36861610	25588596	71.75	14215763	0.05445	0.247566	0.262119	0.400322	0.038511	0.509685
NYU689-T	29264762	19709156	70.7	12714783	0.112915	0.280267	0.273803	0.305027	0.032686	0.554069
NYU704-N	42714974	28557353	68.7	16187258	0.098876	0.266488	0.210989	0.392985	0.035206	0.477477
NYU704-T	48351338	33376260	70.94	21157856	0.17439	0.294306	0.180911	0.330848	0.027438	0.475217
NYU706-N	25939645	16030199	63.79	9649855	0.177772	0.272108	0.165438	0.356906	0.037099	0.437547
NYU706-T	35430743	24454961	70.78	16689215	0.049666	0.343644	0.315264	0.258497	0.035525	0.658908
NYU713-N	40765350	29079904	73.66	15752176	0.042828	0.256572	0.250268	0.414856	0.037744	0.50684
NYU713-T	45542327	32111144	72.29	21152917	0.10266	0.313241	0.264363	0.296645	0.027711	0.577603
NYU741-N	33477608	25633916	78.64	12022393	0.0106	0.222089	0.236612	0.491713	0.039593	0.4587
NYU741-T	33036055	20419286	65.34	14512239	0.132208	0.32137	0.286415	0.245226	0.021606	0.607785
NYU779-N	45535793	24847080	57.04	13316047	0.153052	0.233245	0.160256	0.406784	0.055833	0.393501
NYU779-T	40069256	22644646	57.89	11827777	0.137107	0.155783	0.242822	0.415301	0.056692	0.398605
NYU780-N	32903272	24966389	77.96	13448181	0.019261	0.26366	0.261984	0.418049	0.038009	0.525645
NYU780-T	66402274	45179915	69.95	24536985	0.161577	0.231055	0.160183	0.415978	0.0381	0.391238
NYU784-N	52698255	38020991	74.34	21635224	0.020634	0.267821	0.289593	0.386575	0.036783	0.557415
NYU784-T	59873570	38179134	65.67	25230366	0.247142	0.305164	0.123892	0.296854	0.038403	0.429057
NYU822-N	43980452	32984760	77.11	20538221	0.01311	0.311665	0.312431	0.331358	0.032261	0.624097
NYU822-T	39822124	25251649	65.18	16484712	0.202439	0.259232	0.214883	0.29914	0.034781	0.474115
NYU831-N	23139672	12089819	54.46	7612635	0.218127	0.277503	0.15943	0.317261	0.040727	0.436932
NYU831-T	26023424	15631989	61.95	8624357	0.246663	0.193387	0.125592	0.405459	0.041339	0.318979
NYU848-N	24400769	14423678	61.11	7530815	0.143827	0.188904	0.198511	0.434308	0.042378	0.387415
NYU848-T	37724137	25734301	69.97	14409640	0.083323	0.257655	0.232677	0.397495	0.032861	0.490331
NYU867-N	33042084	22857266	71.48	12540241	0.060131	0.255526	0.241507	0.411549	0.034655	0.497033
NYU867-T	39359747	24497338	64.02	15999871	0.115278	0.273573	0.290113	0.294379	0.032781	0.563686
NYU875-N	38910870	27441416	72.72	13563440	0.053915	0.215884	0.227648	0.463206	0.042106	0.443532
NYU875-T	43592402	28048188	66.11	23156099	0.138393	0.392288	0.335285	0.120484	0.020708	0.727573
NYU947-N	27574141	19935825	74.08	8152796	0.04194	0.1627	0.201883	0.547226	0.048539	0.364583
NYU947-T	30463791	21347998	73.25	15278163	0.203551	0.306062	0.227334	0.24621	0.024491	0.533396
NYU955-N	25029062	15623649	64.53	7833520	0.098278	0.190176	0.22112	0.44825	0.047552	0.411296
NYU955-T	24903051	14199530	59	9222945	0.253	0.261872	0.156999	0.303569	0.037229	0.418872
NYU965-N	54835029	41433449	77.71	18175571	0.028729	0.193123	0.21618	0.520915	0.042485	0.409302
NYU965-T	28575330	18867560	67.59	10745426	0.076887	0.22694	0.280741	0.381816	0.037772	0.507681
NYU994-N	55547032	26492905	49.57	14244224	0.212821	0.228953	0.106382	0.407022	0.056845	0.335335
NYU994-T	39020500	25803354	69.69	20483690	0.110878	0.369714	0.348212	0.158324	0.017461	0.717926
