# Supplementary material for: Inflammation in the tumor-adjacent lung as a predictor of clinical outcome in lung adenocarcinoma
Source: Nat Commun. 2023 Nov 8;14:6764. doi: 10.1038/s41467-023-42327-x (PMC10632519; doi:10.1038/s41467-023-42327-x)
Supplement: Supplementary file 8 — Dataset 5 [file 41467_2023_42327_MOESM8_ESM.xlsx]

## Sheet: GSEA Hallmarks
Cluster	ID	Description	GeneRatio	BgRatio	pvalue	p.adjust	qvalue	Count
1	HALLMARK_KRAS_SIGNALING_DN	HALLMARK_KRAS_SIGNALING_DN	11/76	200/4383	0.000571	0.0116184	0.0109078	11
1	HALLMARK_BILE_ACID_METABOLISM	HALLMARK_BILE_ACID_METABOLISM	8/76	112/4383	0.000628	0.0116184	0.0109078	8
2	HALLMARK_EPITHELIAL_MESENCHYMAL_TRANSITION	HALLMARK_EPITHELIAL_MESENCHYMAL_TRANSITION	45/172	200/4383	1.66e-23	7.29e-22	6.45e-22	45
2	HALLMARK_UV_RESPONSE_DN	HALLMARK_UV_RESPONSE_DN	15/172	144/4383	0.000445	0.00979363	0.008669	15
2	HALLMARK_MYOGENESIS	HALLMARK_MYOGENESIS	17/172	200/4383	0.00192869	0.0282875	0.0250392	17
3	HALLMARK_EPITHELIAL_MESENCHYMAL_TRANSITION	HALLMARK_EPITHELIAL_MESENCHYMAL_TRANSITION	21/177	200/4383	4.2e-05	0.00193393	0.00181444	21
3	HALLMARK_KRAS_SIGNALING_DN	HALLMARK_KRAS_SIGNALING_DN	18/177	200/4383	0.00102222	0.023511	0.0220584	18
4	HALLMARK_P53_PATHWAY	HALLMARK_P53_PATHWAY	19/156	200/4383	6.93e-05	0.00318738	0.00299045	19
5	HALLMARK_MYOGENESIS	HALLMARK_MYOGENESIS	13/108	200/4383	0.00112045	0.0436975	0.0424591	13
6	HALLMARK_MITOTIC_SPINDLE	HALLMARK_MITOTIC_SPINDLE	19/186	199/4383	0.000658	0.0315932	0.0304846	19
7	HALLMARK_MYOGENESIS	HALLMARK_MYOGENESIS	15/114	200/4383	0.000174	0.00713516	0.00641157	15
8	HALLMARK_SPERMATOGENESIS	HALLMARK_SPERMATOGENESIS	6/16	135/4383	4.75e-06	6.17e-05	6e-05	6
9	HALLMARK_KRAS_SIGNALING_DN	HALLMARK_KRAS_SIGNALING_DN	7/33	200/4383	0.000575	0.0155275	0.0155275	7
11	HALLMARK_MYOGENESIS	HALLMARK_MYOGENESIS	21/186	200/4383	8.8e-05	0.00386984	0.00361062	21
11	HALLMARK_KRAS_SIGNALING_UP	HALLMARK_KRAS_SIGNALING_UP	19/186	200/4383	0.0007	0.0149032	0.0139049	19
11	HALLMARK_UV_RESPONSE_DN	HALLMARK_UV_RESPONSE_DN	15/186	144/4383	0.00101613	0.0149032	0.0139049	15
12	HALLMARK_G2M_CHECKPOINT	HALLMARK_G2M_CHECKPOINT	62/252	200/4383	3.89e-31	1.75e-29	1.47e-29	62
12	HALLMARK_E2F_TARGETS	HALLMARK_E2F_TARGETS	57/252	200/4383	2.09e-26	4.7e-25	3.96e-25	57
12	HALLMARK_EPITHELIAL_MESENCHYMAL_TRANSITION	HALLMARK_EPITHELIAL_MESENCHYMAL_TRANSITION	31/252	200/4383	2.27e-07	3.41e-06	2.87e-06	31
12	HALLMARK_MTORC1_SIGNALING	HALLMARK_MTORC1_SIGNALING	26/252	200/4383	5.89e-05	0.000662	0.000558	26
12	HALLMARK_GLYCOLYSIS	HALLMARK_GLYCOLYSIS	25/252	200/4383	0.000157	0.00140891	0.00118645	25
12	HALLMARK_MITOTIC_SPINDLE	HALLMARK_MITOTIC_SPINDLE	24/252	199/4383	0.000368	0.00276311	0.00232683	24
12	HALLMARK_ANGIOGENESIS	HALLMARK_ANGIOGENESIS	7/252	36/4383	0.00378633	0.0236892	0.0199488	7
12	HALLMARK_SPERMATOGENESIS	HALLMARK_SPERMATOGENESIS	16/252	135/4383	0.00421142	0.0236892	0.0199488	16
12	HALLMARK_ESTROGEN_RESPONSE_LATE	HALLMARK_ESTROGEN_RESPONSE_LATE	21/252	200/4383	0.00484765	0.0242383	0.0204112	21
14	HALLMARK_ALLOGRAFT_REJECTION	HALLMARK_ALLOGRAFT_REJECTION	50/142	200/4383	4.29e-33	1.76e-31	1.54e-31	50
14	HALLMARK_IL2_STAT5_SIGNALING	HALLMARK_IL2_STAT5_SIGNALING	23/142	199/4383	6.02e-08	1.23e-06	1.08e-06	23
14	HALLMARK_INTERFERON_GAMMA_RESPONSE	HALLMARK_INTERFERON_GAMMA_RESPONSE	22/142	200/4383	2.94e-07	4.02e-06	3.51e-06	22
14	HALLMARK_INFLAMMATORY_RESPONSE	HALLMARK_INFLAMMATORY_RESPONSE	21/142	200/4383	1.23e-06	1.27e-05	1.1e-05	21
14	HALLMARK_COMPLEMENT	HALLMARK_COMPLEMENT	17/142	200/4383	0.000209	0.0017165	0.00149836	17
14	HALLMARK_IL6_JAK_STAT3_SIGNALING	HALLMARK_IL6_JAK_STAT3_SIGNALING	9/142	87/4383	0.00182078	0.0107707	0.00940186	9
14	HALLMARK_KRAS_SIGNALING_UP	HALLMARK_KRAS_SIGNALING_UP	15/142	200/4383	0.00183889	0.0107707	0.00940186	15
15	HALLMARK_MYC_TARGETS_V2	HALLMARK_MYC_TARGETS_V2	8/138	58/4383	0.0004	0.0183792	0.0172437	8
15	HALLMARK_GLYCOLYSIS	HALLMARK_GLYCOLYSIS	15/138	200/4383	0.00137614	0.0316512	0.0296956	15
16	HALLMARK_GLYCOLYSIS	HALLMARK_GLYCOLYSIS	23/178	200/4383	4.16e-06	0.000191	0.000184	23
16	HALLMARK_ESTROGEN_RESPONSE_EARLY	HALLMARK_ESTROGEN_RESPONSE_EARLY	21/178	200/4383	4.58e-05	0.00105267	0.00101172	21
16	HALLMARK_ESTROGEN_RESPONSE_LATE	HALLMARK_ESTROGEN_RESPONSE_LATE	19/178	200/4383	0.000402	0.00616906	0.00592907	19
17	HALLMARK_INFLAMMATORY_RESPONSE	HALLMARK_INFLAMMATORY_RESPONSE	29/136	200/4383	8.8e-13	3.78e-11	3.06e-11	29
17	HALLMARK_ALLOGRAFT_REJECTION	HALLMARK_ALLOGRAFT_REJECTION	23/136	200/4383	2.86e-08	6.15e-07	4.97e-07	23
17	HALLMARK_COMPLEMENT	HALLMARK_COMPLEMENT	20/136	200/4383	2.46e-06	3.53e-05	2.85e-05	20
17	HALLMARK_INTERFERON_GAMMA_RESPONSE	HALLMARK_INTERFERON_GAMMA_RESPONSE	19/136	200/4383	9.66e-06	0.000104	8.39e-05	19
17	HALLMARK_KRAS_SIGNALING_UP	HALLMARK_KRAS_SIGNALING_UP	18/136	200/4383	3.55e-05	0.000306	0.000247	18
17	HALLMARK_TNFA_SIGNALING_VIA_NFKB	HALLMARK_TNFA_SIGNALING_VIA_NFKB	17/136	200/4383	0.000122	0.000878	0.000709	17
17	HALLMARK_INTERFERON_ALPHA_RESPONSE	HALLMARK_INTERFERON_ALPHA_RESPONSE	10/136	97/4383	0.000748	0.00459282	0.00371024	10
17	HALLMARK_IL6_JAK_STAT3_SIGNALING	HALLMARK_IL6_JAK_STAT3_SIGNALING	8/136	87/4383	0.0051851	0.0278699	0.0225142	8
18	HALLMARK_OXIDATIVE_PHOSPHORYLATION	HALLMARK_OXIDATIVE_PHOSPHORYLATION	25/175	200/4383	2.19e-07	1.01e-05	8.98e-06	25
18	HALLMARK_MTORC1_SIGNALING	HALLMARK_MTORC1_SIGNALING	18/175	200/4383	0.000894	0.0205645	0.0183528	18
18	HALLMARK_MYC_TARGETS_V1	HALLMARK_MYC_TARGETS_V1	17/175	200/4383	0.00232478	0.0356467	0.0318128	17
20	HALLMARK_TNFA_SIGNALING_VIA_NFKB	HALLMARK_TNFA_SIGNALING_VIA_NFKB	70/121	200/4383	2.34e-66	1.01e-64	6.66e-65	70
20	HALLMARK_HYPOXIA	HALLMARK_HYPOXIA	30/121	200/4383	4.41e-15	9.48e-14	6.27e-14	30
20	HALLMARK_INFLAMMATORY_RESPONSE	HALLMARK_INFLAMMATORY_RESPONSE	24/121	200/4383	4.79e-10	6.86e-09	4.54e-09	24
20	HALLMARK_APOPTOSIS	HALLMARK_APOPTOSIS	18/121	161/4383	2.78e-07	2.85e-06	1.89e-06	18
20	HALLMARK_IL2_STAT5_SIGNALING	HALLMARK_IL2_STAT5_SIGNALING	20/121	199/4383	3.32e-07	2.85e-06	1.89e-06	20
20	HALLMARK_UV_RESPONSE_UP	HALLMARK_UV_RESPONSE_UP	16/121	158/4383	5.13e-06	3.68e-05	2.43e-05	16
20	HALLMARK_INTERFERON_GAMMA_RESPONSE	HALLMARK_INTERFERON_GAMMA_RESPONSE	17/121	200/4383	2.7e-05	0.000166	0.000109	17
20	HALLMARK_IL6_JAK_STAT3_SIGNALING	HALLMARK_IL6_JAK_STAT3_SIGNALING	10/121	87/4383	0.000118	0.000632	0.000418	10
20	HALLMARK_EPITHELIAL_MESENCHYMAL_TRANSITION	HALLMARK_EPITHELIAL_MESENCHYMAL_TRANSITION	14/121	200/4383	0.00107807	0.00515077	0.00340443	14
20	HALLMARK_KRAS_SIGNALING_UP	HALLMARK_KRAS_SIGNALING_UP	13/121	200/4383	0.00316479	0.0122477	0.00809519	13
20	HALLMARK_P53_PATHWAY	HALLMARK_P53_PATHWAY	13/121	200/4383	0.00316479	0.0122477	0.00809519	13
20	HALLMARK_TGF_BETA_SIGNALING	HALLMARK_TGF_BETA_SIGNALING	6/121	54/4383	0.00341797	0.0122477	0.00809519	6
20	HALLMARK_UV_RESPONSE_DN	HALLMARK_UV_RESPONSE_DN	10/121	144/4383	0.00599474	0.0198288	0.0131059	10

## Sheet: KEGG pathways
Cluster	ID	Description	GeneRatio	BgRatio	pvalue	p.adjust	qvalue	Count
14	hsa04640	Hematopoietic cell lineage	29/192	99/8142	1.61e-24	3.87e-22	3.16e-22	29
4	hsa05322	Systemic lupus erythematosus	35/256	136/8142	5.99e-23	1.73e-20	1.63e-20	35
14	hsa04060	Cytokine-cytokine receptor interaction	42/192	295/8142	6.42e-22	7.74e-20	6.32e-20	42
3	hsa05322	Systemic lupus erythematosus	36/295	136/8142	6.89e-22	1.84e-19	1.82e-19	36
14	hsa04061	Viral protein interaction with cytokine and cytokine receptor	26/192	100/8142	1.37e-20	1.1e-18	9.01e-19	26
14	hsa04672	Intestinal immune network for IgA production	19/192	49/8142	4.98e-19	3e-17	2.45e-17	19
18	hsa03010	Ribosome	33/242	158/8142	2.08e-19	5.3e-17	4.88e-17	33
17	hsa04380	Osteoclast differentiation	28/214	128/8142	1.33e-18	2.9e-16	2.44e-16	28
4	hsa04613	Neutrophil extracellular trap formation	35/256	190/8142	7.18e-18	1.04e-15	9.78e-16	35
4	hsa05034	Alcoholism	34/256	187/8142	3.38e-17	3.25e-15	3.07e-15	34
14	hsa04658	Th1 and Th2 cell differentiation	22/192	92/8142	1.03e-16	4.99e-15	4.07e-15	22
4	hsa05203	Viral carcinogenesis	35/256	204/8142	7.53e-17	5.44e-15	5.13e-15	35
3	hsa05034	Alcoholism	36/295	187/8142	5.73e-17	7.64e-15	7.56e-15	36
3	hsa04613	Neutrophil extracellular trap formation	36/295	190/8142	9.8e-17	8.73e-15	8.64e-15	36
14	hsa05330	Allograft rejection	15/192	38/8142	2.16e-15	8.66e-14	7.08e-14	15
14	hsa04659	Th17 cell differentiation	22/192	108/8142	3.93e-15	1.3e-13	1.06e-13	22
14	hsa05321	Inflammatory bowel disease	18/192	65/8142	4.32e-15	1.3e-13	1.06e-13	18
15	hsa05322	Systemic lupus erythematosus	28/254	136/8142	7.19e-16	1.86e-13	1.82e-13	28
14	hsa04062	Chemokine signaling pathway	27/192	192/8142	3.93e-14	1.05e-12	8.59e-13	27
12	hsa04110	Cell cycle	28/292	126/8142	3.33e-15	9.2e-13	8.73e-13	28
14	hsa05340	Primary immunodeficiency	14/192	38/8142	6.03e-14	1.45e-12	1.18e-12	14
14	hsa05310	Asthma	13/192	31/8142	6.61e-14	1.45e-12	1.18e-12	13
15	hsa05034	Alcoholism	31/254	187/8142	1.09e-14	1.41e-12	1.38e-12	31
17	hsa05150	Staphylococcus aureus infection	21/214	96/8142	3.37e-14	3.68e-12	3.09e-12	21
20	hsa04668	TNF signaling pathway	17/106	112/8142	4.63e-14	9.87e-12	6.78e-12	17
14	hsa04940	Type I diabetes mellitus	14/192	43/8142	4.41e-13	8.7e-12	7.11e-12	14
14	hsa04514	Cell adhesion molecules	23/192	149/8142	4.69e-13	8.7e-12	7.11e-12	23
15	hsa04613	Neutrophil extracellular trap formation	30/254	190/8142	1.16e-13	9.99e-12	9.78e-12	30
14	hsa05145	Toxoplasmosis	20/192	112/8142	1.03e-12	1.78e-11	1.45e-11	20
14	hsa05323	Rheumatoid arthritis	18/192	93/8142	3.55e-12	5.71e-11	4.66e-11	18
20	hsa04657	IL-17 signaling pathway	15/106	94/8142	7.55e-13	8.04e-11	5.53e-11	15
14	hsa05332	Graft-versus-host disease	13/192	42/8142	6.51e-12	9.81e-11	8.01e-11	13
14	hsa05169	Epstein-Barr virus infection	25/192	202/8142	6.97e-12	9.89e-11	8.07e-11	25
14	hsa05320	Autoimmune thyroid disease	14/192	53/8142	1.1e-11	1.47e-10	1.2e-10	14
14	hsa04660	T cell receptor signaling pathway	18/192	104/8142	2.58e-11	3.28e-10	2.68e-10	18
14	hsa04662	B cell receptor signaling pathway	16/192	82/8142	5.22e-11	6.29e-10	5.14e-10	16
14	hsa05140	Leishmaniasis	15/192	77/8142	2.2e-10	2.52e-09	2.06e-09	15
17	hsa04145	Phagosome	21/214	152/8142	3.58e-10	2.6e-08	2.19e-08	21
14	hsa04612	Antigen processing and presentation	14/192	78/8142	2.79e-09	3.06e-08	2.5e-08	14
17	hsa04613	Neutrophil extracellular trap formation	23/214	190/8142	7.34e-10	4e-08	3.36e-08	23
17	hsa04650	Natural killer cell mediated cytotoxicity	19/214	131/8142	1.12e-09	4.86e-08	4.09e-08	19
14	hsa05152	Tuberculosis	20/192	180/8142	6.86e-09	7.19e-08	5.87e-08	20
14	hsa05416	Viral myocarditis	12/192	60/8142	1.09e-08	1.1e-07	8.94e-08	12
14	hsa04064	NF-kappa B signaling pathway	15/192	104/8142	1.7e-08	1.64e-07	1.34e-07	15
20	hsa05167	Kaposi sarcoma-associated herpesvirus infection	16/106	194/8142	3.27e-09	2.32e-07	1.59e-07	16
17	hsa05332	Graft-versus-host disease	11/214	42/8142	6.7e-09	2.43e-07	2.05e-07	11
13	hsa00980	Metabolism of xenobiotics by cytochrome P450	12/123	78/8142	1.54e-09	2.74e-07	2.59e-07	12
20	hsa04625	C-type lectin receptor signaling pathway	12/106	104/8142	8.05e-09	4.29e-07	2.94e-07	12
20	hsa05417	Lipid and atherosclerosis	16/106	215/8142	1.44e-08	6.15e-07	4.22e-07	16
20	hsa05166	Human T-cell leukemia virus 1 infection	16/106	222/8142	2.28e-08	8.09e-07	5.56e-07	16
13	hsa00982	Drug metabolism - cytochrome P450	11/123	72/8142	8.27e-09	7.36e-07	6.96e-07	11
20	hsa04933	AGE-RAGE signaling pathway in diabetic complications	11/106	100/8142	5.81e-08	1.77e-06	1.22e-06	11
17	hsa05140	Leishmaniasis	13/214	77/8142	8.27e-08	2.58e-06	2.16e-06	13
8	hsa05014	Amyotrophic lateral sclerosis	12/36	364/8142	2.52e-08	2.7e-06	2.63e-06	12
8	hsa05016	Huntington disease	11/36	306/8142	4.58e-08	2.7e-06	2.63e-06	11
13	hsa00830	Retinol metabolism	10/123	68/8142	5.95e-08	3.06e-06	2.89e-06	10
13	hsa05204	Chemical carcinogenesis - DNA adducts	10/123	69/8142	6.87e-08	3.06e-06	2.89e-06	10
13	hsa00053	Ascorbate and aldarate metabolism	7/123	30/8142	2.31e-07	7.35e-06	6.96e-06	7
13	hsa00140	Steroid hormone biosynthesis	9/123	61/8142	2.73e-07	7.35e-06	6.96e-06	9
13	hsa00983	Drug metabolism - other enzymes	10/123	80/8142	2.89e-07	7.35e-06	6.96e-06	10
14	hsa05166	Human T-cell leukemia virus 1 infection	19/192	222/8142	1.06e-06	9.86e-06	8.05e-06	19
13	hsa00040	Pentose and glucuronate interconversions	7/123	34/8142	5.8e-07	1.29e-05	1.22e-05	7
17	hsa05133	Pertussis	12/214	76/8142	5.63e-07	1.54e-05	1.29e-05	12
20	hsa04380	Osteoclast differentiation	11/106	128/8142	7.38e-07	1.97e-05	1.35e-05	11
20	hsa04064	NF-kappa B signaling pathway	10/106	104/8142	8.59e-07	2.03e-05	1.4e-05	10
11	hsa04360	Axon guidance	24/307	182/8142	7.28e-08	1.87e-05	1.54e-05	24
17	hsa05323	Rheumatoid arthritis	13/214	93/8142	8.06e-07	1.95e-05	1.64e-05	13
14	hsa05164	Influenza A	16/192	171/8142	2.46e-06	2.2e-05	1.8e-05	16
9	hsa05168	Herpes simplex virus 1 infection	22/101	495/8142	1.14e-07	1.86e-05	1.83e-05	22
17	hsa05152	Tuberculosis	18/214	180/8142	1.04e-06	2.27e-05	1.91e-05	18
3	hsa05203	Viral carcinogenesis	24/295	204/8142	3.04e-07	2.03e-05	2.01e-05	24
17	hsa04940	Type I diabetes mellitus	9/214	43/8142	1.31e-06	2.6e-05	2.19e-05	9
14	hsa05322	Systemic lupus erythematosus	14/192	136/8142	3.5e-06	3.01e-05	2.46e-05	14
4	hsa04217	Necroptosis	19/256	159/8142	5.09e-07	2.94e-05	2.77e-05	19
17	hsa04610	Complement and coagulation cascades	12/214	85/8142	1.94e-06	3.52e-05	2.96e-05	12
14	hsa05142	Chagas disease	12/192	102/8142	4.43e-06	3.68e-05	3.01e-05	12
12	hsa04115	p53 signaling pathway	14/292	73/8142	2.35e-07	3.24e-05	3.07e-05	14
18	hsa05171	Coronavirus disease - COVID-19	23/242	232/8142	3.44e-07	4.39e-05	4.04e-05	23
20	hsa05323	Rheumatoid arthritis	9/106	93/8142	2.96e-06	6.3e-05	4.33e-05	9
20	hsa05144	Malaria	7/106	50/8142	3.27e-06	6.34e-05	4.36e-05	7
13	hsa00860	Porphyrin metabolism	7/123	43/8142	3.11e-06	6.14e-05	5.81e-05	7
20	hsa04010	MAPK signaling pathway	15/106	294/8142	5.41e-06	9.6e-05	6.59e-05	15
20	hsa05161	Hepatitis B	11/106	162/8142	7.5e-06	0.000123	8.44e-05	11
14	hsa05150	Staphylococcus aureus infection	11/192	96/8142	1.45e-05	0.000116	9.49e-05	11
11	hsa04022	cGMP-PKG signaling pathway	21/307	167/8142	1.09e-06	0.00014	0.000115	21
2	hsa04510	Focal adhesion	18/184	201/8142	5.73e-07	0.000144	0.000119	18
12	hsa05202	Transcriptional misregulation in cancer	22/292	193/8142	1.39e-06	0.000128	0.000122	22
17	hsa04060	Cytokine-cytokine receptor interaction	22/214	295/8142	9.12e-06	0.000153	0.000129	22
14	hsa05162	Measles	13/192	139/8142	2.24e-05	0.000174	0.000142	13
8	hsa05022	Pathways of neurodegeneration - multiple diseases	11/36	476/8142	3.84e-06	0.000151	0.000147	11
4	hsa04142	Lysosome	16/256	132/8142	3.43e-06	0.000165	0.000156	16
18	hsa00190	Oxidative phosphorylation	16/242	134/8142	2.01e-06	0.000171	0.000157	16
11	hsa04270	Vascular smooth muscle contraction	18/307	134/8142	2.5e-06	0.000214	0.000176	18
11	hsa04020	Calcium signaling pathway	25/307	240/8142	3.55e-06	0.000228	0.000188	25
20	hsa04621	NOD-like receptor signaling pathway	11/106	184/8142	2.5e-05	0.000381	0.000262	11
6	hsa04144	Endocytosis	30/372	251/8142	1.13e-06	0.000336	0.000295	30
20	hsa05120	Epithelial cell signaling in Helicobacter pylori infection	7/106	70/8142	3.18e-05	0.000451	0.00031	7
11	hsa04924	Renin secretion	12/307	69/8142	8.52e-06	0.000384	0.000316	12
11	hsa04024	cAMP signaling pathway	23/307	221/8142	8.97e-06	0.000384	0.000316	23
15	hsa05203	Viral carcinogenesis	20/254	204/8142	5.19e-06	0.000335	0.000328	20
14	hsa04145	Phagosome	13/192	152/8142	5.77e-05	0.000435	0.000355	13
11	hsa04261	Adrenergic signaling in cardiomyocytes	18/307	150/8142	1.26e-05	0.000461	0.00038	18
20	hsa04061	Viral protein interaction with cytokine and cytokine receptor	8/106	100/8142	4.37e-05	0.000582	0.0004	8
12	hsa05322	Systemic lupus erythematosus	17/292	136/8142	6.57e-06	0.000453	0.00043	17
2	hsa04151	PI3K-Akt signaling pathway	23/184	354/8142	4.34e-06	0.000545	0.00045	23
10	hsa05168	Herpes simplex virus 1 infection	32/216	495/8142	2.12e-06	0.000525	0.000525	32
1	hsa05168	Herpes simplex virus 1 infection	39/292	495/8142	2.35e-06	0.000573	0.000564	39
20	hsa04928	Parathyroid hormone synthesis, secretion and action	8/106	106/8142	6.64e-05	0.000833	0.000572	8
17	hsa05330	Allograft rejection	7/214	38/8142	4.95e-05	0.000722	0.000607	7
17	hsa04662	B cell receptor signaling pathway	10/214	82/8142	5.22e-05	0.000722	0.000607	10
17	hsa04640	Hematopoietic cell lineage	11/214	99/8142	5.3e-05	0.000722	0.000607	11
17	hsa04061	Viral protein interaction with cytokine and cytokine receptor	11/214	100/8142	5.82e-05	0.000746	0.000627	11
11	hsa04550	Signaling pathways regulating pluripotency of stem cells	17/307	143/8142	2.48e-05	0.000798	0.000657	17
14	hsa04630	JAK-STAT signaling pathway	13/192	162/8142	0.000111	0.000812	0.000663	13
20	hsa05134	Legionellosis	6/106	57/8142	8.95e-05	0.00105857	0.000727	6
18	hsa05012	Parkinson disease	22/242	266/8142	1.26e-05	0.000803	0.000739	22
12	hsa04613	Neutrophil extracellular trap formation	20/292	190/8142	1.43e-05	0.000788	0.000748	20
14	hsa05170	Human immunodeficiency virus 1 infection	15/192	212/8142	0.000138	0.00098	0.0008	15
11	hsa04080	Neuroactive ligand-receptor interaction	30/307	362/8142	3.77e-05	0.000982	0.000808	30
11	hsa04923	Regulation of lipolysis in adipocytes	10/307	56/8142	3.82e-05	0.000982	0.000808	10
14	hsa05144	Malaria	7/192	50/8142	0.000154	0.00105928	0.000865	7
14	hsa04620	Toll-like receptor signaling pathway	10/192	104/8142	0.00016	0.00107388	0.000877	10
20	hsa04978	Mineral absorption	6/106	60/8142	0.00012	0.00127825	0.000878	6
20	hsa05210	Colorectal cancer	7/106	86/8142	0.00012	0.00127825	0.000878	7
17	hsa04621	NOD-like receptor signaling pathway	15/214	184/8142	9.52e-05	0.00115262	0.000968	15
17	hsa05134	Legionellosis	8/214	57/8142	0.000109	0.00125044	0.00105059	8
20	hsa04921	Oxytocin signaling pathway	9/106	154/8142	0.000169	0.00170032	0.001168	9
20	hsa05219	Bladder cancer	5/106	41/8142	0.000176	0.00170032	0.001168	5
20	hsa04218	Cellular senescence	9/106	156/8142	0.000186	0.00172151	0.00118256	9
20	hsa05202	Transcriptional misregulation in cancer	10/106	193/8142	0.000196	0.00174031	0.00119547	10
17	hsa04514	Cell adhesion molecules	13/214	149/8142	0.000142	0.0015474	0.00130008	13
2	hsa04015	Rap1 signaling pathway	16/184	210/8142	1.99e-05	0.00166681	0.00137707	16
18	hsa05208	Chemical carcinogenesis - reactive oxygen species	19/242	223/8142	3.33e-05	0.00170032	0.00156521	19
17	hsa04612	Antigen processing and presentation	9/214	78/8142	0.000191	0.00198612	0.00166869	9
18	hsa03060	Protein export	6/242	23/8142	4.28e-05	0.00181735	0.00167294	6
18	hsa04714	Thermogenesis	19/242	232/8142	5.74e-05	0.00209264	0.00192635	19
11	hsa04512	ECM-receptor interaction	12/307	88/8142	0.000104	0.00244116	0.00200972	12
20	hsa05142	Chagas disease	7/106	102/8142	0.000348	0.00296479	0.0020366	7
11	hsa04015	Rap1 signaling pathway	20/307	210/8142	0.000122	0.00261421	0.00215219	20
20	hsa05135	Yersinia infection	8/106	137/8142	0.000395	0.00323629	0.0022231	8
6	hsa05203	Viral carcinogenesis	24/372	204/8142	1.79e-05	0.00266892	0.00234744	24
20	hsa05133	Pertussis	6/106	76/8142	0.000441	0.00348217	0.002392	6
2	hsa04390	Hippo signaling pathway	13/184	157/8142	5.2e-05	0.00292869	0.0024196	13
2	hsa05205	Proteoglycans in cancer	15/184	205/8142	5.83e-05	0.00292869	0.0024196	15
11	hsa04970	Salivary secretion	12/307	92/8142	0.000161	0.00318902	0.0026254	12
2	hsa04020	Calcium signaling pathway	16/184	240/8142	0.000101	0.00420544	0.0034744	16
17	hsa05320	Autoimmune thyroid disease	7/214	53/8142	0.000433	0.00429352	0.0036073	7
17	hsa04062	Chemokine signaling pathway	14/214	192/8142	0.000516	0.00488945	0.00410798	14
20	hsa04012	ErbB signaling pathway	6/106	85/8142	0.000804	0.00611253	0.00419887	6
4	hsa01230	Biosynthesis of amino acids	10/256	75/8142	0.000108	0.00447778	0.00422417	10
6	hsa04613	Neutrophil extracellular trap formation	22/372	190/8142	5.13e-05	0.00509255	0.00447914	22
18	hsa04640	Hematopoietic cell lineage	11/242	99/8142	0.00016	0.00508804	0.00468372	11
12	hsa05034	Alcoholism	18/292	187/8142	0.000125	0.00572825	0.00543987	18
11	hsa04730	Long-term depression	9/307	60/8142	0.000372	0.00682462	0.00561847	9
17	hsa03320	PPAR signaling pathway	8/214	75/8142	0.000742	0.00674313	0.0056654	8
14	hsa05235	PD-L1 expression and PD-1 checkpoint pathway in cancer	8/192	89/8142	0.00114105	0.00743224	0.00607045	8
20	hsa05169	Epstein-Barr virus infection	9/106	202/8142	0.00122462	0.00899459	0.00617864	9
11	hsa04072	Phospholipase D signaling pathway	15/307	148/8142	0.000444	0.00760156	0.00625809	15
13	hsa04976	Bile secretion	7/123	89/8142	0.000374	0.0066576	0.00629932	7
2	hsa04270	Vascular smooth muscle contraction	11/184	134/8142	0.000214	0.00766962	0.0063364	11
17	hsa05416	Viral myocarditis	7/214	60/8142	0.000929	0.0081047	0.00680936	7
11	hsa05410	Hypertrophic cardiomyopathy	11/307	90/8142	0.000533	0.00850935	0.00700544	11
11	hsa04510	Focal adhesion	18/307	201/8142	0.000563	0.00850935	0.00700544	18
20	hsa04060	Cytokine-cytokine receptor interaction	11/106	295/8142	0.0015225	0.0106236	0.00729764	11
20	hsa04068	FoxO signaling pathway	7/106	131/8142	0.00154615	0.0106236	0.00729764	7
13	hsa01240	Biosynthesis of cofactors	9/123	153/8142	0.00049	0.00793652	0.00750942	9
18	hsa05016	Huntington disease	21/242	306/8142	0.000292	0.00827634	0.00761868	21
18	hsa05415	Diabetic cardiomyopathy	16/242	203/8142	0.000344	0.00878205	0.0080842	16
6	hsa04072	Phospholipase D signaling pathway	18/372	148/8142	0.000131	0.00936843	0.00823998	18
6	hsa05135	Yersinia infection	17/372	137/8142	0.000157	0.00936843	0.00823998	17
14	hsa05143	African trypanosomiasis	5/192	37/8142	0.00163398	0.0103629	0.0084641	5
2	hsa04010	MAPK signaling pathway	17/184	294/8142	0.000339	0.0106407	0.008791	17
17	hsa04936	Alcoholic liver disease	11/214	142/8142	0.00125069	0.0104866	0.00881054	11
20	hsa05146	Amoebiasis	6/106	102/8142	0.00207085	0.0137841	0.00946869	6
20	hsa05418	Fluid shear stress and atherosclerosis	7/106	139/8142	0.00217184	0.0139079	0.00955372	7
20	hsa04620	Toll-like receptor signaling pathway	6/106	104/8142	0.00228533	0.0139079	0.00955372	6
20	hsa04660	T cell receptor signaling pathway	6/106	104/8142	0.00228533	0.0139079	0.00955372	6
11	hsa04151	PI3K-Akt signaling pathway	26/307	354/8142	0.000828	0.0118211	0.00973189	26
17	hsa05321	Inflammatory bowel disease	7/214	65/8142	0.00149985	0.0121099	0.0101744	7
17	hsa04625	C-type lectin receptor signaling pathway	9/214	104/8142	0.00160026	0.0121363	0.0101966	9
17	hsa00100	Steroid biosynthesis	4/214	20/8142	0.00161446	0.0121363	0.0101966	4
18	hsa05020	Prion disease	19/242	273/8142	0.000478	0.0110877	0.0102067	19
11	hsa05414	Dilated cardiomyopathy	11/307	96/8142	0.000925	0.0125115	0.0103003	11
20	hsa05163	Human cytomegalovirus infection	9/106	225/8142	0.00257248	0.0152205	0.0104554	9
20	hsa04659	Th17 cell differentiation	6/106	108/8142	0.00276414	0.0159125	0.0109307	6
17	hsa05221	Acute myeloid leukemia	7/214	67/8142	0.00179249	0.0130254	0.0109436	7
15	hsa00564	Glycerophospholipid metabolism	11/254	98/8142	0.000223	0.0114876	0.0112485	11
11	hsa04926	Relaxin signaling pathway	13/307	129/8142	0.0011132	0.0143046	0.0117765	13
20	hsa05171	Coronavirus disease - COVID-19	9/106	232/8142	0.00315963	0.0177105	0.0121659	9
2	hsa04514	Cell adhesion molecules	11/184	149/8142	0.000535	0.0149307	0.0123353	11
5	hsa04020	Calcium signaling pathway	19/234	240/8142	5.77e-05	0.0148799	0.0128704	19
11	hsa04933	AGE-RAGE signaling pathway in diabetic complications	11/307	100/8142	0.00129986	0.0159078	0.0130964	11
18	hsa04932	Non-alcoholic fatty liver disease	13/242	155/8142	0.000689	0.014646	0.0134822	13
17	hsa04142	Lysosome	10/214	132/8142	0.00243815	0.0171457	0.0144054	10
6	hsa05034	Alcoholism	20/372	187/8142	0.00033	0.0163999	0.0144245	20
7	hsa04080	Neuroactive ligand-receptor interaction	25/241	362/8142	6.44e-05	0.015786	0.0151925	25
20	hsa04662	B cell receptor signaling pathway	5/106	82/8142	0.00419669	0.0229204	0.0157447	5
14	hsa04380	Osteoclast differentiation	9/192	128/8142	0.00318744	0.0196967	0.0160878	9
2	hsa04360	Axon guidance	12/184	182/8142	0.000832	0.0208914	0.0172598	12
3	hsa04974	Protein digestion and absorption	12/295	103/8142	0.000327	0.017465	0.0172826	12
17	hsa05322	Systemic lupus erythematosus	10/214	136/8142	0.00303308	0.0206629	0.0173604	10
2	hsa05410	Hypertrophic cardiomyopathy	8/184	90/8142	0.000932	0.0212703	0.0175729	8
6	hsa04750	Inflammatory mediator regulation of TRP channels	13/372	98/8142	0.000483	0.020548	0.018073	13
14	hsa04650	Natural killer cell mediated cytotoxicity	9/192	131/8142	0.00372175	0.0224236	0.0183149	9
20	hsa04630	JAK-STAT signaling pathway	7/106	162/8142	0.00508654	0.0270858	0.018606	7
13	hsa05207	Chemical carcinogenesis - receptor activation	10/123	212/8142	0.00133984	0.0198743	0.0188048	10
18	hsa04260	Cardiac muscle contraction	9/242	87/8142	0.00106167	0.020825	0.0191702	9
2	hsa05218	Melanoma	7/184	72/8142	0.00114589	0.0239415	0.0197797	7
2	hsa04350	TGF-beta signaling pathway	8/184	94/8142	0.00124	0.0239415	0.0197797	8
2	hsa04022	cGMP-PKG signaling pathway	11/184	167/8142	0.00137732	0.0241858	0.0199816	11
2	hsa05225	Hepatocellular carcinoma	11/184	168/8142	0.00144537	0.0241858	0.0199816	11
11	hsa04934	Cushing syndrome	14/307	155/8142	0.00209584	0.0244832	0.0201562	14
9	hsa04914	Progesterone-mediated oocyte maturation	7/101	102/8142	0.000258	0.0210629	0.0206752	7
20	hsa05235	PD-L1 expression and PD-1 checkpoint pathway in cancer	5/106	89/8142	0.00594387	0.0308791	0.0212118	5
11	hsa05412	Arrhythmogenic right ventricular cardiomyopathy	9/307	77/8142	0.00231758	0.0258965	0.0213196	9
11	hsa05144	Malaria	7/307	50/8142	0.00250695	0.0268453	0.0221008	7
20	hsa05164	Influenza A	7/106	171/8142	0.00680202	0.0330635	0.0227122	7
20	hsa04658	Th1 and Th2 cell differentiation	5/106	92/8142	0.00683001	0.0330635	0.0227122	5
20	hsa05222	Small cell lung cancer	5/106	92/8142	0.00683001	0.0330635	0.0227122	5
2	hsa04933	AGE-RAGE signaling pathway in diabetic complications	8/184	100/8142	0.00184836	0.027546	0.0227577	8
2	hsa05226	Gastric cancer	10/184	149/8142	0.00196827	0.027546	0.0227577	10
2	hsa01521	EGFR tyrosine kinase inhibitor resistance	7/184	79/8142	0.00197541	0.027546	0.0227577	7
17	hsa04216	Ferroptosis	5/214	41/8142	0.00415208	0.0274289	0.023045	5
11	hsa04014	Ras signaling pathway	18/307	232/8142	0.00288071	0.028638	0.0235767	18
11	hsa04927	Cortisol synthesis and secretion	8/307	65/8142	0.00289723	0.028638	0.0235767	8
5	hsa04611	Platelet activation	12/234	124/8142	0.000222	0.0285834	0.0247233	12
17	hsa00380	Tryptophan metabolism	5/214	42/8142	0.00461438	0.0295863	0.0248577	5
14	hsa04670	Leukocyte transendothelial migration	8/192	114/8142	0.00540153	0.0317505	0.0259329	8
13	hsa00350	Tyrosine metabolism	4/123	36/8142	0.0020104	0.027527	0.0260456	4
11	hsa04713	Circadian entrainment	10/307	97/8142	0.00345415	0.0318479	0.0262192	10
11	hsa04810	Regulation of actin cytoskeleton	17/307	218/8142	0.00354536	0.0318479	0.0262192	17
11	hsa05224	Breast cancer	13/307	147/8142	0.00359373	0.0318479	0.0262192	13
5	hsa04921	Oxytocin signaling pathway	13/234	154/8142	0.000471	0.0312423	0.0270231	13
5	hsa04925	Aldosterone synthesis and secretion	10/234	98/8142	0.000484	0.0312423	0.0270231	10
18	hsa00511	Other glycan degradation	4/242	18/8142	0.00167681	0.030542	0.028115	4
11	hsa05226	Gastric cancer	13/307	149/8142	0.00403638	0.0345783	0.0284671	13
4	hsa01200	Carbon metabolism	11/256	115/8142	0.000946	0.0310705	0.0293107	11
4	hsa04145	Phagosome	13/256	152/8142	0.000968	0.0310705	0.0293107	13
12	hsa04114	Oocyte meiosis	13/292	131/8142	0.00081	0.0319557	0.030347	13
17	hsa04620	Toll-like receptor signaling pathway	8/214	104/8142	0.00593032	0.0369374	0.0310338	8
4	hsa04210	Apoptosis	12/256	136/8142	0.00114926	0.0332135	0.0313324	12
14	hsa05163	Human cytomegalovirus infection	12/192	225/8142	0.0068676	0.039407	0.0321865	12
2	hsa04610	Complement and coagulation cascades	7/184	85/8142	0.00300366	0.0396799	0.0327823	7
18	hsa04612	Antigen processing and presentation	8/242	78/8142	0.00211354	0.0359302	0.0330751	8
12	hsa04914	Progesterone-mediated oocyte maturation	11/292	102/8142	0.00102028	0.0351997	0.0334276	11
4	hsa01040	Biosynthesis of unsaturated fatty acids	5/256	27/8142	0.00135216	0.035525	0.0335129	5
11	hsa04911	Insulin secretion	9/307	86/8142	0.00491919	0.0407817	0.0335741	9
20	hsa04936	Alcoholic liver disease	6/106	142/8142	0.0103762	0.049114	0.0337378	6
2	hsa05165	Human papillomavirus infection	16/184	331/8142	0.00329479	0.0413496	0.0341618	16
14	hsa04666	Fc gamma R-mediated phagocytosis	7/192	97/8142	0.00782029	0.04383	0.0357991	7
15	hsa00592	alpha-Linolenic acid metabolism	5/254	25/8142	0.000904	0.0388803	0.0380712	5
6	hsa04370	VEGF signaling pathway	9/372	59/8142	0.00130265	0.0436132	0.0383599	9
6	hsa04261	Adrenergic signaling in cardiomyocytes	16/372	150/8142	0.00131718	0.0436132	0.0383599	16
6	hsa04070	Phosphatidylinositol signaling system	12/372	97/8142	0.00147286	0.0438912	0.0386044	12
2	hsa00514	Other types of O-glycan biosynthesis	5/184	47/8142	0.00396921	0.0474415	0.0391947	5
18	hsa05014	Amyotrophic lateral sclerosis	21/242	364/8142	0.00268296	0.0427597	0.0393618	21
2	hsa04024	cAMP signaling pathway	12/184	221/8142	0.00426491	0.0486588	0.0402004	12
12	hsa04218	Cellular senescence	14/292	156/8142	0.0013918	0.0426817	0.040533	14
11	hsa04371	Apelin signaling pathway	12/307	139/8142	0.00613184	0.0492464	0.0405428	12
5	hsa04512	ECM-receptor interaction	9/234	88/8142	0.000909	0.0469033	0.0405692	9
17	hsa05171	Coronavirus disease - COVID-19	13/214	232/8142	0.00808398	0.048953	0.041129	13
3	hsa04060	Cytokine-cytokine receptor interaction	22/295	295/8142	0.00101698	0.0452554	0.0447826	22
7	hsa00140	Steroid hormone biosynthesis	8/241	61/8142	0.000398	0.0487674	0.046934	8
10	hsa04610	Complement and coagulation cascades	9/216	85/8142	0.000395	0.048935	0.048935	9

## Sheet: GO molecular functions
Cluster	ID	Description	GeneRatio	BgRatio	pvalue	p.adjust	qvalue	Count
1	GO:0015267	channel activity	37/649	480/18368	8.02079e-06	0.00199249	0.00174462	37
1	GO:0022803	passive transmembrane transporter activity	37/649	481/18368	8.40479e-06	0.00199249	0.00174462	37
1	GO:0046873	metal ion transmembrane transporter activity	34/649	430/18368	1.09524e-05	0.00199249	0.00174462	34
1	GO:0005216	ion channel activity	34/649	432/18368	1.20757e-05	0.00199249	0.00174462	34
1	GO:0046943	carboxylic acid transmembrane transporter activity	18/649	163/18368	1.90956e-05	0.00228339	0.00199933	18
1	GO:0005342	organic acid transmembrane transporter activity	18/649	164/18368	2.07581e-05	0.00228339	0.00199933	18
1	GO:0033038	bitter taste receptor activity	6/649	20/18368	4.82199e-05	0.00454645	0.00398086	6
1	GO:0022836	gated channel activity	26/649	340/18368	0.000199153	0.0164011	0.0143607	26
1	GO:0008527	taste receptor activity	6/649	26/18368	0.000239017	0.0164011	0.0143607	6
1	GO:0015643	toxic substance binding	4/649	10/18368	0.000273542	0.0164011	0.0143607	4
1	GO:0019531	oxalate transmembrane transporter activity	4/649	10/18368	0.000273542	0.0164011	0.0143607	4
1	GO:0008066	glutamate receptor activity	6/649	27/18368	0.000298201	0.0164011	0.0143607	6
1	GO:0008395	steroid hydroxylase activity	7/649	38/18368	0.000323205	0.0164089	0.0143676	7
1	GO:0005261	cation channel activity	25/649	335/18368	0.000378749	0.0176177	0.015426	25
1	GO:0015079	potassium ion transmembrane transporter activity	15/649	155/18368	0.000400402	0.0176177	0.015426	15
1	GO:0042626	ATPase-coupled transmembrane transporter activity	12/649	109/18368	0.000469549	0.0193689	0.0169594	12
1	GO:0005244	voltage-gated ion channel activity	17/649	201/18368	0.000810333	0.0285747	0.02502	17
1	GO:0022832	voltage-gated channel activity	17/649	201/18368	0.000810333	0.0285747	0.02502	17
1	GO:0008271	secondary active sulfate transmembrane transporter activity	4/649	13/18368	0.000855637	0.0285747	0.02502	4
1	GO:0015106	bicarbonate transmembrane transporter activity	5/649	22/18368	0.0008659	0.0285747	0.02502	5
1	GO:0015103	inorganic anion transmembrane transporter activity	14/649	152/18368	0.00100747	0.0314397	0.0275286	14
1	GO:0015370	solute:sodium symporter activity	9/649	73/18368	0.00104799	0.0314397	0.0275286	9
1	GO:0005267	potassium channel activity	12/649	121/18368	0.00119614	0.034324	0.030054	12
1	GO:0070330	aromatase activity	5/649	25/18368	0.00160049	0.0440135	0.0385382	5
1	GO:0008509	anion transmembrane transporter activity	22/649	314/18368	0.00186662	0.0470471	0.0411943	22
1	GO:0030594	neurotransmitter receptor activity	11/649	111/18368	0.00189994	0.0470471	0.0411943	11
1	GO:0043225	ATPase-coupled inorganic anion transmembrane transporter activity	5/649	26/18368	0.00192465	0.0470471	0.0411943	5
2	GO:0005201	extracellular matrix structural constituent	31/413	172/18368	2.0081e-19	1.13056e-16	9.99822e-17	31
2	GO:0019838	growth factor binding	19/413	141/18368	4.11514e-10	1.15841e-07	1.02445e-07	19
2	GO:0005178	integrin binding	18/413	144/18368	4.0793e-09	7.65548e-07	6.7702e-07	18
2	GO:0050840	extracellular matrix binding	10/413	56/18368	4.19033e-07	5.89789e-05	5.21586e-05	10
2	GO:0005539	glycosaminoglycan binding	19/413	230/18368	1.19213e-06	0.000134234	0.000118711	19
2	GO:0005518	collagen binding	10/413	69/18368	3.08477e-06	0.000289454	0.000255982	10
2	GO:0008201	heparin binding	15/413	166/18368	5.34972e-06	0.00043027	0.000380514	15
2	GO:1901681	sulfur compound binding	19/413	265/18368	9.50357e-06	0.000668814	0.000591472	19
2	GO:0008083	growth factor activity	14/413	162/18368	1.82535e-05	0.00114186	0.00100981	14
2	GO:0030021	extracellular matrix structural constituent conferring compression resistance	5/413	22/18368	0.000107701	0.00606357	0.00536238	5
2	GO:0050431	transforming growth factor beta binding	5/413	24/18368	0.000167512	0.00857357	0.00758212	5
2	GO:0019955	cytokine binding	11/413	139/18368	0.00030923	0.014508	0.0128303	11
2	GO:0030546	signaling receptor activator activity	24/413	495/18368	0.000374144	0.0162033	0.0143296	24
2	GO:0005520	insulin-like growth factor binding	5/413	29/18368	0.000426705	0.0171596	0.0151753	5
2	GO:0017147	Wnt-protein binding	5/413	30/18368	0.000502683	0.0188674	0.0166856	5
2	GO:0048018	receptor ligand activity	23/413	487/18368	0.000706184	0.0248489	0.0219753	23
2	GO:0070851	growth factor receptor binding	10/413	141/18368	0.00133941	0.0443581	0.0392285	10
2	GO:0019199	transmembrane receptor protein kinase activity	10/413	143/18368	0.00148927	0.0458246	0.0405254	10
2	GO:0030552	cAMP binding	4/413	23/18368	0.00158924	0.0458246	0.0405254	4
2	GO:0048407	platelet-derived growth factor binding	3/413	11/18368	0.00162787	0.0458246	0.0405254	3
3	GO:0046982	protein heterodimerization activity	38/639	328/18368	8.21275e-11	5.96246e-08	5.55009e-08	38
3	GO:0005201	extracellular matrix structural constituent	19/639	172/18368	9.0303e-06	0.00220569	0.00205314	19
3	GO:0030020	extracellular matrix structural constituent conferring tensile strength	9/639	41/18368	9.11442e-06	0.00220569	0.00205314	9
3	GO:0004252	serine-type endopeptidase activity	17/639	174/18368	0.000124821	0.022655	0.0210881	17
3	GO:0047844	deoxycytidine deaminase activity	4/639	10/18368	0.000257719	0.0318922	0.0296865	4
3	GO:0008236	serine-type peptidase activity	17/639	191/18368	0.000380188	0.0318922	0.0296865	17
3	GO:0048407	platelet-derived growth factor binding	4/639	11/18368	0.000393862	0.0318922	0.0296865	4
3	GO:0019838	growth factor binding	14/639	141/18368	0.000408864	0.0318922	0.0296865	14
3	GO:0005539	glycosaminoglycan binding	19/639	230/18368	0.000454249	0.0318922	0.0296865	19
3	GO:0004222	metalloendopeptidase activity	12/639	111/18368	0.000483078	0.0318922	0.0296865	12
3	GO:0017171	serine hydrolase activity	17/639	195/18368	0.000483215	0.0318922	0.0296865	17
3	GO:0004175	endopeptidase activity	29/639	430/18368	0.000554285	0.0320882	0.029869	29
3	GO:0004126	cytidine deaminase activity	4/639	12/18368	0.000574583	0.0320882	0.029869	4
3	GO:0008201	heparin binding	15/639	166/18368	0.000703159	0.0364638	0.033942	15
3	GO:0019239	deaminase activity	6/639	33/18368	0.000859606	0.0390046	0.036307	6
3	GO:0019956	chemokine binding	6/639	33/18368	0.000859606	0.0390046	0.036307	6
3	GO:0016493	C-C chemokine receptor activity	5/639	23/18368	0.00100232	0.0409834	0.038149	5
3	GO:0008237	metallopeptidase activity	16/639	190/18368	0.00101612	0.0409834	0.038149	16
3	GO:0005044	scavenger receptor activity	7/639	47/18368	0.00111855	0.0427403	0.0397843	7
3	GO:0019957	C-C chemokine binding	5/639	24/18368	0.00123021	0.0446567	0.0415682	5
3	GO:0016814	hydrolase activity, acting on carbon-nitrogen (but not peptide) bonds, in cyclic amidines	6/639	36/18368	0.0013839	0.0478432	0.0445344	6
4	GO:0046982	protein heterodimerization activity	42/530	328/18368	4.58579e-16	3.2284e-13	3.07007e-13	42
4	GO:0035250	UDP-galactosyltransferase activity	7/530	29/18368	1.43832e-05	0.00506289	0.00481459	7
4	GO:0008378	galactosyltransferase activity	7/530	32/18368	2.8775e-05	0.00675253	0.00642137	7
4	GO:0097001	ceramide binding	5/530	20/18368	0.000212417	0.0373854	0.0355519	5
4	GO:0030742	GTP-dependent protein binding	5/530	22/18368	0.000343985	0.0426181	0.040528	5
4	GO:0042171	lysophosphatidic acid acyltransferase activity	5/530	23/18368	0.000429186	0.0426181	0.040528	5
4	GO:0071617	lysophospholipid acyltransferase activity	5/530	23/18368	0.000429186	0.0426181	0.040528	5
4	GO:0042605	peptide antigen binding	6/530	36/18368	0.000523069	0.0426181	0.040528	6
4	GO:0008499	UDP-galactose:beta-N-acetylglucosamine beta-1,3-galactosyltransferase activity	4/530	14/18368	0.000544834	0.0426181	0.040528	4
5	GO:0099094	ligand-gated cation channel activity	13/507	113/18368	1.43602e-05	0.00399567	0.00350092	13
5	GO:0071813	lipoprotein particle binding	7/507	31/18368	1.73223e-05	0.00399567	0.00350092	7
5	GO:0071814	protein-lipid complex binding	7/507	31/18368	1.73223e-05	0.00399567	0.00350092	7
5	GO:0015276	ligand-gated ion channel activity	14/507	143/18368	4.27123e-05	0.0051495	0.00451188	14
5	GO:0022834	ligand-gated channel activity	14/507	143/18368	4.27123e-05	0.0051495	0.00451188	14
5	GO:0005516	calmodulin binding	17/507	201/18368	4.46488e-05	0.0051495	0.00451188	17
5	GO:0015267	channel activity	29/507	480/18368	7.29587e-05	0.00581875	0.00509826	29
5	GO:0005216	ion channel activity	27/507	432/18368	7.32624e-05	0.00581875	0.00509826	27
5	GO:0022803	passive transmembrane transporter activity	29/507	481/18368	7.56774e-05	0.00581875	0.00509826	29
5	GO:0005261	cation channel activity	22/507	335/18368	0.000167627	0.0110197	0.00965521	22
5	GO:0005230	extracellular ligand-gated ion channel activity	9/507	73/18368	0.000175168	0.0110197	0.00965521	9
5	GO:0022836	gated channel activity	22/507	340/18368	0.000206656	0.0119172	0.0104416	22
5	GO:0016849	phosphorus-oxygen lyase activity	5/507	23/18368	0.000350095	0.0186358	0.0163283	5
5	GO:0015293	symporter activity	12/507	144/18368	0.000658405	0.032544	0.0285144	12
5	GO:0016298	lipase activity	11/507	129/18368	0.000903099	0.0392628	0.0344012	11
5	GO:0046873	metal ion transmembrane transporter activity	24/507	430/18368	0.000924592	0.0392628	0.0344012	24
5	GO:0030169	low-density lipoprotein particle binding	4/507	17/18368	0.00102553	0.0392628	0.0344012	4
5	GO:0034185	apolipoprotein binding	4/507	17/18368	0.00102553	0.0392628	0.0344012	4
5	GO:0005231	excitatory extracellular ligand-gated ion channel activity	5/507	29/18368	0.00107802	0.0392628	0.0344012	5
5	GO:0022824	transmitter-gated ion channel activity	7/507	60/18368	0.00127697	0.0409877	0.0359126	7
5	GO:0022835	transmitter-gated channel activity	7/507	60/18368	0.00127697	0.0409877	0.0359126	7
5	GO:0003779	actin binding	24/507	441/18368	0.00130308	0.0409877	0.0359126	24
5	GO:0000146	microfilament motor activity	5/507	31/18368	0.00147404	0.0443493	0.0388579	5
6	GO:0030695	GTPase regulator activity	63/921	488/18368	4.77907e-12	1.9857e-09	1.88396e-09	63
6	GO:0060589	nucleoside-triphosphatase regulator activity	63/921	488/18368	4.77907e-12	1.9857e-09	1.88396e-09	63
6	GO:0005096	GTPase activator activity	60/921	462/18368	1.22088e-11	3.38184e-09	3.20856e-09	60
6	GO:0030674	protein-macromolecule adaptor activity	36/921	296/18368	8.24809e-07	0.000171354	0.000162574	36
6	GO:0106310	protein serine kinase activity	40/921	360/18368	2.11902e-06	0.000352182	0.000334137	40
6	GO:0031267	small GTPase binding	31/921	259/18368	6.56168e-06	0.000908793	0.000862228	31
6	GO:0060090	molecular adaptor activity	39/921	369/18368	9.36826e-06	0.00111215	0.00105516	39
6	GO:0005085	guanyl-nucleotide exchange factor activity	27/921	223/18368	2.06497e-05	0.00214499	0.00203508	27
6	GO:0051020	GTPase binding	32/921	291/18368	2.66903e-05	0.0024644	0.00233813	32
6	GO:0035091	phosphatidylinositol binding	30/921	271/18368	4.16183e-05	0.00345848	0.00328128	30
6	GO:0003779	actin binding	41/921	441/18368	0.000109226	0.00825155	0.00782875	41
6	GO:0004674	protein serine/threonine kinase activity	36/921	386/18368	0.000264346	0.0173176	0.0164303	36
6	GO:0017124	SH3 domain binding	17/921	130/18368	0.000270913	0.0173176	0.0164303	17
6	GO:0005245	voltage-gated calcium channel activity	9/921	45/18368	0.000334164	0.019835	0.0188187	9
6	GO:0005543	phospholipid binding	40/921	466/18368	0.000670103	0.0371237	0.0352216	40
7	GO:0022836	gated channel activity	29/501	340/18368	6.43035e-08	3.10836e-05	2.7762e-05	29
7	GO:0046873	metal ion transmembrane transporter activity	33/501	430/18368	9.91501e-08	3.10836e-05	2.7762e-05	33
7	GO:0015081	sodium ion transmembrane transporter activity	18/501	152/18368	1.81333e-07	3.78987e-05	3.38489e-05	18
7	GO:0005216	ion channel activity	32/501	432/18368	3.44854e-07	5.40558e-05	4.82795e-05	32
7	GO:0015267	channel activity	32/501	480/18368	3.36061e-06	0.000366807	0.000327611	32
7	GO:0022803	passive transmembrane transporter activity	32/501	481/18368	3.51012e-06	0.000366807	0.000327611	32
7	GO:0005272	sodium channel activity	8/501	46/18368	3.03639e-05	0.00268199	0.0023954	8
7	GO:0005244	voltage-gated ion channel activity	17/501	201/18368	3.84975e-05	0.00268199	0.0023954	17
7	GO:0022832	voltage-gated channel activity	17/501	201/18368	3.84975e-05	0.00268199	0.0023954	17
7	GO:0005261	cation channel activity	23/501	335/18368	5.12927e-05	0.00321605	0.00287239	23
7	GO:0099106	ion channel regulator activity	13/501	139/18368	0.000112958	0.00614747	0.00549056	13
7	GO:0005267	potassium channel activity	12/501	121/18368	0.000117655	0.00614747	0.00549056	12
7	GO:0017147	Wnt-protein binding	6/501	30/18368	0.000135901	0.00655461	0.0058542	6
7	GO:0016247	channel regulator activity	13/501	145/18368	0.000172992	0.00774755	0.00691966	13
7	GO:0008528	G protein-coupled peptide receptor activity	13/501	147/18368	0.000198313	0.00828947	0.00740367	13
7	GO:0001653	peptide receptor activity	13/501	153/18368	0.000294213	0.0115295	0.0102975	13
7	GO:0015079	potassium ion transmembrane transporter activity	13/501	155/18368	0.000333923	0.0123158	0.0109998	13
7	GO:0015276	ligand-gated ion channel activity	12/501	143/18368	0.000557099	0.0183843	0.0164198	12
7	GO:0022834	ligand-gated channel activity	12/501	143/18368	0.000557099	0.0183843	0.0164198	12
7	GO:0042813	Wnt-activated receptor activity	4/501	15/18368	0.00058758	0.0184206	0.0164522	4
7	GO:0017080	sodium channel regulator activity	6/501	40/18368	0.000697621	0.020829	0.0186032	6
7	GO:0005249	voltage-gated potassium channel activity	9/501	90/18368	0.000775346	0.0220973	0.0197361	9
7	GO:0008188	neuropeptide receptor activity	6/501	45/18368	0.00131978	0.0359784	0.0321338	6
8	GO:0015631	tubulin binding	29/234	375/18368	7.02918e-15	1.89085e-12	1.80539e-12	29
8	GO:0003777	microtubule motor activity	13/234	69/18368	3.42938e-12	4.61252e-10	4.40405e-10	13
8	GO:0045505	dynein intermediate chain binding	10/234	34/18368	9.32018e-12	8.35709e-10	7.97938e-10	10
8	GO:0003774	cytoskeletal motor activity	14/234	114/18368	2.03492e-10	1.36848e-08	1.30663e-08	14
8	GO:0008569	minus-end-directed microtubule motor activity	7/234	18/18368	1.40624e-09	7.56559e-08	7.22365e-08	7
8	GO:0008017	microtubule binding	19/234	271/18368	2.03432e-09	9.12056e-08	8.70834e-08	19
8	GO:0045504	dynein heavy chain binding	5/234	13/18368	3.80752e-07	1.46318e-05	1.39705e-05	5
8	GO:0051959	dynein light intermediate chain binding	6/234	27/18368	9.48667e-07	3.18989e-05	3.04572e-05	6
8	GO:0045503	dynein light chain binding	4/234	10/18368	5.07656e-06	0.000151733	0.000144875	4
8	GO:0070840	dynein complex binding	4/234	24/18368	0.000223248	0.00600537	0.00573394	4
8	GO:0043014	alpha-tubulin binding	4/234	40/18368	0.00163718	0.0400365	0.038227	4
9	GO:0048019	receptor antagonist activity	9/239	32/18368	1.98794e-10	7.81261e-08	7.55418e-08	9
9	GO:0030547	signaling receptor inhibitor activity	9/239	43/18368	3.52893e-09	6.93435e-07	6.70497e-07	9
9	GO:0018455	alcohol dehydrogenase [NAD(P)+] activity	3/239	10/18368	0.000244007	0.0319649	0.0309075	3
11	GO:0003779	actin binding	44/648	441/18368	5.56197e-10	4.0658e-07	3.51282e-07	44
11	GO:0008201	heparin binding	19/648	166/18368	6.55935e-06	0.00230905	0.001995	19
11	GO:0042562	hormone binding	13/648	86/18368	9.47627e-06	0.00230905	0.001995	13
11	GO:0005539	glycosaminoglycan binding	22/648	230/18368	2.30127e-05	0.00337159	0.00291303	22
11	GO:0051015	actin filament binding	21/648	217/18368	2.95135e-05	0.00337159	0.00291303	21
11	GO:0045499	chemorepellent activity	7/648	27/18368	3.15609e-05	0.00337159	0.00291303	7
11	GO:0099106	ion channel regulator activity	16/648	139/18368	3.22861e-05	0.00337159	0.00291303	16
11	GO:0019838	growth factor binding	16/648	141/18368	3.85262e-05	0.00352033	0.00304154	16
11	GO:0016247	channel regulator activity	16/648	145/18368	5.42764e-05	0.00399936	0.00345542	16
11	GO:0070679	inositol 1,4,5 trisphosphate binding	5/648	13/18368	5.47108e-05	0.00399936	0.00345542	5
11	GO:0017046	peptide hormone binding	9/648	52/18368	7.57611e-05	0.00503467	0.00434992	9
11	GO:1901681	sulfur compound binding	22/648	265/18368	0.000189104	0.0115196	0.00995286	22
11	GO:0098631	cell adhesion mediator activity	9/648	59/18368	0.000207766	0.0116829	0.0100939	9
11	GO:0044325	transmembrane transporter binding	14/648	133/18368	0.000257412	0.0131751	0.0113832	14
11	GO:0015279	store-operated calcium channel activity	4/648	10/18368	0.000271929	0.0131751	0.0113832	4
11	GO:0098632	cell-cell adhesion mediator activity	8/648	49/18368	0.000288375	0.0131751	0.0113832	8
11	GO:0017080	sodium channel regulator activity	7/648	40/18368	0.000445002	0.0181764	0.0157043	7
11	GO:0046332	SMAD binding	10/648	79/18368	0.000447572	0.0181764	0.0157043	10
11	GO:0030296	protein tyrosine kinase activator activity	5/648	20/18368	0.000536728	0.0201305	0.0173926	5
11	GO:0005178	integrin binding	14/648	144/18368	0.000581186	0.0201305	0.0173926	14
11	GO:0140678	molecular function inhibitor activity	13/648	128/18368	0.000597096	0.0201305	0.0173926	13
11	GO:0008307	structural constituent of muscle	7/648	42/18368	0.000605844	0.0201305	0.0173926	7
11	GO:0030165	PDZ domain binding	10/648	84/18368	0.000732875	0.0232927	0.0201247	10
11	GO:0005096	GTPase activator activity	30/648	462/18368	0.00103326	0.0300039	0.0259231	30
11	GO:0048306	calcium-dependent protein binding	10/648	88/18368	0.00105659	0.0300039	0.0259231	10
11	GO:0030215	semaphorin receptor binding	5/648	23/18368	0.00106717	0.0300039	0.0259231	5
11	GO:1990782	protein tyrosine kinase binding	11/648	105/18368	0.00119435	0.0307778	0.0265918	11
11	GO:0030695	GTPase regulator activity	31/648	488/18368	0.00122101	0.0307778	0.0265918	31
11	GO:0060589	nucleoside-triphosphatase regulator activity	31/648	488/18368	0.00122101	0.0307778	0.0265918	31
11	GO:0019955	cytokine binding	13/648	139/18368	0.00129157	0.0314713	0.027191	13
11	GO:0005216	ion channel activity	28/648	432/18368	0.00153992	0.0363123	0.0313736	28
11	GO:0030971	receptor tyrosine kinase binding	9/648	78/18368	0.00166695	0.0380795	0.0329004	9
11	GO:0015267	channel activity	30/648	480/18368	0.00186326	0.0412741	0.0356605	30
11	GO:0022803	passive transmembrane transporter activity	30/648	481/18368	0.00192275	0.0413046	0.0356869	30
11	GO:0008227	G protein-coupled amine receptor activity	7/648	51/18368	0.00197765	0.0413046	0.0356869	7
11	GO:0097110	scaffold protein binding	8/648	67/18368	0.00239444	0.0474349	0.0409834	8
11	GO:0042277	peptide binding	22/648	321/18368	0.00240664	0.0474349	0.0409834	22
11	GO:0005001	transmembrane receptor protein tyrosine phosphatase activity	4/648	17/18368	0.00253072	0.0474349	0.0409834	4
11	GO:0019198	transmembrane receptor protein phosphatase activity	4/648	17/18368	0.00253072	0.0474349	0.0409834	4
12	GO:0005201	extracellular matrix structural constituent	21/594	172/18368	1.80888e-07	0.000132048	0.000123385	21
12	GO:0000217	DNA secondary structure binding	9/594	36/18368	1.56926e-06	0.000279853	0.000261492	9
12	GO:0015631	tubulin binding	31/594	375/18368	1.86351e-06	0.000279853	0.000261492	31
12	GO:0003777	microtubule motor activity	12/594	69/18368	1.9168e-06	0.000279853	0.000261492	12
12	GO:0005518	collagen binding	12/594	69/18368	1.9168e-06	0.000279853	0.000261492	12
12	GO:0008017	microtubule binding	25/594	271/18368	2.70275e-06	0.000328835	0.00030726	25
12	GO:0046982	protein heterodimerization activity	26/594	328/18368	2.60088e-05	0.00271235	0.00253439	26
12	GO:0003774	cytoskeletal motor activity	13/594	114/18368	8.08075e-05	0.00737369	0.0068899	13
12	GO:0035173	histone kinase activity	5/594	16/18368	0.000112947	0.00916125	0.00856019	5
12	GO:0008574	plus-end-directed microtubule motor activity	5/594	17/18368	0.000155767	0.011371	0.010625	5
12	GO:0005539	glycosaminoglycan binding	19/594	230/18368	0.000182764	0.0121289	0.0113331	19
12	GO:0045296	cadherin binding	24/594	332/18368	0.000217458	0.0132287	0.0123608	24
12	GO:0004222	metalloendopeptidase activity	12/594	111/18368	0.000250195	0.0140494	0.0131277	12
12	GO:0008236	serine-type peptidase activity	16/594	191/18368	0.00049462	0.0257909	0.0240988	16
12	GO:0004252	serine-type endopeptidase activity	15/594	174/18368	0.000543858	0.0264677	0.0247312	15
12	GO:0017171	serine hydrolase activity	16/594	195/18368	0.000620607	0.0283152	0.0264575	16
12	GO:0017116	single-stranded DNA helicase activity	5/594	23/18368	0.000721269	0.0309721	0.0289401	5
12	GO:0019842	vitamin binding	13/594	148/18368	0.00105019	0.0409614	0.0382739	13
12	GO:0016538	cyclin-dependent protein serine/threonine kinase regulator activity	7/594	50/18368	0.00106612	0.0409614	0.0382739	7
12	GO:0008237	metallopeptidase activity	15/594	190/18368	0.00134029	0.0489205	0.0457109	15
13	GO:0015020	glucuronosyltransferase activity	7/298	34/18368	1.01891e-06	0.000522699	0.000477277	7
14	GO:0140375	immune receptor activity	27/356	144/18368	3.53984e-19	1.78408e-16	1.56125e-16	27
14	GO:0032395	MHC class II receptor activity	8/356	10/18368	8.01349e-13	2.0194e-10	1.76719e-10	8
14	GO:0023026	MHC class II protein complex binding	11/356	27/18368	1.22836e-12	2.06364e-10	1.8059e-10	11
14	GO:0023023	MHC protein complex binding	12/356	36/18368	1.92552e-12	2.42615e-10	2.12314e-10	12
14	GO:0005125	cytokine activity	24/356	235/18368	3.42547e-11	3.45288e-09	3.02163e-09	24
14	GO:0016493	C-C chemokine receptor activity	9/356	23/18368	2.24474e-10	1.88558e-08	1.65008e-08	9
14	GO:0019957	C-C chemokine binding	9/356	24/18368	3.5306e-10	2.54203e-08	2.22454e-08	9
14	GO:0004896	cytokine receptor activity	15/356	97/18368	5.59547e-10	3.52515e-08	3.08487e-08	15
14	GO:0005126	cytokine receptor binding	24/356	271/18368	6.56794e-10	3.67805e-08	3.21868e-08	24
14	GO:0001637	G protein-coupled chemoattractant receptor activity	9/356	26/18368	8.15306e-10	3.73558e-08	3.26903e-08	9
14	GO:0004950	chemokine receptor activity	9/356	26/18368	8.15306e-10	3.73558e-08	3.26903e-08	9
14	GO:0005164	tumor necrosis factor receptor binding	9/356	31/18368	4.82905e-09	2.0282e-07	1.77489e-07	9
14	GO:0019956	chemokine binding	9/356	33/18368	8.92747e-09	3.46111e-07	3.02884e-07	9
14	GO:0019955	cytokine binding	15/356	139/18368	8.4564e-08	2.80821e-06	2.45748e-06	15
14	GO:0001614	purinergic nucleotide receptor activity	7/356	21/18368	8.91495e-08	2.80821e-06	2.45748e-06	7
14	GO:0016502	nucleotide receptor activity	7/356	21/18368	8.91495e-08	2.80821e-06	2.45748e-06	7
14	GO:0042379	chemokine receptor binding	11/356	72/18368	1.30576e-07	3.74827e-06	3.28013e-06	11
14	GO:0045028	G protein-coupled purinergic nucleotide receptor activity	6/356	14/18368	1.33867e-07	3.74827e-06	3.28013e-06	6
14	GO:0048018	receptor ligand activity	28/356	487/18368	3.24657e-07	8.28899e-06	7.25373e-06	28
14	GO:0030246	carbohydrate binding	20/356	271/18368	3.61497e-07	8.28899e-06	7.25373e-06	20
14	GO:0008009	chemokine activity	9/356	49/18368	3.61821e-07	8.28899e-06	7.25373e-06	9
14	GO:0032813	tumor necrosis factor receptor superfamily binding	9/356	49/18368	3.61821e-07	8.28899e-06	7.25373e-06	9
14	GO:0030546	signaling receptor activator activity	28/356	495/18368	4.50843e-07	9.87934e-06	8.64546e-06	28
14	GO:0015026	coreceptor activity	8/356	48/18368	3.53135e-06	7.1192e-05	6.23004e-05	8
14	GO:0048020	CCR chemokine receptor binding	8/356	48/18368	3.53135e-06	7.1192e-05	6.23004e-05	8
14	GO:0019865	immunoglobulin binding	6/356	23/18368	3.88205e-06	7.5252e-05	6.58534e-05	6
14	GO:0042169	SH2 domain binding	7/356	40/18368	1.04109e-05	0.000194337	0.000170065	7
14	GO:0071723	lipopeptide binding	4/356	10/18368	2.65683e-05	0.00047823	0.000418501	4
14	GO:0042605	peptide antigen binding	6/356	36/18368	6.0559e-05	0.00105247	0.000921024	6
14	GO:0001664	G protein-coupled receptor binding	17/356	295/18368	6.78427e-05	0.00113976	0.000997407	17
14	GO:0003823	antigen binding	12/356	171/18368	0.000130185	0.00211656	0.00185221	12
14	GO:0008528	G protein-coupled peptide receptor activity	11/356	147/18368	0.000140395	0.00221123	0.00193505	11
14	GO:0003953	NAD+ nucleosidase activity	5/356	28/18368	0.000181035	0.00276489	0.00241957	5
14	GO:0001653	peptide receptor activity	11/356	153/18368	0.000199748	0.00296098	0.00259116	11
14	GO:0035591	signaling adaptor activity	7/356	81/18368	0.000985055	0.0140441	0.01229	7
14	GO:1990782	protein tyrosine kinase binding	8/356	105/18368	0.00100315	0.0140441	0.01229	8
14	GO:0005068	transmembrane receptor protein tyrosine kinase adaptor activity	3/356	14/18368	0.00224196	0.0305391	0.0267249	3
14	GO:0019903	protein phosphatase binding	9/356	150/18368	0.00264507	0.0347241	0.0303872	9
14	GO:0016799	hydrolase activity, hydrolyzing N-glycosyl compounds	5/356	50/18368	0.00275588	0.0347241	0.0303872	5
14	GO:0030159	signaling receptor complex adaptor activity	5/356	50/18368	0.00275588	0.0347241	0.0303872	5
14	GO:0001618	virus receptor activity	6/356	76/18368	0.00355519	0.0437028	0.0382446	6
14	GO:0140272	exogenous protein binding	6/356	77/18368	0.00379414	0.0455297	0.0398432	6
14	GO:0043395	heparan sulfate proteoglycan binding	3/356	17/18368	0.00401174	0.0464438	0.0406432	3
14	GO:0004620	phospholipase activity	7/356	104/18368	0.0041271	0.0464438	0.0406432	7
14	GO:0042277	peptide binding	14/356	321/18368	0.00414677	0.0464438	0.0406432	14
14	GO:0004869	cysteine-type endopeptidase inhibitor activity	5/356	56/18368	0.0045216	0.049541	0.0433535	5
15	GO:0046982	protein heterodimerization activity	34/581	328/18368	1.32142e-09	9.68603e-07	9.40297e-07	34
17	GO:0140375	immune receptor activity	27/342	144/18368	1.2535e-19	7.09482e-17	5.64735e-17	27
17	GO:0030246	carbohydrate binding	30/342	271/18368	4.33498e-15	1.2268e-12	9.76511e-13	30
17	GO:0038187	pattern recognition receptor activity	11/342	26/18368	4.78388e-13	9.02559e-11	7.18422e-11	11
17	GO:0032393	MHC class I receptor activity	9/342	17/18368	5.16482e-12	6.9935e-10	5.56671e-10	9
17	GO:0032396	inhibitory MHC class I receptor activity	8/342	12/18368	6.17801e-12	6.9935e-10	5.56671e-10	8
17	GO:0019865	immunoglobulin binding	8/342	23/18368	5.11621e-09	4.82629e-07	3.84165e-07	8
17	GO:0019864	IgG binding	6/342	11/18368	1.70342e-08	1.25831e-06	1.0016e-06	6
17	GO:0038024	cargo receptor activity	12/342	77/18368	1.77854e-08	1.25831e-06	1.0016e-06	12
17	GO:0004875	complement receptor activity	6/342	12/18368	3.35349e-08	2.10897e-06	1.6787e-06	6
17	GO:0042287	MHC protein binding	9/342	40/18368	3.98209e-08	2.25386e-06	1.79403e-06	9
17	GO:0033691	sialic acid binding	7/342	22/18368	9.78506e-08	5.03486e-06	4.00766e-06	7
17	GO:0050786	RAGE receptor binding	5/342	10/18368	5.073e-07	2.39276e-05	1.9046e-05	5
17	GO:0031406	carboxylic acid binding	15/342	176/18368	1.09836e-06	4.78211e-05	3.80647e-05	15
17	GO:0005126	cytokine receptor binding	18/342	271/18368	3.54052e-06	0.000134894	0.000107373	18
17	GO:0001540	amyloid-beta binding	10/342	84/18368	3.57493e-06	0.000134894	0.000107373	10
17	GO:0033218	amide binding	22/342	400/18368	6.53623e-06	0.000223801	0.000178142	22
17	GO:0005504	fatty acid binding	7/342	39/18368	6.72193e-06	0.000223801	0.000178142	7
17	GO:0005125	cytokine activity	16/342	235/18368	9.04863e-06	0.000284529	0.00022648	16
17	GO:0001618	virus receptor activity	9/342	76/18368	1.15151e-05	0.000343029	0.000273045	9
17	GO:0140272	exogenous protein binding	9/342	77/18368	1.28282e-05	0.000363039	0.000288973	9
17	GO:0042288	MHC class I protein binding	5/342	20/18368	2.67692e-05	0.000721493	0.000574296	5
17	GO:0001530	lipopolysaccharide binding	6/342	33/18368	2.88867e-05	0.000743176	0.000591556	6
17	GO:0023023	MHC protein complex binding	6/342	36/18368	4.84671e-05	0.00119271	0.000949379	6
17	GO:0048029	monosaccharide binding	8/342	71/18368	5.10236e-05	0.00120331	0.000957812	8
17	GO:0036041	long-chain fatty acid binding	4/342	14/18368	0.000101985	0.00230893	0.00183787	4
17	GO:0042277	peptide binding	17/342	321/18368	0.000116594	0.00253817	0.00202034	17
17	GO:0048018	receptor ligand activity	22/342	487/18368	0.000127208	0.00266665	0.00212261	22
17	GO:0050664	oxidoreductase activity, acting on NAD(P)H, oxygen as acceptor	4/342	15/18368	0.000137034	0.00277005	0.00220491	4
17	GO:0003953	NAD+ nucleosidase activity	5/342	28/18368	0.000150148	0.00293048	0.00233262	5
17	GO:0030546	signaling receptor activator activity	22/342	495/18368	0.000160341	0.0030251	0.00240793	22
17	GO:0050135	NAD(P)+ nucleosidase activity	4/342	16/18368	0.000180039	0.00318445	0.00253477	4
17	GO:0061809	NAD+ nucleotidase, cyclic ADP-ribose generating	4/342	16/18368	0.000180039	0.00318445	0.00253477	4
17	GO:0005149	interleukin-1 receptor binding	4/342	17/18368	0.000231994	0.00397905	0.00316726	4
17	GO:0008009	chemokine activity	6/342	49/18368	0.000283962	0.00472713	0.00376271	6
17	GO:0042379	chemokine receptor binding	7/342	72/18368	0.000380767	0.00615754	0.0049013	7
17	GO:0033293	monocarboxylic acid binding	7/342	73/18368	0.000414531	0.00651735	0.0051877	7
17	GO:0004896	cytokine receptor activity	8/342	97/18368	0.000456287	0.00697997	0.00555593	8
17	GO:0001848	complement binding	4/342	21/18368	0.00055007	0.00819314	0.0065216	4
17	GO:0005537	mannose binding	4/342	22/18368	0.000662508	0.00961486	0.00765327	4
17	GO:0016175	superoxide-generating NAD(P)H oxidase activity	3/342	10/18368	0.000696722	0.00985861	0.00784729	3
17	GO:0008047	enzyme activator activity	8/342	110/18368	0.00105048	0.0145018	0.0115432	8
17	GO:0019955	cytokine binding	9/342	139/18368	0.00119161	0.0160583	0.0127822	9
17	GO:0001637	G protein-coupled chemoattractant receptor activity	4/342	26/18368	0.00127688	0.0164254	0.0130743	4
17	GO:0004950	chemokine receptor activity	4/342	26/18368	0.00127688	0.0164254	0.0130743	4
17	GO:0016798	hydrolase activity, acting on glycosyl bonds	9/342	144/18368	0.00152516	0.0191831	0.0152694	9
17	GO:0008528	G protein-coupled peptide receptor activity	9/342	147/18368	0.00175882	0.0216411	0.017226	9
17	GO:0048020	CCR chemokine receptor binding	5/342	48/18368	0.00193029	0.0232456	0.0185031	5
17	GO:0001653	peptide receptor activity	9/342	153/18368	0.00231193	0.0263273	0.0209561	9
17	GO:0016799	hydrolase activity, hydrolyzing N-glycosyl compounds	5/342	50/18368	0.00231734	0.0263273	0.0209561	5
17	GO:0001846	opsonin binding	3/342	15/18368	0.00246528	0.0263273	0.0209561	3
17	GO:0004953	icosanoid receptor activity	3/342	15/18368	0.00246528	0.0263273	0.0209561	3
17	GO:0086008	voltage-gated potassium channel activity involved in cardiac muscle cell action potential repolarization	3/342	15/18368	0.00246528	0.0263273	0.0209561	3
17	GO:0097153	cysteine-type endopeptidase activity involved in apoptotic process	3/342	15/18368	0.00246528	0.0263273	0.0209561	3
17	GO:0016298	lipase activity	8/342	129/18368	0.00288633	0.0302531	0.0240809	8
17	GO:0016004	phospholipase activator activity	3/342	16/18368	0.00299264	0.0303175	0.0241322	3
17	GO:1901618	organic hydroxy compound transmembrane transporter activity	5/342	53/18368	0.00299961	0.0303175	0.0241322	5
17	GO:0005001	transmembrane receptor protein tyrosine phosphatase activity	3/342	17/18368	0.0035842	0.0349769	0.027841	3
17	GO:0019198	transmembrane receptor protein phosphatase activity	3/342	17/18368	0.0035842	0.0349769	0.027841	3
17	GO:0001664	G protein-coupled receptor binding	13/342	295/18368	0.00370895	0.0355808	0.0283217	13
17	GO:0030228	lipoprotein particle receptor activity	3/342	18/18368	0.00424226	0.0393626	0.031332	3
17	GO:0060229	lipase activator activity	3/342	18/18368	0.00424226	0.0393626	0.031332	3
17	GO:0020037	heme binding	8/342	139/18368	0.00454744	0.0415137	0.0330442	8
18	GO:0003735	structural constituent of ribosome	38/443	182/18368	6.74869e-25	3.95473e-22	3.6585e-22	38
18	GO:0071723	lipopeptide binding	5/443	10/18368	1.81953e-06	0.00051707	0.000478339	5
18	GO:0023026	MHC class II protein complex binding	7/443	27/18368	2.64712e-06	0.00051707	0.000478339	7
18	GO:0023023	MHC protein complex binding	7/443	36/18368	2.06276e-05	0.00302194	0.00279558	7
18	GO:0009055	electron transfer activity	12/443	126/18368	5.4317e-05	0.00406694	0.0037623	12
18	GO:0015453	oxidoreduction-driven active transmembrane transporter activity	9/443	72/18368	5.64219e-05	0.00406694	0.0037623	9
18	GO:0015036	disulfide oxidoreductase activity	7/443	42/18368	5.88469e-05	0.00406694	0.0037623	7
18	GO:0032395	MHC class II receptor activity	4/443	10/18368	6.24615e-05	0.00406694	0.0037623	4
18	GO:0050786	RAGE receptor binding	4/443	10/18368	6.24615e-05	0.00406694	0.0037623	4
18	GO:0019843	rRNA binding	8/443	68/18368	0.000223812	0.0124953	0.0115594	8
18	GO:0015035	protein-disulfide reductase activity	6/443	37/18368	0.000234554	0.0124953	0.0115594	6
18	GO:0042277	peptide binding	19/443	321/18368	0.000315167	0.0153907	0.0142378	19
18	GO:0016655	oxidoreductase activity, acting on NAD(P)H, quinone or similar compound as acceptor	7/443	57/18368	0.000422675	0.017692	0.0163667	7
18	GO:0016667	oxidoreductase activity, acting on a sulfur group of donors	7/443	57/18368	0.000422675	0.017692	0.0163667	7
18	GO:0033218	amide binding	21/443	400/18368	0.000759694	0.0296787	0.0274556	21
19	GO:0008391	arachidonic acid monooxygenase activity	6/410	21/18368	4.86996e-06	0.00297068	0.00273743	6
19	GO:0008392	arachidonic acid epoxygenase activity	5/410	17/18368	2.68136e-05	0.00817815	0.00753604	5
19	GO:0004497	monooxygenase activity	10/410	102/18368	9.42397e-05	0.0165837	0.0152816	10
19	GO:0046873	metal ion transmembrane transporter activity	23/410	430/18368	0.000108746	0.0165837	0.0152816	23
19	GO:0070330	aromatase activity	5/410	25/18368	0.000198702	0.0209753	0.0193284	5
19	GO:0003774	cytoskeletal motor activity	10/410	114/18368	0.00023766	0.0209753	0.0193284	10
19	GO:0016712	oxidoreductase activity, acting on paired donors, with incorporation or reduction of molecular oxygen, reduced flavin or flavoprotein as one donor, and incorporation of one atom of oxygen	6/410	40/18368	0.0002407	0.0209753	0.0193284	6
19	GO:0008307	structural constituent of muscle	6/410	42/18368	0.000316825	0.0241579	0.0222612	6
19	GO:0016705	oxidoreductase activity, acting on paired donors, with incorporation or reduction of molecular oxygen	12/410	170/18368	0.000447572	0.0303354	0.0279536	12
19	GO:0008569	minus-end-directed microtubule motor activity	4/410	18/18368	0.000583966	0.0356219	0.0328251	4
20	GO:0001228	DNA-binding transcription activator activity, RNA polymerase II-specific	22/175	450/18368	3.45074e-10	8.92453e-08	7.43614e-08	22
20	GO:0001216	DNA-binding transcription activator activity	22/175	456/18368	4.42905e-10	8.92453e-08	7.43614e-08	22
20	GO:0140297	DNA-binding transcription factor binding	20/175	394/18368	1.21582e-09	1.63325e-07	1.36086e-07	20
20	GO:0061629	RNA polymerase II-specific DNA-binding transcription factor binding	15/175	299/18368	1.85405e-07	1.86795e-05	1.55642e-05	15
20	GO:0048018	receptor ligand activity	18/175	487/18368	9.89776e-07	7.9776e-05	6.64713e-05	18
20	GO:0030546	signaling receptor activator activity	18/175	495/18368	1.24904e-06	8.38937e-05	6.99023e-05	18
20	GO:0008330	protein tyrosine/threonine phosphatase activity	4/175	10/18368	1.59884e-06	9.20474e-05	7.66962e-05	4
20	GO:0017017	MAP kinase tyrosine/serine/threonine phosphatase activity	4/175	13/18368	5.32314e-06	0.000268153	0.000223432	4
20	GO:0035259	glucocorticoid receptor binding	4/175	14/18368	7.39702e-06	0.000331222	0.000275982	4
20	GO:0005125	cytokine activity	11/175	235/18368	1.61945e-05	0.000652639	0.000543795	11
20	GO:0033549	MAP kinase phosphatase activity	4/175	18/18368	2.1948e-05	0.000737087	0.000614159	4
20	GO:0045236	CXCR chemokine receptor binding	4/175	18/18368	2.1948e-05	0.000737087	0.000614159	4
20	GO:0106306	protein serine phosphatase activity	6/175	73/18368	6.88836e-05	0.00194573	0.00162123	6
20	GO:0106307	protein threonine phosphatase activity	6/175	73/18368	6.88836e-05	0.00194573	0.00162123	6
20	GO:0016922	nuclear receptor binding	8/175	144/18368	7.24217e-05	0.00194573	0.00162123	8
20	GO:0008138	protein tyrosine/serine/threonine phosphatase activity	5/175	47/18368	8.22532e-05	0.00207175	0.00172623	5
20	GO:0008009	chemokine activity	5/175	49/18368	0.000100692	0.00238699	0.0019889	5
20	GO:0008083	growth factor activity	8/175	162/18368	0.00016441	0.00368096	0.00306706	8
20	GO:0005154	epidermal growth factor receptor binding	4/175	33/18368	0.000262531	0.00556842	0.00463974	4
20	GO:0004722	protein serine/threonine phosphatase activity	6/175	98/18368	0.000350139	0.0070553	0.00587865	6
20	GO:0008514	organic anion transmembrane transporter activity	8/175	185/18368	0.000404205	0.00775689	0.00646323	8
20	GO:0004860	protein kinase inhibitor activity	5/175	70/18368	0.000544057	0.00996614	0.00830403	5
20	GO:0042379	chemokine receptor binding	5/175	72/18368	0.000619403	0.010853	0.009043	5
20	GO:0019210	kinase inhibitor activity	5/175	74/18368	0.00070231	0.011793	0.00982619	5
20	GO:0005126	cytokine receptor binding	9/175	271/18368	0.00118904	0.0191674	0.0159707	9
20	GO:0004879	nuclear receptor activity	4/175	52/18368	0.00150914	0.0225253	0.0187686	4
20	GO:0098531	ligand-activated transcription factor activity	4/175	52/18368	0.00150914	0.0225253	0.0187686	4
20	GO:0019207	kinase regulator activity	8/175	233/18368	0.00179936	0.0258979	0.0215788	8
20	GO:0001664	G protein-coupled receptor binding	9/175	295/18368	0.00212675	0.0295545	0.0246256	9
20	GO:0070851	growth factor receptor binding	6/175	141/18368	0.00233075	0.0313097	0.026088	6
20	GO:0004725	protein tyrosine phosphatase activity	5/175	102/18368	0.00293354	0.038136	0.0317759	5
20	GO:0071889	14-3-3 protein binding	3/175	32/18368	0.00344163	0.0422467	0.035201	3
20	GO:0019887	protein kinase regulator activity	7/175	204/18368	0.00345941	0.0422467	0.035201	7

## Sheet: GO biological processes
Cluster	ID	Description	GeneRatio	BgRatio	pvalue	p.adjust	qvalue	Count
01	GO:1901605	alpha-amino acid metabolic process	21/631	195/18723	2.83529e-06	0.00998306	0.00998306	21
01	GO:0007156	homophilic cell adhesion via plasma membrane adhesion molecules	18/631	167/18723	1.42049e-05	0.0245024	0.0245024	18
01	GO:0019627	urea metabolic process	5/631	12/18723	2.78358e-05	0.0245024	0.0245024	5
01	GO:0071941	nitrogen cycle metabolic process	5/631	12/18723	2.78358e-05	0.0245024	0.0245024	5
01	GO:0098742	cell-cell adhesion via plasma-membrane adhesion molecules	23/631	273/18723	5.52939e-05	0.038938	0.038938	23
02	GO:0030198	extracellular matrix organization	33/401	301/18723	1.40272e-14	2.43353e-11	1.93499e-11	33
02	GO:0043062	extracellular structure organization	33/401	302/18723	1.54444e-14	2.43353e-11	1.93499e-11	33
02	GO:0045229	external encapsulating structure organization	33/401	304/18723	1.87003e-14	2.43353e-11	1.93499e-11	33
02	GO:0060485	mesenchyme development	30/401	291/18723	1.15934e-12	1.13151e-09	8.99706e-10	30
02	GO:0098742	cell-cell adhesion via plasma-membrane adhesion molecules	26/401	273/18723	2.24406e-10	1.75216e-07	1.39321e-07	26
02	GO:0003018	vascular process in circulatory system	25/401	263/18723	5.23094e-10	3.4036e-07	2.70632e-07	25
02	GO:0003158	endothelium development	18/401	136/18723	7.4515e-10	4.15581e-07	3.30443e-07	18
02	GO:0001503	ossification	31/401	408/18723	1.16834e-09	5.7015e-07	4.53347e-07	31
02	GO:0034329	cell junction assembly	31/401	420/18723	2.34825e-09	9.36949e-07	7.45002e-07	31
02	GO:0007517	muscle organ development	27/401	327/18723	2.39997e-09	9.36949e-07	7.45002e-07	27
02	GO:0007156	homophilic cell adhesion via plasma membrane adhesion molecules	19/401	167/18723	3.35655e-09	1.19127e-06	9.47222e-07	19
02	GO:0042060	wound healing	30/401	422/18723	1.01802e-08	3.31194e-06	2.63345e-06	30
02	GO:0008217	regulation of blood pressure	19/401	186/18723	2.00641e-08	6.02541e-06	4.79102e-06	19
02	GO:0045765	regulation of angiogenesis	26/401	342/18723	2.62218e-08	7.31213e-06	5.81414e-06	26
02	GO:0072012	glomerulus vasculature development	8/401	25/18723	3.24673e-08	8.45016e-06	6.71903e-06	8
02	GO:1901342	regulation of vasculature development	26/401	348/18723	3.72768e-08	9.09554e-06	7.23219e-06	26
02	GO:0048762	mesenchymal cell differentiation	21/401	236/18723	4.11744e-08	9.45559e-06	7.51848e-06	21
02	GO:0001763	morphogenesis of a branching structure	19/401	196/18723	4.692e-08	1.01764e-05	8.09165e-06	19
02	GO:0060537	muscle tissue development	28/401	403/18723	5.20754e-08	1.07001e-05	8.50805e-06	28
02	GO:0007416	synapse assembly	18/401	179/18723	6.05067e-08	1.13903e-05	9.05683e-06	18
02	GO:0061437	renal system vasculature development	8/401	27/18723	6.41871e-08	1.13903e-05	9.05683e-06	8
02	GO:0061440	kidney vasculature development	8/401	27/18723	6.41871e-08	1.13903e-05	9.05683e-06	8
02	GO:0014706	striated muscle tissue development	27/401	384/18723	7.11167e-08	1.20713e-05	9.59831e-06	27
02	GO:0061138	morphogenesis of a branching epithelium	18/401	182/18723	7.813e-08	1.27091e-05	1.01055e-05	18
02	GO:0048863	stem cell differentiation	19/401	206/18723	1.03901e-07	1.62252e-05	1.29013e-05	19
02	GO:0061448	connective tissue development	21/401	252/18723	1.26701e-07	1.90246e-05	1.51272e-05	21
02	GO:0001667	ameboidal-type cell migration	30/401	475/18723	1.41406e-07	2.04463e-05	1.62576e-05	30
02	GO:0072001	renal system development	23/401	302/18723	1.63998e-07	2.2866e-05	1.81815e-05	23
02	GO:0060840	artery development	13/401	100/18723	2.16539e-07	2.91507e-05	2.31787e-05	13
02	GO:0016339	calcium-dependent cell-cell adhesion via plasma membrane cell adhesion molecules	9/401	43/18723	2.56679e-07	3.34025e-05	2.65595e-05	9
02	GO:0007389	pattern specification process	28/401	436/18723	2.6605e-07	3.35051e-05	2.66411e-05	28
02	GO:0050673	epithelial cell proliferation	28/401	437/18723	2.78743e-07	3.40067e-05	2.70399e-05	28
02	GO:0001655	urogenital system development	24/401	338/18723	3.21396e-07	3.7532e-05	2.98431e-05	24
02	GO:0061564	axon development	29/401	467/18723	3.26867e-07	3.7532e-05	2.98431e-05	29
02	GO:0090130	tissue migration	25/401	365/18723	3.58752e-07	4.00163e-05	3.18184e-05	25
02	GO:0001822	kidney development	22/401	293/18723	3.89568e-07	4.22465e-05	3.35917e-05	22
02	GO:0006936	muscle contraction	24/401	347/18723	5.17555e-07	5.46091e-05	4.34217e-05	24
02	GO:1903522	regulation of blood circulation	20/401	256/18723	7.09164e-07	7.21266e-05	5.73504e-05	20
02	GO:0032835	glomerulus development	10/401	62/18723	7.23336e-07	7.21266e-05	5.73504e-05	10
02	GO:0003230	cardiac atrium development	8/401	36/18723	7.39002e-07	7.21266e-05	5.73504e-05	8
02	GO:0042692	muscle cell differentiation	25/401	384/18723	9.17102e-07	8.63157e-05	6.86327e-05	25
02	GO:0014068	positive regulation of phosphatidylinositol 3-kinase signaling	11/401	79/18723	9.28601e-07	8.63157e-05	6.86327e-05	11
02	GO:0003073	regulation of systemic arterial blood pressure	12/401	96/18723	9.76308e-07	8.86396e-05	7.04806e-05	12
02	GO:0031589	cell-substrate adhesion	24/401	363/18723	1.15748e-06	0.000101867	8.09978e-05	24
02	GO:0060047	heart contraction	19/401	241/18723	1.17418e-06	0.000101867	8.09978e-05	19
02	GO:0016055	Wnt signaling pathway	27/401	444/18723	1.25721e-06	0.000106699	8.48398e-05	27
02	GO:0007409	axonogenesis	26/401	418/18723	1.3059e-06	0.000108473	8.62511e-05	26
02	GO:0198738	cell-cell signaling by wnt	27/401	446/18723	1.36985e-06	0.000110283	8.76899e-05	27
02	GO:0001946	lymphangiogenesis	6/401	18/18723	1.3879e-06	0.000110283	8.76899e-05	6
02	GO:0072132	mesenchyme morphogenesis	9/401	52/18723	1.41244e-06	0.000110283	8.76899e-05	9
02	GO:0045446	endothelial cell differentiation	13/401	118/18723	1.49614e-06	0.000114528	9.10654e-05	13
02	GO:0001945	lymph vessel development	7/401	28/18723	1.57488e-06	0.000118237	9.40147e-05	7
02	GO:0009952	anterior/posterior pattern specification	17/401	201/18723	1.64516e-06	0.000121183	9.63568e-05	17
02	GO:0042310	vasoconstriction	11/401	84/18723	1.7343e-06	0.000125384	9.96972e-05	11
02	GO:0033002	muscle cell proliferation	19/401	248/18723	1.80198e-06	0.000127908	0.000101704	19
02	GO:0003209	cardiac atrium morphogenesis	7/401	29/18723	2.03795e-06	0.000138297	0.000109965	7
02	GO:0007411	axon guidance	18/401	227/18723	2.06627e-06	0.000138297	0.000109965	18
02	GO:0035296	regulation of tube diameter	14/401	141/18723	2.09004e-06	0.000138297	0.000109965	14
02	GO:0097746	blood vessel diameter maintenance	14/401	141/18723	2.09004e-06	0.000138297	0.000109965	14
02	GO:0003015	heart process	19/401	251/18723	2.15417e-06	0.000140164	0.00011145	19
02	GO:0097485	neuron projection guidance	18/401	228/18723	2.20002e-06	0.000140801	0.000111956	18
02	GO:0035150	regulation of tube size	14/401	142/18723	2.27418e-06	0.0001432	0.000113863	14
02	GO:0060070	canonical Wnt signaling pathway	21/401	303/18723	2.59493e-06	0.000160803	0.00012786	21
02	GO:0003002	regionalization	22/401	331/18723	2.97625e-06	0.000180004	0.000143128	22
02	GO:0010631	epithelial cell migration	23/401	357/18723	2.99699e-06	0.000180004	0.000143128	23
02	GO:0090132	epithelium migration	23/401	360/18723	3.44686e-06	0.000203887	0.000162118	23
02	GO:0035904	aorta development	9/401	58/18723	3.65009e-06	0.000212686	0.000169114	9
02	GO:0048844	artery morphogenesis	10/401	74/18723	3.84605e-06	0.000220809	0.000175573	10
02	GO:0003197	endocardial cushion development	8/401	45/18723	4.44794e-06	0.000251663	0.000200107	8
02	GO:0010632	regulation of epithelial cell migration	20/401	292/18723	5.36515e-06	0.000299222	0.000237922	20
02	GO:0003012	muscle system process	26/401	452/18723	5.44224e-06	0.000299247	0.000237942	26
02	GO:0050808	synapse organization	25/401	426/18723	5.84242e-06	0.000316789	0.00025189	25
02	GO:0048568	embryonic organ development	25/401	427/18723	6.08527e-06	0.000325437	0.000258767	25
02	GO:0035909	aorta morphogenesis	7/401	34/18723	6.40454e-06	0.000337883	0.000268663	7
02	GO:0030278	regulation of ossification	12/401	115/18723	6.68842e-06	0.000345318	0.000274575	12
02	GO:0050920	regulation of chemotaxis	17/401	223/18723	6.72239e-06	0.000345318	0.000274575	17
02	GO:0036303	lymph vessel morphogenesis	6/401	23/18723	6.89185e-06	0.000349426	0.000277841	6
02	GO:0001570	vasculogenesis	10/401	80/18723	7.86438e-06	0.000393622	0.000312983	10
02	GO:0050878	regulation of body fluid levels	23/401	379/18723	8.04398e-06	0.000397515	0.000316078	23
02	GO:0022612	gland morphogenesis	12/401	118/18723	8.73572e-06	0.000422318	0.0003358	12
02	GO:0050678	regulation of epithelial cell proliferation	23/401	381/18723	8.76223e-06	0.000422318	0.0003358	23
02	GO:0008016	regulation of heart contraction	16/401	206/18723	9.89746e-06	0.000464373	0.000369239	16
02	GO:0003205	cardiac chamber development	14/401	161/18723	9.90005e-06	0.000464373	0.000369239	14
02	GO:0043542	endothelial cell migration	19/401	279/18723	9.99162e-06	0.000464373	0.000369239	19
02	GO:0002040	sprouting angiogenesis	15/401	185/18723	1.12029e-05	0.000513542	0.000408335	15
02	GO:0003206	cardiac chamber morphogenesis	12/401	121/18723	1.13126e-05	0.000513542	0.000408335	12
02	GO:0003094	glomerular filtration	6/401	25/18723	1.16601e-05	0.000523231	0.00041604	6
02	GO:0010975	regulation of neuron projection development	25/401	445/18723	1.23639e-05	0.000548507	0.000436138	25
02	GO:0003231	cardiac ventricle development	12/401	123/18723	1.33796e-05	0.000586897	0.000466663	12
02	GO:0048738	cardiac muscle tissue development	17/401	236/18723	1.4167e-05	0.000614535	0.000488639	17
02	GO:0097205	renal filtration	6/401	26/18723	1.48858e-05	0.000638616	0.000507787	6
02	GO:0014031	mesenchymal cell development	10/401	86/18723	1.50912e-05	0.000640391	0.000509198	10
02	GO:0003198	epithelial to mesenchymal transition involved in endocardial cushion formation	5/401	16/18723	1.58022e-05	0.000656294	0.000521843	5
02	GO:0072109	glomerular mesangium development	5/401	16/18723	1.58022e-05	0.000656294	0.000521843	5
02	GO:0002062	chondrocyte differentiation	11/401	106/18723	1.70436e-05	0.000700402	0.000556915	11
02	GO:0032330	regulation of chondrocyte differentiation	8/401	54/18723	1.81473e-05	0.000737991	0.000586803	8
02	GO:0003272	endocardial cushion formation	6/401	27/18723	1.87951e-05	0.000756454	0.000601483	6
02	GO:0048705	skeletal system morphogenesis	16/401	220/18723	2.2452e-05	0.000894414	0.000711181	16
02	GO:0003007	heart morphogenesis	17/401	246/18723	2.42018e-05	0.000945436	0.00075175	17
02	GO:0003014	renal system process	11/401	110/18723	2.42171e-05	0.000945436	0.00075175	11
02	GO:0014033	neural crest cell differentiation	10/401	91/18723	2.49116e-05	0.000959864	0.000763222	10
02	GO:0061035	regulation of cartilage development	9/401	73/18723	2.50784e-05	0.000959864	0.000763222	9
02	GO:0014066	regulation of phosphatidylinositol 3-kinase signaling	11/401	111/18723	2.63729e-05	0.00099961	0.000794826	11
02	GO:0010634	positive regulation of epithelial cell migration	14/401	176/18723	2.71322e-05	0.00101561	0.000807548	14
02	GO:0045667	regulation of osteoblast differentiation	12/401	132/18723	2.73153e-05	0.00101561	0.000807548	12
02	GO:0003151	outflow tract morphogenesis	9/401	74/18723	2.80183e-05	0.00103192	0.000820515	9
02	GO:0030324	lung development	14/401	177/18723	2.8899e-05	0.00104958	0.000834556	14
02	GO:0007178	transmembrane receptor protein serine/threonine kinase signaling pathway	21/401	355/18723	2.90354e-05	0.00104958	0.000834556	21
02	GO:0001837	epithelial to mesenchymal transition	13/401	157/18723	3.44156e-05	0.00123265	0.000980122	13
02	GO:0030516	regulation of axon extension	10/401	95/18723	3.63069e-05	0.0012881	0.00102422	10
02	GO:0001649	osteoblast differentiation	16/401	229/18723	3.66238e-05	0.0012881	0.00102422	16
02	GO:0030323	respiratory tube development	14/401	181/18723	3.70182e-05	0.00129035	0.001026	14
02	GO:0048644	muscle organ morphogenesis	9/401	77/18723	3.86507e-05	0.00132387	0.00105266	9
02	GO:0048251	elastic fiber assembly	4/401	10/18723	3.93009e-05	0.00132387	0.00105266	4
02	GO:0097084	vascular associated smooth muscle cell development	4/401	10/18723	3.93009e-05	0.00132387	0.00105266	4
02	GO:0048017	inositol lipid-mediated signaling	14/401	182/18723	3.93364e-05	0.00132387	0.00105266	14
02	GO:0010594	regulation of endothelial cell migration	16/401	232/18723	4.28557e-05	0.00142999	0.00113704	16
02	GO:0048566	embryonic digestive tract development	6/401	31/18723	4.34834e-05	0.00143864	0.00114391	6
02	GO:0030199	collagen fibril organization	8/401	61/18723	4.50772e-05	0.00147883	0.00117587	8
02	GO:0007435	salivary gland morphogenesis	6/401	32/18723	5.25586e-05	0.00168187	0.00133732	6
02	GO:0048841	regulation of axon extension involved in axon guidance	6/401	32/18723	5.25586e-05	0.00168187	0.00133732	6
02	GO:0060317	cardiac epithelial to mesenchymal transition	6/401	32/18723	5.25586e-05	0.00168187	0.00133732	6
02	GO:0048675	axon extension	11/401	120/18723	5.44819e-05	0.00172925	0.00137499	11
02	GO:0030308	negative regulation of cell growth	14/401	188/18723	5.61059e-05	0.00176643	0.00140455	14
02	GO:0014032	neural crest cell development	9/401	81/18723	5.79754e-05	0.00181069	0.00143974	9
02	GO:0010712	regulation of collagen metabolic process	7/401	47/18723	5.89249e-05	0.00182574	0.00145171	7
02	GO:0051216	cartilage development	14/401	190/18723	6.29387e-05	0.00193475	0.00153839	14
02	GO:0010811	positive regulation of cell-substrate adhesion	11/401	123/18723	6.83193e-05	0.00208374	0.00165686	11
02	GO:0007596	blood coagulation	15/401	217/18723	7.20744e-05	0.00218123	0.00173437	15
02	GO:0001935	endothelial cell proliferation	14/401	193/18723	7.4548e-05	0.00222508	0.00176924	14
02	GO:0045785	positive regulation of cell adhesion	23/401	437/18723	7.49292e-05	0.00222508	0.00176924	23
02	GO:0007431	salivary gland development	6/401	34/18723	7.52332e-05	0.00222508	0.00176924	6
02	GO:0038084	vascular endothelial growth factor signaling pathway	7/401	49/18723	7.75771e-05	0.00227715	0.00181064	7
02	GO:2000027	regulation of animal organ morphogenesis	11/401	125/18723	7.91311e-05	0.00229941	0.00182834	11
02	GO:0019229	regulation of vasoconstriction	8/401	66/18723	8.01023e-05	0.00229941	0.00182834	8
02	GO:0050918	positive chemotaxis	8/401	66/18723	8.01023e-05	0.00229941	0.00182834	8
02	GO:0002064	epithelial cell development	15/401	220/18723	8.41454e-05	0.00239784	0.00190661	15
02	GO:0060021	roof of mouth development	9/401	85/18723	8.48706e-05	0.00240098	0.0019091	9
02	GO:0010810	regulation of cell-substrate adhesion	15/401	221/18723	8.85439e-05	0.00246901	0.0019632	15
02	GO:0001569	branching involved in blood vessel morphogenesis	6/401	35/18723	8.91726e-05	0.00246901	0.0019632	6
02	GO:0045907	positive regulation of vasoconstriction	6/401	35/18723	8.91726e-05	0.00246901	0.0019632	6
02	GO:0090263	positive regulation of canonical Wnt signaling pathway	10/401	106/18723	9.29235e-05	0.00249192	0.00198142	10
02	GO:0048864	stem cell development	9/401	86/18723	9.30266e-05	0.00249192	0.00198142	9
02	GO:0007599	hemostasis	15/401	222/18723	9.3142e-05	0.00249192	0.00198142	15
02	GO:0050817	coagulation	15/401	222/18723	9.3142e-05	0.00249192	0.00198142	15
02	GO:0001558	regulation of cell growth	22/401	414/18723	9.31917e-05	0.00249192	0.00198142	22
02	GO:0032964	collagen biosynthetic process	7/401	51/18723	0.000100784	0.00267661	0.00212827	7
02	GO:0003203	endocardial cushion morphogenesis	6/401	36/18723	0.000105092	0.00277215	0.00220423	6
02	GO:0010232	vascular transport	9/401	88/18723	0.000111321	0.00291676	0.00231922	9
02	GO:0042476	odontogenesis	11/401	130/18723	0.00011276	0.00293476	0.00233353	11
02	GO:0060828	regulation of canonical Wnt signaling pathway	16/401	253/18723	0.000119348	0.00308565	0.00245351	16
02	GO:0060415	muscle tissue morphogenesis	8/401	70/18723	0.000122219	0.00310652	0.00247011	8
02	GO:0048846	axon extension involved in axon guidance	6/401	37/18723	0.000123187	0.00310652	0.00247011	6
02	GO:1902284	neuron projection extension involved in neuron projection guidance	6/401	37/18723	0.000123187	0.00310652	0.00247011	6
02	GO:0016049	cell growth	24/401	482/18723	0.000123338	0.00310652	0.00247011	24
02	GO:0035265	organ growth	13/401	178/18723	0.000125031	0.00310906	0.00247212	13
02	GO:0048015	phosphatidylinositol-mediated signaling	13/401	178/18723	0.000125031	0.00310906	0.00247212	13
02	GO:0061387	regulation of extent of cell growth	10/401	110/18723	0.00012684	0.00313407	0.00249201	10
02	GO:0060541	respiratory system development	14/401	203/18723	0.000127773	0.00313727	0.00249456	14
02	GO:0001936	regulation of endothelial cell proliferation	13/401	179/18723	0.000132259	0.00322712	0.002566	13
02	GO:0003208	cardiac ventricle morphogenesis	8/401	71/18723	0.000135202	0.00325821	0.00259072	8
02	GO:0003281	ventricular septum development	8/401	71/18723	0.000135202	0.00325821	0.00259072	8
02	GO:0090092	regulation of transmembrane receptor protein serine/threonine kinase signaling pathway	16/401	256/18723	0.000136774	0.00327587	0.00260476	16
02	GO:0010595	positive regulation of endothelial cell migration	11/401	133/18723	0.000138272	0.00329154	0.00261723	11
02	GO:0060348	bone development	14/401	205/18723	0.000141679	0.0033522	0.00266546	14
02	GO:0061041	regulation of wound healing	11/401	134/18723	0.000147799	0.00343461	0.00273098	11
02	GO:0045766	positive regulation of angiogenesis	13/401	181/18723	0.000147801	0.00343461	0.00273098	13
02	GO:1904018	positive regulation of vasculature development	13/401	181/18723	0.000147801	0.00343461	0.00273098	13
02	GO:0050679	positive regulation of epithelial cell proliferation	14/401	207/18723	0.000156875	0.00362391	0.0028815	14
02	GO:0032331	negative regulation of chondrocyte differentiation	5/401	25/18723	0.000163967	0.00373584	0.0029705	5
02	GO:0035924	cellular response to vascular endothelial growth factor stimulus	8/401	73/18723	0.000164591	0.00373584	0.0029705	8
02	GO:0051145	smooth muscle cell differentiation	8/401	73/18723	0.000164591	0.00373584	0.0029705	8
02	GO:0045823	positive regulation of heart contraction	6/401	39/18723	0.000166754	0.00376304	0.00299213	6
02	GO:0033273	response to vitamin	9/401	93/18723	0.00017062	0.00380732	0.00302734	9
02	GO:0002244	hematopoietic progenitor cell differentiation	10/401	114/18723	0.000170666	0.00380732	0.00302734	10
02	GO:0048659	smooth muscle cell proliferation	13/401	184/18723	0.000174053	0.00385994	0.00306918	13
02	GO:0060841	venous blood vessel development	4/401	14/18723	0.000175002	0.00385994	0.00306918	4
02	GO:0045777	positive regulation of blood pressure	6/401	40/18723	0.000192674	0.00420224	0.00334135	6
02	GO:0060412	ventricular septum morphogenesis	6/401	40/18723	0.000192674	0.00420224	0.00334135	6
02	GO:0045666	positive regulation of neuron differentiation	9/401	95/18723	0.000200759	0.00435425	0.00346222	9
02	GO:1903524	positive regulation of blood circulation	6/401	41/18723	0.000221672	0.00478125	0.00380174	6
02	GO:0070167	regulation of biomineral tissue development	9/401	97/18723	0.0002352	0.00504516	0.00401159	9
02	GO:0003171	atrioventricular valve development	5/401	27/18723	0.000240523	0.00510327	0.00405779	5
02	GO:0032967	positive regulation of collagen biosynthetic process	5/401	27/18723	0.000240523	0.00510327	0.00405779	5
02	GO:0030282	bone mineralization	10/401	119/18723	0.000242757	0.00511177	0.00406455	10
02	GO:0051960	regulation of nervous system development	22/401	443/18723	0.000243543	0.00511177	0.00406455	22
02	GO:0072006	nephron development	11/401	142/18723	0.000246168	0.00513925	0.0040864	11
02	GO:0032965	regulation of collagen biosynthetic process	6/401	42/18723	0.000253998	0.00527451	0.00419395	6
02	GO:0030500	regulation of bone mineralization	8/401	78/18723	0.000261643	0.00540453	0.00429733	8
02	GO:0030111	regulation of Wnt signaling pathway	18/401	328/18723	0.000270731	0.00556281	0.00442319	18
02	GO:0051962	positive regulation of nervous system development	16/401	272/18723	0.000272416	0.00556812	0.00442741	16
02	GO:0110149	regulation of biomineralization	9/401	99/18723	0.000274405	0.00557957	0.00443652	9
02	GO:0014065	phosphatidylinositol 3-kinase signaling	11/401	144/18723	0.000277975	0.00562288	0.00447095	11
02	GO:0055008	cardiac muscle tissue morphogenesis	7/401	60/18723	0.000285037	0.005736	0.0045609	7
02	GO:0010714	positive regulation of collagen metabolic process	5/401	28/18723	0.000287704	0.00575998	0.00457996	5
02	GO:0071604	transforming growth factor beta production	6/401	43/18723	0.000289917	0.00577438	0.00459142	6
02	GO:0048638	regulation of developmental growth	18/401	330/18723	0.000291381	0.00577438	0.00459142	18
02	GO:0003084	positive regulation of systemic arterial blood pressure	4/401	16/18723	0.000307557	0.0059805	0.00475531	4
02	GO:0021783	preganglionic parasympathetic fiber development	4/401	16/18723	0.000307557	0.0059805	0.00475531	4
02	GO:2001212	regulation of vasculogenesis	4/401	16/18723	0.000307557	0.0059805	0.00475531	4
02	GO:0043270	positive regulation of ion transport	16/401	275/18723	0.00030791	0.0059805	0.00475531	16
02	GO:0040013	negative regulation of locomotion	20/401	391/18723	0.000316801	0.00612274	0.00486841	20
02	GO:0090287	regulation of cellular response to growth factor stimulus	17/401	304/18723	0.000320227	0.00615846	0.00489681	17
02	GO:0045664	regulation of neuron differentiation	13/401	196/18723	0.000323026	0.00618184	0.0049154	13
02	GO:0045926	negative regulation of growth	15/401	249/18723	0.000326319	0.00621438	0.00494128	15
02	GO:0071560	cellular response to transforming growth factor beta stimulus	15/401	250/18723	0.000340516	0.0064422	0.00512243	15
02	GO:0021602	cranial nerve morphogenesis	5/401	29/18723	0.000341582	0.0064422	0.00512243	5
02	GO:1990138	neuron projection extension	12/401	172/18723	0.000344231	0.00646095	0.00513733	12
02	GO:0003279	cardiac septum development	9/401	103/18723	0.000369135	0.00689524	0.00548265	9
02	GO:0035272	exocrine system development	6/401	45/18723	0.00037364	0.00691322	0.00549695	6
02	GO:0085029	extracellular matrix assembly	6/401	45/18723	0.00037364	0.00691322	0.00549695	6
02	GO:0007584	response to nutrient	12/401	174/18723	0.000382415	0.00704221	0.00559952	12
02	GO:0045216	cell-cell junction organization	13/401	200/18723	0.000392309	0.00719048	0.00571741	13
02	GO:0061298	retina vasculature development in camera-type eye	4/401	17/18723	0.000395423	0.0072137	0.00573587	4
02	GO:0048771	tissue remodeling	12/401	175/18723	0.000402812	0.00731432	0.00581588	12
02	GO:0050919	negative chemotaxis	6/401	46/18723	0.000422024	0.00757053	0.0060196	6
02	GO:0055010	ventricular cardiac muscle tissue morphogenesis	6/401	46/18723	0.000422024	0.00757053	0.0060196	6
02	GO:0051146	striated muscle cell differentiation	16/401	283/18723	0.00042274	0.00757053	0.0060196	16
02	GO:0071559	response to transforming growth factor beta	15/401	256/18723	0.00043736	0.00779659	0.00619935	15
02	GO:0045444	fat cell differentiation	14/401	229/18723	0.000441563	0.00783574	0.00623048	14
02	GO:0048562	embryonic organ morphogenesis	16/401	285/18723	0.000456627	0.00806639	0.00641388	16
02	GO:0060249	anatomical structure homeostasis	17/401	314/18723	0.000464175	0.00813608	0.00646929	17
02	GO:1905330	regulation of morphogenesis of an epithelium	7/401	65/18723	0.000468884	0.00813608	0.00646929	7
02	GO:0008045	motor neuron axon guidance	5/401	31/18723	0.000471848	0.00813608	0.00646929	5
02	GO:0060055	angiogenesis involved in wound healing	5/401	31/18723	0.000471848	0.00813608	0.00646929	5
02	GO:0071711	basement membrane organization	5/401	31/18723	0.000471848	0.00813608	0.00646929	5
02	GO:0045165	cell fate commitment	15/401	258/18723	0.000474491	0.00813608	0.00646929	15
02	GO:0048483	autonomic nervous system development	6/401	47/18723	0.00047516	0.00813608	0.00646929	6
02	GO:0050770	regulation of axonogenesis	11/401	154/18723	0.000493898	0.00841999	0.00669503	11
02	GO:0048486	parasympathetic nervous system development	4/401	18/18723	0.000499853	0.00844773	0.00671709	4
02	GO:0060973	cell migration involved in heart development	4/401	18/18723	0.000499853	0.00844773	0.00671709	4
02	GO:0048660	regulation of smooth muscle cell proliferation	12/401	180/18723	0.00051913	0.0087357	0.00694607	12
02	GO:0051147	regulation of muscle cell differentiation	11/401	155/18723	0.000521641	0.00874029	0.00694972	11
02	GO:0007188	adenylate cyclase-modulating G protein-coupled receptor signaling pathway	14/401	233/18723	0.00052479	0.00875548	0.00696179	14
02	GO:0048146	positive regulation of fibroblast proliferation	6/401	48/18723	0.000533365	0.00886066	0.00704543	6
02	GO:0008361	regulation of cell size	12/401	181/18723	0.000545496	0.00901355	0.007167	12
02	GO:0060560	developmental growth involved in morphogenesis	14/401	234/18723	0.000547567	0.00901355	0.007167	14
02	GO:0061037	negative regulation of cartilage development	5/401	32/18723	0.000549494	0.00901355	0.007167	5
02	GO:0150104	transport across blood-brain barrier	8/401	87/18723	0.00055189	0.00901498	0.00716813	8
02	GO:0007622	rhythmic behavior	6/401	49/18723	0.000596963	0.00966573	0.00768557	6
02	GO:0008038	neuron recognition	6/401	49/18723	0.000596963	0.00966573	0.00768557	6
02	GO:0006939	smooth muscle contraction	9/401	110/18723	0.000599156	0.00966573	0.00768557	9
02	GO:0051148	negative regulation of muscle cell differentiation	7/401	68/18723	0.000618079	0.00988926	0.00786331	7
02	GO:0060411	cardiac septum morphogenesis	7/401	68/18723	0.000618079	0.00988926	0.00786331	7
02	GO:2000738	positive regulation of stem cell differentiation	4/401	19/18723	0.000622509	0.00991949	0.00788734	4
02	GO:0043552	positive regulation of phosphatidylinositol 3-kinase activity	5/401	33/18723	0.000636352	0.010058	0.00799746	5
02	GO:0048048	embryonic eye morphogenesis	5/401	33/18723	0.000636352	0.010058	0.00799746	5
02	GO:0001938	positive regulation of endothelial cell proliferation	9/401	111/18723	0.000639953	0.0100741	0.00801028	9
02	GO:0099054	presynapse assembly	6/401	50/18723	0.00066629	0.0104466	0.00830645	6
02	GO:0060562	epithelial tube morphogenesis	17/401	325/18723	0.000683908	0.0106799	0.00849198	17
02	GO:0001894	tissue homeostasis	15/401	268/18723	0.000703299	0.010939	0.00869796	15
02	GO:0043410	positive regulation of MAPK cascade	22/401	480/18723	0.000720093	0.0111557	0.00887032	22
02	GO:0019935	cyclic-nucleotide-mediated signaling	8/401	91/18723	0.000745426	0.0115025	0.00914609	8
02	GO:0006700	C21-steroid hormone biosynthetic process	4/401	20/18723	0.000765071	0.0117592	0.00935017	4
02	GO:0032102	negative regulation of response to external stimulus	20/401	420/18723	0.000780062	0.0119426	0.00949599	20
02	GO:2000146	negative regulation of cell motility	18/401	359/18723	0.000785878	0.0119846	0.00952942	18
02	GO:0050818	regulation of coagulation	7/401	71/18723	0.000802685	0.0121933	0.00969534	7
02	GO:0050680	negative regulation of epithelial cell proliferation	11/401	164/18723	0.000835225	0.0126192	0.010034	11
02	GO:0033280	response to vitamin D	5/401	35/18723	0.000840418	0.0126192	0.010034	5
02	GO:0098801	regulation of renal system process	5/401	35/18723	0.000840418	0.0126192	0.010034	5
02	GO:0033627	cell adhesion mediated by integrin	7/401	72/18723	0.000873049	0.0130555	0.0103809	7
02	GO:0048608	reproductive structure development	20/401	424/18723	0.000876164	0.0130555	0.0103809	20
02	GO:0030177	positive regulation of Wnt signaling pathway	10/401	140/18723	0.000881111	0.0130793	0.0103998	10
02	GO:0099172	presynapse organization	6/401	53/18723	0.000912137	0.0134886	0.0107252	6
02	GO:0050767	regulation of neurogenesis	18/401	364/18723	0.000920485	0.0135607	0.0107826	18
02	GO:0003177	pulmonary valve development	4/401	21/18723	0.000929232	0.013587	0.0108035	4
02	GO:0060445	branching involved in salivary gland morphogenesis	4/401	21/18723	0.000929232	0.013587	0.0108035	4
02	GO:0072089	stem cell proliferation	7/401	73/18723	0.000948188	0.0137824	0.0109589	7
02	GO:0061458	reproductive system development	20/401	427/18723	0.000954773	0.0137824	0.0109589	20
02	GO:0044706	multi-multicellular organism process	13/401	220/18723	0.000958534	0.0137824	0.0109589	13
02	GO:0097529	myeloid leukocyte migration	13/401	220/18723	0.000958534	0.0137824	0.0109589	13
02	GO:0007565	female pregnancy	12/401	193/18723	0.000960253	0.0137824	0.0109589	12
02	GO:0031960	response to corticosteroid	11/401	167/18723	0.000969339	0.0138113	0.0109819	11
02	GO:1903034	regulation of response to wounding	11/401	167/18723	0.000969339	0.0138113	0.0109819	11
02	GO:0051271	negative regulation of cellular component movement	18/401	367/18723	0.00101036	0.0143434	0.0114049	18
02	GO:0009410	response to xenobiotic stimulus	21/401	462/18723	0.00104841	0.0148297	0.0117916	21
02	GO:0030510	regulation of BMP signaling pathway	8/401	96/18723	0.00106042	0.0148916	0.0118408	8
02	GO:0035282	segmentation	8/401	96/18723	0.00106042	0.0148916	0.0118408	8
02	GO:0031214	biomineral tissue development	11/401	169/18723	0.00106827	0.0149482	0.0118858	11
02	GO:0003161	cardiac conduction system development	5/401	37/18723	0.00108962	0.0151383	0.012037	5
02	GO:0090218	positive regulation of lipid kinase activity	5/401	37/18723	0.00108962	0.0151383	0.012037	5
02	GO:0003229	ventricular cardiac muscle tissue development	6/401	55/18723	0.00111123	0.0152432	0.0121204	6
02	GO:0043627	response to estrogen	7/401	75/18723	0.00111369	0.0152432	0.0121204	7
02	GO:0007413	axonal fasciculation	4/401	22/18723	0.00111669	0.0152432	0.0121204	4
02	GO:0061042	vascular wound healing	4/401	22/18723	0.00111669	0.0152432	0.0121204	4
02	GO:0106030	neuron projection fasciculation	4/401	22/18723	0.00111669	0.0152432	0.0121204	4
02	GO:0060326	cell chemotaxis	16/401	310/18723	0.00112074	0.0152452	0.012122	16
02	GO:0051048	negative regulation of secretion	11/401	171/18723	0.00117539	0.0158371	0.0125927	11
02	GO:0110148	biomineralization	11/401	171/18723	0.00117539	0.0158371	0.0125927	11
02	GO:0050769	positive regulation of neurogenesis	13/401	225/18723	0.00117643	0.0158371	0.0125927	13
02	GO:0007179	transforming growth factor beta receptor signaling pathway	12/401	198/18723	0.00119755	0.0159948	0.012718	12
02	GO:0033674	positive regulation of kinase activity	21/401	467/18723	0.00119843	0.0159948	0.012718	21
02	GO:0014855	striated muscle cell proliferation	7/401	76/18723	0.00120452	0.0159948	0.012718	7
02	GO:0031100	animal organ regeneration	7/401	76/18723	0.00120452	0.0159948	0.012718	7
02	GO:0030279	negative regulation of ossification	5/401	38/18723	0.00123294	0.0162615	0.0129301	5
02	GO:0035886	vascular associated smooth muscle cell differentiation	5/401	38/18723	0.00123294	0.0162615	0.0129301	5
02	GO:0051928	positive regulation of calcium ion transport	9/401	122/18723	0.00125805	0.0165368	0.013149	9
02	GO:0030336	negative regulation of cell migration	17/401	344/18723	0.00127431	0.0166943	0.0132742	17
02	GO:0018108	peptidyl-tyrosine phosphorylation	18/401	375/18723	0.00128746	0.0168102	0.0133664	18
02	GO:0031016	pancreas development	7/401	77/18723	0.00130106	0.0169311	0.0134625	7
02	GO:0003283	atrial septum development	4/401	23/18723	0.00132913	0.0171252	0.0136168	4
02	GO:0035988	chondrocyte proliferation	4/401	23/18723	0.00132913	0.0171252	0.0136168	4
02	GO:0071305	cellular response to vitamin D	4/401	23/18723	0.00132913	0.0171252	0.0136168	4
02	GO:0018212	peptidyl-tyrosine modification	18/401	378/18723	0.00140685	0.0177141	0.0140851	18
02	GO:0001867	complement activation, lectin pathway	3/401	11/18723	0.00141568	0.0177141	0.0140851	3
02	GO:0003093	regulation of glomerular filtration	3/401	11/18723	0.00141568	0.0177141	0.0140851	3
02	GO:0021561	facial nerve development	3/401	11/18723	0.00141568	0.0177141	0.0140851	3
02	GO:0021604	cranial nerve structural organization	3/401	11/18723	0.00141568	0.0177141	0.0140851	3
02	GO:0021610	facial nerve morphogenesis	3/401	11/18723	0.00141568	0.0177141	0.0140851	3
02	GO:0033327	Leydig cell differentiation	3/401	11/18723	0.00141568	0.0177141	0.0140851	3
02	GO:0072497	mesenchymal stem cell differentiation	3/401	11/18723	0.00141568	0.0177141	0.0140851	3
02	GO:0097104	postsynaptic membrane assembly	3/401	11/18723	0.00141568	0.0177141	0.0140851	3
02	GO:0043534	blood vessel endothelial cell migration	11/401	176/18723	0.00148238	0.0184895	0.0147017	11
02	GO:0007204	positive regulation of cytosolic calcium ion concentration	16/401	319/18723	0.00150635	0.0187287	0.0148919	16
02	GO:0048880	sensory system development	18/401	381/18723	0.0015355	0.0190305	0.0151318	18
02	GO:1901888	regulation of cell junction assembly	12/401	204/18723	0.00154451	0.0190815	0.0151724	12
02	GO:0010863	positive regulation of phospholipase C activity	5/401	40/18723	0.00156074	0.0191927	0.0152608	5
02	GO:0048754	branching morphogenesis of an epithelial tube	10/401	151/18723	0.0015646	0.0191927	0.0152608	10
02	GO:0003148	outflow tract septum morphogenesis	4/401	24/18723	0.00156826	0.0191927	0.0152608	4
02	GO:0043551	regulation of phosphatidylinositol 3-kinase activity	6/401	59/18723	0.00160776	0.0196147	0.0155963	6
02	GO:0048145	regulation of fibroblast proliferation	7/401	80/18723	0.00162732	0.0197915	0.0157369	7
02	GO:0030509	BMP signaling pathway	10/401	152/18723	0.00164365	0.019928	0.0158454	10
02	GO:0002027	regulation of heart rate	8/401	103/18723	0.00167106	0.0201976	0.0160599	8
02	GO:0051480	regulation of cytosolic calcium ion concentration	17/401	353/18723	0.00167867	0.0202269	0.0160831	17
02	GO:0071634	regulation of transforming growth factor beta production	5/401	41/18723	0.00174673	0.0207558	0.0165037	5
02	GO:1905314	semi-lunar valve development	5/401	41/18723	0.00174673	0.0207558	0.0165037	5
02	GO:0001942	hair follicle development	7/401	81/18723	0.00174914	0.0207558	0.0165037	7
02	GO:0048144	fibroblast proliferation	7/401	81/18723	0.00174914	0.0207558	0.0165037	7
02	GO:2000243	positive regulation of reproductive process	7/401	81/18723	0.00174914	0.0207558	0.0165037	7
02	GO:0060038	cardiac muscle cell proliferation	6/401	60/18723	0.00175473	0.020759	0.0165062	6
02	GO:0032963	collagen metabolic process	8/401	104/18723	0.00177727	0.020899	0.0166175	8
02	GO:0048661	positive regulation of smooth muscle cell proliferation	8/401	104/18723	0.00177727	0.020899	0.0166175	8
02	GO:0099560	synaptic membrane adhesion	4/401	25/18723	0.00183574	0.0215217	0.0171127	4
02	GO:1901894	regulation of ATPase-coupled calcium transmembrane transporter activity	3/401	12/18723	0.00185772	0.0216494	0.0172142	3
02	GO:2001214	positive regulation of vasculogenesis	3/401	12/18723	0.00185772	0.0216494	0.0172142	3
02	GO:0007519	skeletal muscle tissue development	10/401	155/18723	0.00190041	0.022081	0.0175574	10
02	GO:1900274	regulation of phospholipase C activity	5/401	42/18723	0.00194845	0.0225719	0.0179477	5
02	GO:0001764	neuron migration	10/401	156/18723	0.00199286	0.0230181	0.0183025	10
02	GO:0010720	positive regulation of cell development	15/401	298/18723	0.00202117	0.0232762	0.0185078	15
02	GO:0019933	cAMP-mediated signaling	6/401	62/18723	0.002079	0.0238018	0.0189257	6
02	GO:0060135	maternal process involved in female pregnancy	6/401	62/18723	0.002079	0.0238018	0.0189257	6
02	GO:0050926	regulation of positive chemotaxis	4/401	26/18723	0.00213325	0.0243514	0.0193627	4
02	GO:0022404	molting cycle process	7/401	84/18723	0.00215746	0.0244847	0.0194687	7
02	GO:0022405	hair cycle process	7/401	84/18723	0.00215746	0.0244847	0.0194687	7
02	GO:0061383	trabecula morphogenesis	5/401	43/18723	0.00216667	0.024518	0.0194951	5
02	GO:0019216	regulation of lipid metabolic process	16/401	331/18723	0.00218916	0.0247008	0.0196405	16
02	GO:0001656	metanephros development	7/401	85/18723	0.00230875	0.0259005	0.0205944	7
02	GO:0098773	skin epidermis development	7/401	85/18723	0.00230875	0.0259005	0.0205944	7
02	GO:0003222	ventricular trabecula myocardium morphogenesis	3/401	13/18723	0.0023769	0.026437	0.021021	3
02	GO:0032352	positive regulation of hormone metabolic process	3/401	13/18723	0.0023769	0.026437	0.021021	3
02	GO:0034112	positive regulation of homotypic cell-cell adhesion	3/401	13/18723	0.0023769	0.026437	0.021021	3
02	GO:0009612	response to mechanical stimulus	12/401	216/18723	0.00248825	0.027597	0.0219434	12
02	GO:0071692	protein localization to extracellular region	17/401	368/18723	0.00259134	0.0286589	0.0227877	17
02	GO:0003170	heart valve development	6/401	65/18723	0.00264769	0.0291994	0.0232175	6
02	GO:0048546	digestive tract morphogenesis	5/401	45/18723	0.00265575	0.0292058	0.0232226	5
02	GO:0048545	response to steroid hormone	16/401	339/18723	0.00277468	0.0304279	0.0241943	16
02	GO:0010977	negative regulation of neuron projection development	9/401	137/18723	0.0027954	0.0304839	0.0242388	9
02	GO:0090090	negative regulation of canonical Wnt signaling pathway	9/401	137/18723	0.0027954	0.0304839	0.0242388	9
02	GO:0001654	eye development	17/401	371/18723	0.00281632	0.0306265	0.0243522	17
02	GO:0010460	positive regulation of heart rate	4/401	28/18723	0.00282487	0.0306341	0.0243583	4
02	GO:0030193	regulation of blood coagulation	6/401	66/18723	0.00286096	0.0309396	0.0246012	6
02	GO:0043616	keratinocyte proliferation	5/401	46/18723	0.00292816	0.0315788	0.0251094	5
02	GO:0003214	cardiac left ventricle morphogenesis	3/401	14/18723	0.00297741	0.0320215	0.0254615	3
02	GO:0071772	response to BMP	10/401	165/18723	0.00299901	0.0320771	0.0255056	10
02	GO:0071773	cellular response to BMP stimulus	10/401	165/18723	0.00299901	0.0320771	0.0255056	10
02	GO:0010517	regulation of phospholipase activity	6/401	67/18723	0.00308683	0.0329262	0.0261808	6
02	GO:0019932	second-messenger-mediated signaling	15/401	312/18723	0.00312709	0.0332275	0.0264204	15
02	GO:0060538	skeletal muscle organ development	10/401	166/18723	0.0031321	0.0332275	0.0264204	10
02	GO:0150063	visual system development	17/401	375/18723	0.00314137	0.0332355	0.0264267	17
02	GO:1901654	response to ketone	11/401	194/18723	0.00317525	0.0334945	0.0266327	11
02	GO:0034109	homotypic cell-cell adhesion	7/401	90/18723	0.00319159	0.0334945	0.0266327	7
02	GO:0042475	odontogenesis of dentin-containing tooth	7/401	90/18723	0.00319159	0.0334945	0.0266327	7
02	GO:0043114	regulation of vascular permeability	5/401	47/18723	0.00322018	0.0336139	0.0267276	5
02	GO:0048512	circadian behavior	5/401	47/18723	0.00322018	0.0336139	0.0267276	5
02	GO:0034767	positive regulation of ion transmembrane transport	10/401	167/18723	0.00326986	0.0340414	0.0270675	10
02	GO:0007585	respiratory gaseous exchange by respiratory system	6/401	68/18723	0.00332574	0.0344395	0.0273841	6
02	GO:1900046	regulation of hemostasis	6/401	68/18723	0.00332574	0.0344395	0.0273841	6
02	GO:0032355	response to estradiol	9/401	141/18723	0.00338896	0.0350014	0.0278308	9
02	GO:1903053	regulation of extracellular matrix organization	5/401	48/18723	0.0035326	0.0363886	0.0289339	5
02	GO:0006937	regulation of muscle contraction	10/401	169/18723	0.00355982	0.0365683	0.0290768	10
02	GO:0045669	positive regulation of osteoblast differentiation	6/401	69/18723	0.00357815	0.0365683	0.0290768	6
02	GO:0050810	regulation of steroid biosynthetic process	6/401	69/18723	0.00357815	0.0365683	0.0290768	6
02	GO:0061384	heart trabecula morphogenesis	4/401	30/18723	0.00365595	0.0370487	0.0294587	4
02	GO:0070168	negative regulation of biomineral tissue development	4/401	30/18723	0.00365595	0.0370487	0.0294587	4
02	GO:0060413	atrial septum morphogenesis	3/401	15/18723	0.00366311	0.0370487	0.0294587	3
02	GO:0072224	metanephric glomerulus development	3/401	15/18723	0.00366311	0.0370487	0.0294587	3
02	GO:0030178	negative regulation of Wnt signaling pathway	10/401	170/18723	0.00371226	0.0374487	0.0297768	10
02	GO:0043434	response to peptide hormone	18/401	414/18723	0.00373992	0.0376305	0.0299214	18
02	GO:0010862	positive regulation of pathway-restricted SMAD protein phosphorylation	5/401	49/18723	0.0038662	0.0387016	0.030773	5
02	GO:0072091	regulation of stem cell proliferation	5/401	49/18723	0.0038662	0.0387016	0.030773	5
02	GO:0031644	regulation of nervous system process	9/401	144/18723	0.00389588	0.038899	0.03093	9
02	GO:0002042	cell migration involved in sprouting angiogenesis	7/401	94/18723	0.00406681	0.0405021	0.0322047	7
02	GO:0043550	regulation of lipid kinase activity	6/401	71/18723	0.0041253	0.040796	0.0324384	6
02	GO:0050795	regulation of behavior	6/401	71/18723	0.0041253	0.040796	0.0324384	6
02	GO:0110150	negative regulation of biomineralization	4/401	31/18723	0.00412767	0.040796	0.0324384	4
02	GO:0043010	camera-type eye development	15/401	322/18723	0.00418936	0.0412937	0.0328341	15
02	GO:0045860	positive regulation of protein kinase activity	17/401	386/18723	0.00419918	0.0412937	0.0328341	17
02	GO:0060688	regulation of morphogenesis of a branching structure	5/401	50/18723	0.00422174	0.0414113	0.0329276	5
02	GO:0007043	cell-cell junction assembly	9/401	146/18723	0.00426552	0.0416315	0.0331027	9
02	GO:0007189	adenylate cyclase-activating G protein-coupled receptor signaling pathway	9/401	146/18723	0.00426552	0.0416315	0.0331027	9
02	GO:0035567	non-canonical Wnt signaling pathway	6/401	72/18723	0.00442096	0.0423567	0.0336793	6
02	GO:0051057	positive regulation of small GTPase mediated signal transduction	6/401	72/18723	0.00442096	0.0423567	0.0336793	6
02	GO:0001977	renal system process involved in regulation of blood volume	3/401	16/18723	0.00443747	0.0423567	0.0336793	3
02	GO:0042481	regulation of odontogenesis	3/401	16/18723	0.00443747	0.0423567	0.0336793	3
02	GO:0048557	embryonic digestive tract morphogenesis	3/401	16/18723	0.00443747	0.0423567	0.0336793	3
02	GO:0050965	detection of temperature stimulus involved in sensory perception of pain	3/401	16/18723	0.00443747	0.0423567	0.0336793	3
02	GO:0072148	epithelial cell fate commitment	3/401	16/18723	0.00443747	0.0423567	0.0336793	3
02	GO:1904948	midbrain dopaminergic neuron differentiation	3/401	16/18723	0.00443747	0.0423567	0.0336793	3
02	GO:2000095	regulation of Wnt signaling pathway, planar cell polarity pathway	3/401	16/18723	0.00443747	0.0423567	0.0336793	3
02	GO:1903531	negative regulation of secretion by cell	9/401	147/18723	0.00446032	0.0424709	0.0337701	9
02	GO:0007160	cell-matrix adhesion	12/401	233/18723	0.0045813	0.0435168	0.0346018	12
02	GO:0045668	negative regulation of osteoblast differentiation	5/401	51/18723	0.00460001	0.0435884	0.0346587	5
02	GO:1904427	positive regulation of calcium ion transmembrane transport	6/401	73/18723	0.00473196	0.0446841	0.0355299	6
02	GO:0048588	developmental cell growth	12/401	234/18723	0.00473853	0.0446841	0.0355299	12
02	GO:0070252	actin-mediated cell contraction	7/401	97/18723	0.00483423	0.0454767	0.0361602	7
02	GO:0016525	negative regulation of angiogenesis	9/401	149/18723	0.00487066	0.0455997	0.0362579	9
02	GO:0045834	positive regulation of lipid metabolic process	9/401	149/18723	0.00487066	0.0455997	0.0362579	9
02	GO:0021545	cranial nerve development	5/401	52/18723	0.00500176	0.046715	0.0371448	5
02	GO:0055074	calcium ion homeostasis	19/401	460/18723	0.00508514	0.0473804	0.0376739	19
02	GO:0061337	cardiac conduction	7/401	98/18723	0.0051128	0.0474118	0.0376988	7
02	GO:1904029	regulation of cyclin-dependent protein kinase activity	7/401	98/18723	0.0051128	0.0474118	0.0376988	7
02	GO:0009266	response to temperature stimulus	10/401	178/18723	0.00512658	0.047427	0.0377109	10
02	GO:0071295	cellular response to vitamin	4/401	33/18723	0.00519091	0.0474354	0.0377176	4
02	GO:0099174	regulation of presynapse organization	4/401	33/18723	0.00519091	0.0474354	0.0377176	4
02	GO:1904030	negative regulation of cyclin-dependent protein kinase activity	4/401	33/18723	0.00519091	0.0474354	0.0377176	4
02	GO:1905606	regulation of presynapse assembly	4/401	33/18723	0.00519091	0.0474354	0.0377176	4
02	GO:0003184	pulmonary valve morphogenesis	3/401	17/18723	0.00530362	0.0474354	0.0377176	3
02	GO:0007158	neuron cell-cell adhesion	3/401	17/18723	0.00530362	0.0474354	0.0377176	3
02	GO:0010566	regulation of ketone biosynthetic process	3/401	17/18723	0.00530362	0.0474354	0.0377176	3
02	GO:0010715	regulation of extracellular matrix disassembly	3/401	17/18723	0.00530362	0.0474354	0.0377176	3
02	GO:0016264	gap junction assembly	3/401	17/18723	0.00530362	0.0474354	0.0377176	3
02	GO:0043117	positive regulation of vascular permeability	3/401	17/18723	0.00530362	0.0474354	0.0377176	3
02	GO:0048532	anatomical structure arrangement	3/401	17/18723	0.00530362	0.0474354	0.0377176	3
02	GO:0055003	cardiac myofibril assembly	3/401	17/18723	0.00530362	0.0474354	0.0377176	3
02	GO:0090136	epithelial cell-cell adhesion	3/401	17/18723	0.00530362	0.0474354	0.0377176	3
02	GO:1904064	positive regulation of cation transmembrane transport	9/401	151/18723	0.00530976	0.0474354	0.0377176	9
02	GO:2000181	negative regulation of blood vessel morphogenesis	9/401	151/18723	0.00530976	0.0474354	0.0377176	9
02	GO:0006941	striated muscle contraction	10/401	179/18723	0.00532957	0.0474753	0.0377493	10
02	GO:0050708	regulation of protein secretion	13/401	268/18723	0.00533853	0.0474753	0.0377493	13
02	GO:0051098	regulation of binding	16/401	363/18723	0.00535531	0.0475162	0.0377818	16
02	GO:0008347	glial cell migration	5/401	53/18723	0.00542776	0.0479412	0.0381197	5
02	GO:0050819	negative regulation of coagulation	5/401	53/18723	0.00542776	0.0479412	0.0381197	5
02	GO:1901343	negative regulation of vasculature development	9/401	152/18723	0.00554049	0.0488264	0.0388236	9
03	GO:0006335	DNA replication-dependent nucleosome assembly	24/618	32/18723	1.48251e-29	3.2467e-26	2.99389e-26	24
03	GO:0034723	DNA replication-dependent nucleosome organization	24/618	32/18723	1.48251e-29	3.2467e-26	2.99389e-26	24
03	GO:0006334	nucleosome assembly	35/618	129/18723	1.33767e-22	1.95301e-19	1.80093e-19	35
03	GO:0031497	chromatin assembly	35/618	151/18723	3.7686e-20	4.12661e-17	3.80529e-17	35
03	GO:0006333	chromatin assembly or disassembly	36/618	177/18723	1.09857e-18	8.87441e-16	8.1834e-16	36
03	GO:0034728	nucleosome organization	35/618	167/18723	1.21567e-18	8.87441e-16	8.1834e-16	35
03	GO:0045653	negative regulation of megakaryocyte differentiation	14/618	18/18723	4.27418e-18	2.67442e-15	2.46617e-15	14
03	GO:0065004	protein-DNA complex assembly	37/618	201/18723	1.19232e-17	6.52793e-15	6.01963e-15	37
03	GO:0006323	DNA packaging	35/618	199/18723	4.0332e-16	1.96283e-13	1.80999e-13	35
03	GO:0071824	protein-DNA complex subunit organization	37/618	241/18723	5.31188e-15	2.3266e-12	2.14544e-12	37
03	GO:0045652	regulation of megakaryocyte differentiation	15/618	36/18723	1.49047e-13	5.93478e-11	5.47266e-11	15
03	GO:0006338	chromatin remodeling	36/618	255/18723	1.72372e-13	6.29158e-11	5.80168e-11	36
03	GO:0006336	DNA replication-independent nucleosome assembly	14/618	33/18723	7.2312e-13	2.43636e-10	2.24665e-10	14
03	GO:0034724	DNA replication-independent nucleosome organization	14/618	34/18723	1.19233e-12	3.73029e-10	3.43982e-10	14
03	GO:0071103	DNA conformation change	36/618	290/18723	8.29818e-12	2.42307e-09	2.2344e-09	36
03	GO:0032200	telomere organization	26/618	159/18723	1.45288e-11	3.97727e-09	3.66758e-09	26
03	GO:0030198	extracellular matrix organization	36/618	301/18723	2.45851e-11	6.23838e-09	5.75263e-09	36
03	GO:0030219	megakaryocyte differentiation	16/618	57/18723	2.69965e-11	6.23838e-09	5.75263e-09	16
03	GO:0043062	extracellular structure organization	36/618	302/18723	2.70615e-11	6.23838e-09	5.75263e-09	36
03	GO:0045229	external encapsulating structure organization	36/618	304/18723	3.27438e-11	7.17089e-09	6.61252e-09	36
03	GO:0006325	chromatin organization	41/618	409/18723	2.67548e-10	5.58029e-08	5.14578e-08	41
03	GO:0030199	collagen fibril organization	14/618	61/18723	8.46472e-09	1.68525e-06	1.55403e-06	14
03	GO:0045638	negative regulation of myeloid cell differentiation	16/618	90/18723	3.64222e-08	6.93606e-06	6.39598e-06	16
03	GO:1903706	regulation of hemopoiesis	31/618	367/18723	1.82415e-06	0.000332908	0.000306985	31
03	GO:0048562	embryonic organ morphogenesis	25/618	285/18723	9.43017e-06	0.00165216	0.00152352	25
03	GO:0002062	chondrocyte differentiation	14/618	106/18723	1.01374e-05	0.00170776	0.00157478	14
03	GO:0048706	embryonic skeletal system development	15/618	121/18723	1.08091e-05	0.00175347	0.00161694	15
03	GO:0061448	connective tissue development	23/618	252/18723	1.12238e-05	0.00175573	0.00161902	23
03	GO:0048704	embryonic skeletal system morphogenesis	13/618	94/18723	1.26053e-05	0.00190384	0.0017556	13
03	GO:0002227	innate immune response in mucosa	7/618	27/18723	2.05932e-05	0.00300661	0.0027725	7
03	GO:0007389	pattern specification process	32/618	436/18723	2.2804e-05	0.00322199	0.00297111	32
03	GO:0019731	antibacterial humoral response	10/618	60/18723	2.42828e-05	0.00331778	0.00305944	10
03	GO:0007409	axonogenesis	31/618	418/18723	2.50096e-05	0.00331778	0.00305944	31
03	GO:0006352	DNA-templated transcription, initiation	15/618	130/18723	2.57545e-05	0.00331778	0.00305944	15
03	GO:0061564	axon development	33/618	467/18723	3.63818e-05	0.00455292	0.0041984	33
03	GO:0003002	regionalization	26/618	331/18723	4.29891e-05	0.00523034	0.00482307	26
03	GO:0060968	regulation of gene silencing	11/618	81/18723	6.9044e-05	0.00817332	0.0075369	11
03	GO:0045637	regulation of myeloid cell differentiation	19/618	210/18723	7.19744e-05	0.00829599	0.00765002	19
03	GO:0090596	sensory organ morphogenesis	21/618	256/18723	0.000125488	0.0140932	0.0129959	21
03	GO:0048705	skeletal system morphogenesis	19/618	220/18723	0.00013349	0.0146171	0.013479	19
03	GO:1903039	positive regulation of leukocyte cell-cell adhesion	20/618	239/18723	0.000137992	0.0147416	0.0135937	20
03	GO:0070098	chemokine-mediated signaling pathway	11/618	88/18723	0.000148016	0.015436	0.014234	11
03	GO:0051216	cartilage development	17/618	190/18723	0.0001946	0.0194864	0.0179691	17
03	GO:0048568	embryonic organ development	29/618	427/18723	0.000210264	0.0194864	0.0179691	29
03	GO:0060272	embryonic skeletal joint morphogenesis	4/618	10/18723	0.000210614	0.0194864	0.0179691	4
03	GO:0070383	DNA cytosine deamination	4/618	10/18723	0.000210614	0.0194864	0.0179691	4
03	GO:0097485	neuron projection guidance	19/618	228/18723	0.000212174	0.0194864	0.0179691	19
03	GO:0002385	mucosal immune response	7/618	38/18723	0.000213549	0.0194864	0.0179691	7
03	GO:0002685	regulation of leukocyte migration	18/618	210/18723	0.000218287	0.0195122	0.0179929	18
03	GO:0001503	ossification	28/618	408/18723	0.00022683	0.0198703	0.0183231	28
03	GO:0050900	leukocyte migration	26/618	369/18723	0.000250166	0.0214848	0.0198119	26
03	GO:0006029	proteoglycan metabolic process	10/618	79/18723	0.000264672	0.0222935	0.0205576	10
03	GO:0031069	hair follicle morphogenesis	6/618	29/18723	0.000313364	0.0258969	0.0238804	6
03	GO:0042989	sequestering of actin monomers	4/618	11/18723	0.000322337	0.0261451	0.0241093	4
03	GO:0002251	organ or tissue specific immune response	7/618	41/18723	0.000349195	0.0270631	0.0249558	7
03	GO:1990868	response to chemokine	11/618	97/18723	0.000352191	0.0270631	0.0249558	11
03	GO:1990869	cellular response to chemokine	11/618	97/18723	0.000352191	0.0270631	0.0249558	11
03	GO:0048880	sensory system development	26/618	381/18723	0.000409132	0.0303823	0.0280165	26
03	GO:0030307	positive regulation of cell growth	15/618	166/18723	0.000409259	0.0303823	0.0280165	15
03	GO:0009953	dorsal/ventral pattern formation	10/618	84/18723	0.0004378	0.0307852	0.0283881	10
03	GO:0050808	synapse organization	28/618	426/18723	0.00045451	0.0307852	0.0283881	28
03	GO:0002063	chondrocyte development	6/618	31/18723	0.000459239	0.0307852	0.0283881	6
03	GO:0090183	regulation of kidney development	6/618	31/18723	0.000459239	0.0307852	0.0283881	6
03	GO:0006216	cytidine catabolic process	4/618	12/18723	0.000470915	0.0307852	0.0283881	4
03	GO:0009972	cytidine deamination	4/618	12/18723	0.000470915	0.0307852	0.0283881	4
03	GO:0016554	cytidine to uridine editing	4/618	12/18723	0.000470915	0.0307852	0.0283881	4
03	GO:0046087	cytidine metabolic process	4/618	12/18723	0.000470915	0.0307852	0.0283881	4
03	GO:0048592	eye morphogenesis	14/618	151/18723	0.000487305	0.0313882	0.0289441	14
03	GO:0042454	ribonucleoside catabolic process	5/618	21/18723	0.000505429	0.0320838	0.0295855	5
03	GO:0022409	positive regulation of cell-cell adhesion	21/618	284/18723	0.000513105	0.0321057	0.0296058	21
03	GO:0032196	transposition	6/618	32/18723	0.000549612	0.0331847	0.0306007	6
03	GO:0007411	axon guidance	18/618	227/18723	0.000559848	0.0331847	0.0306007	18
03	GO:0110148	biomineralization	15/618	171/18723	0.000560253	0.0331847	0.0306007	15
03	GO:0006836	neurotransmitter transport	17/618	208/18723	0.000560655	0.0331847	0.0306007	17
03	GO:0030282	bone mineralization	12/618	119/18723	0.000571965	0.0334027	0.0308018	12
03	GO:0001654	eye development	25/618	371/18723	0.000630448	0.0358619	0.0330694	25
03	GO:0007159	leukocyte cell-cell adhesion	25/618	371/18723	0.000630448	0.0358619	0.0330694	25
03	GO:0048730	epidermis morphogenesis	6/618	33/18723	0.000653214	0.0366805	0.0338243	6
03	GO:0048639	positive regulation of developmental growth	15/618	174/18723	0.000671901	0.0372522	0.0343516	15
03	GO:0150063	visual system development	25/618	375/18723	0.000735647	0.0402767	0.0371405	25
03	GO:1903037	regulation of leukocyte cell-cell adhesion	23/618	336/18723	0.000828771	0.044815	0.0413255	23
03	GO:0050870	positive regulation of T cell activation	17/618	216/18723	0.000857422	0.045483	0.0419415	17
03	GO:0045006	DNA deamination	4/618	14/18723	0.00090343	0.045483	0.0419415	4
03	GO:0046131	pyrimidine ribonucleoside metabolic process	4/618	14/18723	0.00090343	0.045483	0.0419415	4
03	GO:0046133	pyrimidine ribonucleoside catabolic process	4/618	14/18723	0.00090343	0.045483	0.0419415	4
03	GO:0060911	cardiac cell fate commitment	4/618	14/18723	0.00090343	0.045483	0.0419415	4
03	GO:0072498	embryonic skeletal joint development	4/618	14/18723	0.00090343	0.045483	0.0419415	4
03	GO:0021675	nerve development	9/618	77/18723	0.000958191	0.0476918	0.0439782	9
03	GO:0032535	regulation of cellular component size	25/618	383/18723	0.000992715	0.048855	0.0450508	25
03	GO:0045927	positive regulation of growth	19/618	259/18723	0.00102267	0.0497522	0.0458782	19
03	GO:0022617	extracellular matrix disassembly	8/618	63/18723	0.00105316	0.0497522	0.0458782	8
03	GO:0019221	cytokine-mediated signaling pathway	29/618	472/18723	0.00105529	0.0497522	0.0458782	29
03	GO:0002691	regulation of cellular extravasation	6/618	36/18723	0.00105639	0.0497522	0.0458782	6
03	GO:0009952	anterior/posterior pattern specification	16/618	201/18723	0.00106774	0.0497522	0.0458782	16
04	GO:0006334	nucleosome assembly	30/507	129/18723	6.85084e-20	1.50561e-16	1.42862e-16	30
04	GO:0031497	chromatin assembly	32/507	151/18723	7.93677e-20	1.50561e-16	1.42862e-16	32
04	GO:0006333	chromatin assembly or disassembly	34/507	177/18723	1.47924e-19	1.87074e-16	1.77509e-16	34
04	GO:0045653	negative regulation of megakaryocyte differentiation	14/507	18/18723	2.64717e-19	2.51084e-16	2.38245e-16	14
04	GO:0006323	DNA packaging	34/507	199/18723	6.82654e-18	5.17998e-15	4.91511e-15	34
04	GO:0034728	nucleosome organization	31/507	167/18723	1.72457e-17	1.09051e-14	1.03474e-14	31
04	GO:0071103	DNA conformation change	38/507	290/18723	7.38738e-16	4.00396e-13	3.79922e-13	38
04	GO:0065004	protein-DNA complex assembly	31/507	201/18723	3.90856e-15	1.85363e-12	1.75885e-12	31
04	GO:0006335	DNA replication-dependent nucleosome assembly	14/507	32/18723	2.8786e-14	1.09214e-11	1.0363e-11	14
04	GO:0034723	DNA replication-dependent nucleosome organization	14/507	32/18723	2.8786e-14	1.09214e-11	1.0363e-11	14
04	GO:0006336	DNA replication-independent nucleosome assembly	14/507	33/18723	4.87685e-14	1.68207e-11	1.59606e-11	14
04	GO:0034724	DNA replication-independent nucleosome organization	14/507	34/18723	8.087e-14	2.55684e-11	2.4261e-11	14
04	GO:0071824	protein-DNA complex subunit organization	32/507	241/18723	1.04623e-13	3.05339e-11	2.89726e-11	32
04	GO:0045652	regulation of megakaryocyte differentiation	14/507	36/18723	2.09854e-13	5.68703e-11	5.39624e-11	14
04	GO:0006338	chromatin remodeling	32/507	255/18723	5.07608e-13	1.28391e-10	1.21826e-10	32
04	GO:0006325	chromatin organization	39/507	409/18723	9.44396e-12	2.2394e-09	2.12489e-09	39
04	GO:0030219	megakaryocyte differentiation	14/507	57/18723	2.52428e-10	5.63361e-08	5.34554e-08	14
04	GO:0045638	negative regulation of myeloid cell differentiation	16/507	90/18723	2.23998e-09	4.72139e-07	4.47997e-07	16
04	GO:0006352	DNA-templated transcription, initiation	16/507	130/18723	4.68438e-07	9.35397e-05	8.87567e-05	16
04	GO:0045637	regulation of myeloid cell differentiation	20/507	210/18723	1.1911e-06	0.000225951	0.000214397	20
04	GO:0006643	membrane lipid metabolic process	19/507	203/18723	2.84653e-06	0.000514272	0.000487976	19
04	GO:0006664	glycolipid metabolic process	13/507	100/18723	2.99513e-06	0.000516524	0.000490112	13
04	GO:1903509	liposaccharide metabolic process	13/507	101/18723	3.35404e-06	0.00055327	0.000524979	13
04	GO:0002227	innate immune response in mucosa	7/507	27/18723	5.68203e-06	0.000898234	0.000852305	7
04	GO:0009101	glycoprotein biosynthetic process	24/507	317/18723	6.29141e-06	0.000954785	0.000905963	24
04	GO:0009100	glycoprotein metabolic process	27/507	387/18723	7.66455e-06	0.00111844	0.00106125	27
04	GO:0070085	glycosylation	19/507	240/18723	3.12637e-05	0.00435527	0.00413257	19
04	GO:0046467	membrane lipid biosynthetic process	14/507	142/18723	3.21422e-05	0.00435527	0.00413257	14
04	GO:0006486	protein glycosylation	18/507	226/18723	4.64265e-05	0.00557726	0.00529208	18
04	GO:0043413	macromolecule glycosylation	18/507	226/18723	4.64265e-05	0.00557726	0.00529208	18
04	GO:0046902	regulation of mitochondrial membrane permeability	9/507	63/18723	4.70407e-05	0.00557726	0.00529208	9
04	GO:0070059	intrinsic apoptotic signaling pathway in response to endoplasmic reticulum stress	9/507	63/18723	4.70407e-05	0.00557726	0.00529208	9
04	GO:0002385	mucosal immune response	7/507	38/18723	6.2396e-05	0.00717365	0.00680684	7
04	GO:0006839	mitochondrial transport	19/507	254/18723	6.75257e-05	0.00753508	0.00714978	19
04	GO:0007006	mitochondrial membrane organization	12/507	116/18723	7.30854e-05	0.00792246	0.00751736	12
04	GO:0005996	monosaccharide metabolic process	19/507	257/18723	7.89823e-05	0.00832386	0.00789823	19
04	GO:0006665	sphingolipid metabolic process	14/507	155/18723	8.42671e-05	0.00845401	0.00802173	14
04	GO:0019318	hexose metabolic process	18/507	237/18723	8.5899e-05	0.00845401	0.00802173	18
04	GO:0009247	glycolipid biosynthetic process	9/507	68/18723	8.6902e-05	0.00845401	0.00802173	9
04	GO:0002251	organ or tissue specific immune response	7/507	41/18723	0.000103625	0.00982881	0.00932623	7
04	GO:0032200	telomere organization	14/507	159/18723	0.000110839	0.0102567	0.0097322	14
04	GO:0009081	branched-chain amino acid metabolic process	5/507	19/18723	0.000121183	0.0106894	0.0101428	5
04	GO:0030099	myeloid cell differentiation	24/507	381/18723	0.000121883	0.0106894	0.0101428	24
04	GO:0006687	glycosphingolipid metabolic process	8/507	56/18723	0.000123968	0.0106894	0.0101428	8
04	GO:0016051	carbohydrate biosynthetic process	16/507	202/18723	0.000129143	0.0108882	0.0103314	16
04	GO:0008637	apoptotic mitochondrial changes	11/507	107/18723	0.000153313	0.012645	0.0119984	11
04	GO:1902236	negative regulation of endoplasmic reticulum stress-induced intrinsic apoptotic signaling pathway	5/507	20/18723	0.000157998	0.0127541	0.0121019	5
04	GO:1903706	regulation of hemopoiesis	23/507	367/18723	0.000180907	0.0142992	0.013568	23
04	GO:1902235	regulation of endoplasmic reticulum stress-induced intrinsic apoptotic signaling pathway	6/507	32/18723	0.000190507	0.0144565	0.0137173	6
04	GO:1902108	regulation of mitochondrial membrane permeability involved in apoptotic process	7/507	45/18723	0.000190518	0.0144565	0.0137173	7
04	GO:0019731	antibacterial humoral response	8/507	60/18723	0.000203146	0.0151125	0.0143397	8
04	GO:0090559	regulation of membrane permeability	9/507	78/18723	0.000253275	0.0184793	0.0175344	9
04	GO:0006739	NADP metabolic process	6/507	35/18723	0.000318567	0.0228046	0.0216385	6
04	GO:0097193	intrinsic apoptotic signaling pathway	19/507	288/18723	0.000343011	0.0240997	0.0228674	19
04	GO:0008630	intrinsic apoptotic signaling pathway in response to DNA damage	10/507	99/18723	0.000349998	0.0241435	0.022909	10
04	GO:0007033	vacuole organization	14/507	180/18723	0.000403503	0.0273374	0.0259395	14
04	GO:0006672	ceramide metabolic process	10/507	102/18723	0.000445287	0.0296389	0.0281234	10
04	GO:2001242	regulation of intrinsic apoptotic signaling pathway	13/507	164/18723	0.000537253	0.0351438	0.0333467	13
04	GO:0006098	pentose-phosphate shunt	4/507	15/18723	0.000571872	0.0367743	0.0348939	4
04	GO:0044275	cellular carbohydrate catabolic process	6/507	40/18723	0.000671957	0.0424901	0.0403174	6
04	GO:0046395	carboxylic acid catabolic process	16/507	236/18723	0.000736112	0.0449872	0.0426869	16
04	GO:0006740	NADPH regeneration	4/507	16/18723	0.000746266	0.0449872	0.0426869	4
04	GO:0044262	cellular carbohydrate metabolic process	18/507	283/18723	0.00074702	0.0449872	0.0426869	18
04	GO:0033619	membrane protein proteolysis	7/507	57/18723	0.000839559	0.0489641	0.0464604	7
04	GO:0007040	lysosome organization	8/507	74/18723	0.000860329	0.0489641	0.0464604	8
04	GO:0080171	lytic vacuole organization	8/507	74/18723	0.000860329	0.0489641	0.0464604	8
04	GO:0006497	protein lipidation	9/507	92/18723	0.000864679	0.0489641	0.0464604	9
04	GO:0016054	organic acid catabolic process	16/507	240/18723	0.000880715	0.0491387	0.0466261	16
05	GO:0031589	cell-substrate adhesion	28/495	363/18723	4.58292e-07	0.00189045	0.00167783	28
05	GO:0006869	lipid transport	27/495	398/18723	8.27133e-06	0.00974642	0.00865022	27
05	GO:0006816	calcium ion transport	28/495	422/18723	8.53238e-06	0.00974642	0.00865022	28
05	GO:0010876	lipid localization	29/495	448/18723	9.45107e-06	0.00974642	0.00865022	29
05	GO:0007601	visual perception	18/495	215/18723	1.74458e-05	0.010504	0.00932258	18
05	GO:0048167	regulation of synaptic plasticity	17/495	198/18723	2.14913e-05	0.010504	0.00932258	17
05	GO:0050953	sensory perception of light stimulus	18/495	219/18723	2.2367e-05	0.010504	0.00932258	18
05	GO:0010975	regulation of neuron projection development	28/495	445/18723	2.25304e-05	0.010504	0.00932258	28
05	GO:0030168	platelet activation	13/495	123/18723	2.29178e-05	0.010504	0.00932258	13
05	GO:0050804	modulation of chemical synaptic transmission	27/495	439/18723	4.66443e-05	0.0170167	0.0151028	27
05	GO:0099177	regulation of trans-synaptic signaling	27/495	440/18723	4.84926e-05	0.0170167	0.0151028	27
05	GO:0046486	glycerolipid metabolic process	25/495	392/18723	4.95031e-05	0.0170167	0.0151028	25
05	GO:0042063	gliogenesis	21/495	301/18723	5.54281e-05	0.0175878	0.0156096	21
05	GO:0051480	regulation of cytosolic calcium ion concentration	23/495	353/18723	7.12862e-05	0.0208441	0.0184997	23
05	GO:0007215	glutamate receptor signaling pathway	8/495	54/18723	8.06004e-05	0.0208441	0.0184997	8
05	GO:0043410	positive regulation of MAPK cascade	28/495	480/18723	8.49897e-05	0.0208441	0.0184997	28
05	GO:0016358	dendrite development	18/495	243/18723	8.73853e-05	0.0208441	0.0184997	18
05	GO:0007599	hemostasis	17/495	222/18723	9.09561e-05	0.0208441	0.0184997	17
05	GO:0034765	regulation of ion transmembrane transport	28/495	491/18723	0.000124729	0.0270793	0.0240336	28
05	GO:0051960	regulation of nervous system development	26/495	443/18723	0.000137227	0.0283032	0.0251198	26
05	GO:0042060	wound healing	25/495	422/18723	0.000159106	0.0312529	0.0277378	25
05	GO:0051056	regulation of small GTPase mediated signal transduction	20/495	302/18723	0.00016778	0.0314588	0.0279206	20
05	GO:0001974	blood vessel remodeling	7/495	46/18723	0.000189594	0.0340032	0.0301788	7
05	GO:0051259	protein complex oligomerization	17/495	238/18723	0.000210668	0.035163	0.0312081	17
05	GO:0072659	protein localization to plasma membrane	19/495	284/18723	0.000213109	0.035163	0.0312081	19
05	GO:0007596	blood coagulation	16/495	217/18723	0.000224275	0.0355822	0.0315802	16
05	GO:0070588	calcium ion transmembrane transport	20/495	312/18723	0.000257894	0.0394004	0.034969	20
05	GO:0050817	coagulation	16/495	222/18723	0.000290059	0.0419724	0.0372517	16
05	GO:0050767	regulation of neurogenesis	22/495	364/18723	0.000295079	0.0419724	0.0372517	22
05	GO:0061564	axon development	26/495	467/18723	0.000313053	0.0430448	0.0382034	26
05	GO:0007204	positive regulation of cytosolic calcium ion concentration	20/495	319/18723	0.000343936	0.0449825	0.0399232	20
05	GO:0051260	protein homooligomerization	14/495	182/18723	0.000355292	0.0449825	0.0399232	14
05	GO:0007411	axon guidance	16/495	227/18723	0.00037191	0.0449825	0.0399232	16
05	GO:0070527	platelet aggregation	8/495	67/18723	0.000374404	0.0449825	0.0399232	8
05	GO:0097485	neuron projection guidance	16/495	228/18723	0.000390475	0.0449825	0.0399232	16
05	GO:0006874	cellular calcium ion homeostasis	25/495	448/18723	0.000392574	0.0449825	0.0399232	25
05	GO:0010811	positive regulation of cell-substrate adhesion	11/495	123/18723	0.000423946	0.047104	0.0418061	11
05	GO:0016540	protein autoprocessing	5/495	25/18723	0.000433972	0.047104	0.0418061	5
05	GO:0050808	synapse organization	24/495	426/18723	0.000445347	0.047104	0.0418061	24
06	GO:0045653	negative regulation of megakaryocyte differentiation	14/886	18/18723	6.55496e-16	3.01004e-12	2.99596e-12	14
06	GO:0006336	DNA replication-independent nucleosome assembly	16/886	33/18723	3.02973e-13	6.95626e-10	6.92373e-10	16
06	GO:0034724	DNA replication-independent nucleosome organization	16/886	34/18723	5.47282e-13	8.37707e-10	8.33789e-10	16
06	GO:0006335	DNA replication-dependent nucleosome assembly	14/886	32/18723	5.42393e-11	4.98134e-08	4.95804e-08	14
06	GO:0034723	DNA replication-dependent nucleosome organization	14/886	32/18723	5.42393e-11	4.98134e-08	4.95804e-08	14
06	GO:0045652	regulation of megakaryocyte differentiation	14/886	36/18723	3.65798e-10	2.79957e-07	2.78648e-07	14
06	GO:0045638	negative regulation of myeloid cell differentiation	19/886	90/18723	3.29624e-08	2.16233e-05	2.15222e-05	19
06	GO:0030219	megakaryocyte differentiation	15/886	57/18723	4.05966e-08	2.33025e-05	2.31935e-05	15
06	GO:0032200	telomere organization	24/886	159/18723	4.68756e-07	0.00023917	0.000238052	24
06	GO:0035418	protein localization to synapse	13/886	65/18723	9.11225e-06	0.00418434	0.00416478	13
06	GO:0006352	DNA-templated transcription, initiation	19/886	130/18723	1.16e-05	0.00484248	0.00481984	19
06	GO:0090630	activation of GTPase activity	17/886	115/18723	2.84556e-05	0.0106832	0.0106332	17
06	GO:0031497	chromatin assembly	20/886	151/18723	3.02442e-05	0.0106832	0.0106332	20
06	GO:0016197	endosomal transport	25/886	230/18723	9.63385e-05	0.0304372	0.0302948	25
06	GO:0051648	vesicle localization	21/886	177/18723	9.94245e-05	0.0304372	0.0302948	21
06	GO:0051056	regulation of small GTPase mediated signal transduction	30/886	302/18723	0.000107574	0.0308736	0.0307292	30
06	GO:0016482	cytosolic transport	20/886	168/18723	0.000137711	0.0371981	0.0370241	20
07	GO:0003012	muscle system process	37/486	452/18723	7.5929e-10	2.81545e-06	2.59997e-06	37
07	GO:0006936	muscle contraction	31/486	347/18723	2.37854e-09	4.40982e-06	4.07232e-06	31
07	GO:0061337	cardiac conduction	13/486	98/18723	1.49082e-06	0.00168938	0.00156009	13
07	GO:0006814	sodium ion transport	21/486	245/18723	1.82242e-06	0.00168938	0.00156009	21
07	GO:0002027	regulation of heart rate	13/486	103/18723	2.63947e-06	0.00195743	0.00180762	13
07	GO:0035725	sodium ion transmembrane transport	17/486	178/18723	4.125e-06	0.00197324	0.00182222	17
07	GO:0035637	multicellular organismal signaling	16/486	160/18723	4.35954e-06	0.00197324	0.00182222	16
07	GO:0006941	striated muscle contraction	17/486	179/18723	4.45069e-06	0.00197324	0.00182222	17
07	GO:0060047	heart contraction	20/486	241/18723	5.23076e-06	0.00197324	0.00182222	20
07	GO:0034765	regulation of ion transmembrane transport	31/486	491/18723	5.32156e-06	0.00197324	0.00182222	31
07	GO:0007156	homophilic cell adhesion via plasma membrane adhesion molecules	16/486	167/18723	7.57509e-06	0.00234229	0.00216303	16
07	GO:0008016	regulation of heart contraction	18/486	206/18723	7.58023e-06	0.00234229	0.00216303	18
07	GO:0003015	heart process	20/486	251/18723	9.60121e-06	0.00270699	0.00249982	20
07	GO:0042391	regulation of membrane potential	28/486	434/18723	1.02206e-05	0.00270699	0.00249982	28
07	GO:0007613	memory	13/486	118/18723	1.20516e-05	0.0028094	0.00259439	13
07	GO:0007611	learning or memory	20/486	255/18723	1.21226e-05	0.0028094	0.00259439	20
07	GO:2000027	regulation of animal organ morphogenesis	13/486	125/18723	2.25022e-05	0.00490814	0.0045325	13
07	GO:0098742	cell-cell adhesion via plasma-membrane adhesion molecules	20/486	273/18723	3.24973e-05	0.00634251	0.00585709	20
07	GO:0050890	cognition	21/486	296/18723	3.33507e-05	0.00634251	0.00585709	21
07	GO:0090257	regulation of muscle system process	19/486	252/18723	3.44301e-05	0.00634251	0.00585709	19
07	GO:0006937	regulation of muscle contraction	15/486	169/18723	3.59204e-05	0.00634251	0.00585709	15
07	GO:0042445	hormone metabolic process	17/486	218/18723	5.80409e-05	0.00978254	0.00903384	17
07	GO:0086065	cell communication involved in cardiac conduction	8/486	58/18723	0.000119322	0.0192368	0.0177645	8
07	GO:1903522	regulation of blood circulation	18/486	256/18723	0.000134349	0.020146	0.0186041	18
07	GO:0006939	smooth muscle contraction	11/486	110/18723	0.000135828	0.020146	0.0186041	11
07	GO:0006813	potassium ion transport	17/486	241/18723	0.000197074	0.0278202	0.025691	17
07	GO:0071805	potassium ion transmembrane transport	16/486	219/18723	0.000202574	0.0278202	0.025691	16
07	GO:0060048	cardiac muscle contraction	12/486	137/18723	0.00024146	0.0307694	0.0284145	12
07	GO:0007416	synapse assembly	14/486	179/18723	0.000248944	0.0307694	0.0284145	14
07	GO:0007626	locomotory behavior	14/486	179/18723	0.000248944	0.0307694	0.0284145	14
07	GO:0086010	membrane depolarization during action potential	6/486	36/18723	0.000298048	0.0356504	0.0329219	6
07	GO:0048875	chemical homeostasis within a tissue	4/486	14/18723	0.000364915	0.0422846	0.0390484	4
07	GO:0007188	adenylate cyclase-modulating G protein-coupled receptor signaling pathway	16/486	233/18723	0.000406081	0.0456288	0.0421366	16
07	GO:1904062	regulation of cation transmembrane transport	21/486	357/18723	0.000451834	0.0492765	0.0455052	21
07	GO:0086002	cardiac muscle cell action potential involved in contraction	7/486	54/18723	0.000468859	0.0496722	0.0458706	7
08	GO:0003341	cilium movement	64/215	175/18723	4.56973e-81	5.83555e-78	5.78673e-78	64
08	GO:0007018	microtubule-based movement	78/215	382/18723	3.14111e-77	2.0056e-74	1.98882e-74	78
08	GO:0044782	cilium organization	69/215	368/18723	4.95728e-65	2.11015e-62	2.09249e-62	69
08	GO:0035082	axoneme assembly	42/215	82/18723	1.37723e-60	4.3968e-58	4.36001e-58	42
08	GO:0060271	cilium assembly	64/215	337/18723	1.89027e-60	4.82775e-58	4.78736e-58	64
08	GO:0001578	microtubule bundle formation	45/215	113/18723	1.52565e-58	3.24708e-56	3.21991e-56	45
08	GO:0001539	cilium or flagellum-dependent cell motility	42/215	138/18723	9.89739e-49	1.57987e-46	1.56665e-46	42
08	GO:0060285	cilium-dependent cell motility	42/215	138/18723	9.89739e-49	1.57987e-46	1.56665e-46	42
08	GO:0060294	cilium movement involved in cell motility	35/215	125/18723	3.66658e-39	5.20246e-37	5.15894e-37	35
08	GO:0070286	axonemal dynein complex assembly	23/215	37/18723	3.82951e-36	4.89028e-34	4.84936e-34	23
08	GO:0030317	flagellated sperm motility	27/215	110/18723	1.27586e-28	1.35773e-26	1.34637e-26	27
08	GO:0097722	sperm motility	27/215	110/18723	1.27586e-28	1.35773e-26	1.34637e-26	27
08	GO:0003351	epithelial cilium movement involved in extracellular fluid movement	18/215	35/18723	2.23697e-26	2.19739e-24	2.179e-24	18
08	GO:0006858	extracellular transport	18/215	38/18723	1.60628e-25	1.46516e-23	1.4529e-23	18
08	GO:0036159	inner dynein arm assembly	12/215	16/18723	6.74704e-21	5.74398e-19	5.69592e-19	12
08	GO:0044458	motile cilium assembly	16/215	48/18723	8.48388e-20	6.77119e-18	6.71454e-18	16
08	GO:0036158	outer dynein arm assembly	12/215	22/18723	2.25675e-18	1.69522e-16	1.68103e-16	12
08	GO:0007368	determination of left/right symmetry	20/215	124/18723	1.37179e-17	9.7321e-16	9.65068e-16	20
08	GO:0009855	determination of bilateral symmetry	20/215	133/18723	5.71414e-17	3.8405e-15	3.80837e-15	20
08	GO:0009799	specification of symmetry	20/215	134/18723	6.64972e-17	4.24585e-15	4.21033e-15	20
08	GO:0003352	regulation of cilium movement	13/215	36/18723	7.6744e-17	4.66676e-15	4.62772e-15	13
08	GO:0060287	epithelial cilium movement involved in determination of left/right asymmetry	9/215	12/18723	6.2684e-16	3.63852e-14	3.60808e-14	9
08	GO:0099111	microtubule-based transport	21/215	190/18723	5.53189e-15	3.0714e-13	3.0457e-13	21
08	GO:0060632	regulation of microtubule-based movement	13/215	51/18723	1.35987e-14	7.07001e-13	7.01086e-13	13
08	GO:0003356	regulation of cilium beat frequency	9/215	15/18723	1.38411e-14	7.07001e-13	7.01086e-13	9
08	GO:0007288	sperm axoneme assembly	8/215	25/18723	2.42706e-10	1.14791e-08	1.13831e-08	8
08	GO:0120316	sperm flagellum assembly	8/215	25/18723	2.42706e-10	1.14791e-08	1.13831e-08	8
08	GO:0032886	regulation of microtubule-based process	18/215	240/18723	3.56032e-10	1.62376e-08	1.61018e-08	18
08	GO:0090660	cerebrospinal fluid circulation	6/215	11/18723	9.41737e-10	4.14689e-08	4.1122e-08	6
08	GO:0007389	pattern specification process	22/215	436/18723	6.80646e-09	2.89728e-07	2.87304e-07	22
08	GO:0048515	spermatid differentiation	14/215	172/18723	1.21491e-08	5.00465e-07	4.96278e-07	14
08	GO:0007286	spermatid development	13/215	165/18723	6.01739e-08	2.40132e-06	2.38123e-06	13
08	GO:0061512	protein localization to cilium	7/215	65/18723	9.45067e-06	0.000365712	0.000362653	7
08	GO:0007281	germ cell development	13/215	278/18723	2.08111e-05	0.000781641	0.000775102	13
08	GO:0018200	peptidyl-glutamic acid modification	5/215	31/18723	2.53902e-05	0.000926378	0.000918627	5
08	GO:0022412	cellular process involved in reproduction in multicellular organism	15/215	384/18723	3.97377e-05	0.00140959	0.00139779	15
08	GO:0060295	regulation of cilium movement involved in cell motility	4/215	26/18723	0.000207304	0.00696651	0.00690822	4
08	GO:1902019	regulation of cilium-dependent cell motility	4/215	26/18723	0.000207304	0.00696651	0.00690822	4
08	GO:0031109	microtubule polymerization or depolymerization	7/215	122/18723	0.000524035	0.0171588	0.0170152	7
08	GO:0055003	cardiac myofibril assembly	3/215	17/18723	0.000901575	0.0287828	0.028542	3
09	GO:1900118	negative regulation of execution phase of apoptosis	8/228	21/18723	7.5939e-11	1.48765e-07	1.48765e-07	8
09	GO:1900117	regulation of execution phase of apoptosis	8/228	29/18723	1.47283e-09	1.44264e-06	1.44264e-06	8
09	GO:2000272	negative regulation of signaling receptor activity	9/228	66/18723	1.01895e-07	6.65374e-05	6.65374e-05	9
09	GO:0097194	execution phase of apoptosis	9/228	85/18723	9.27709e-07	0.000454345	0.000454345	9
09	GO:0044458	motile cilium assembly	6/228	48/18723	2.44385e-05	0.00949113	0.00949113	6
09	GO:0007127	meiosis I	9/228	129/18723	2.90693e-05	0.00949113	0.00949113	9
09	GO:0061982	meiosis I cell cycle process	9/228	135/18723	4.16308e-05	0.0116507	0.0116507	9
11	GO:0034329	cell junction assembly	58/637	420/18723	6.24456e-20	2.71639e-16	2.13104e-16	58
11	GO:0003018	vascular process in circulatory system	36/637	263/18723	1.08267e-12	1.93081e-09	1.51475e-09	36
11	GO:0001667	ameboidal-type cell migration	50/637	475/18723	1.33159e-12	1.93081e-09	1.51475e-09	50
11	GO:0003012	muscle system process	48/637	452/18723	2.77519e-12	3.01802e-09	2.36767e-09	48
11	GO:0006936	muscle contraction	41/637	347/18723	3.85389e-12	3.03591e-09	2.38171e-09	41
11	GO:0031589	cell-substrate adhesion	42/637	363/18723	4.18747e-12	3.03591e-09	2.38171e-09	42
11	GO:0090130	tissue migration	42/637	365/18723	5.01846e-12	3.11861e-09	2.44659e-09	42
11	GO:0003015	heart process	34/637	251/18723	6.26867e-12	3.40859e-09	2.67408e-09	34
11	GO:0060047	heart contraction	33/637	241/18723	9.54813e-12	4.19566e-09	3.29155e-09	33
11	GO:0010631	epithelial cell migration	41/637	357/18723	9.6452e-12	4.19566e-09	3.29155e-09	41
11	GO:0090132	epithelium migration	41/637	360/18723	1.261e-11	4.97092e-09	3.89975e-09	41
11	GO:1901888	regulation of cell junction assembly	30/637	204/18723	1.37129e-11	4.97092e-09	3.89975e-09	30
11	GO:0031032	actomyosin structure organization	28/637	196/18723	1.3267e-10	4.43935e-08	3.48273e-08	28
11	GO:0001570	vasculogenesis	18/637	80/18723	1.45892e-10	4.53307e-08	3.55625e-08	18
11	GO:1903522	regulation of blood circulation	32/637	256/18723	2.19251e-10	6.35827e-08	4.98815e-08	32
11	GO:1901342	regulation of vasculature development	37/637	348/18723	9.08901e-10	2.36924e-07	1.8587e-07	37
11	GO:0032970	regulation of actin filament-based process	40/637	397/18723	9.25911e-10	2.36924e-07	1.8587e-07	40
11	GO:0010632	regulation of epithelial cell migration	33/637	292/18723	1.59829e-09	3.86253e-07	3.0302e-07	33
11	GO:0010810	regulation of cell-substrate adhesion	28/637	221/18723	2.18482e-09	5.0021e-07	3.92421e-07	28
11	GO:0050678	regulation of epithelial cell proliferation	38/637	381/18723	3.26167e-09	7.09413e-07	5.56544e-07	38
11	GO:0006939	smooth muscle contraction	19/637	110/18723	5.20481e-09	1.05766e-06	8.29744e-07	19
11	GO:0050804	modulation of chemical synaptic transmission	41/637	439/18723	5.34906e-09	1.05766e-06	8.29744e-07	41
11	GO:0099177	regulation of trans-synaptic signaling	41/637	440/18723	5.71309e-09	1.08052e-06	8.47681e-07	41
11	GO:0003007	heart morphogenesis	29/637	246/18723	6.03201e-09	1.0933e-06	8.57709e-07	29
11	GO:0045765	regulation of angiogenesis	35/637	342/18723	7.08172e-09	1.11881e-06	8.77723e-07	35
11	GO:0050808	synapse organization	40/637	426/18723	7.09126e-09	1.11881e-06	8.77723e-07	40
11	GO:0007160	cell-matrix adhesion	28/637	233/18723	7.20155e-09	1.11881e-06	8.77723e-07	28
11	GO:0007188	adenylate cyclase-modulating G protein-coupled receptor signaling pathway	28/637	233/18723	7.20155e-09	1.11881e-06	8.77723e-07	28
11	GO:0043542	endothelial cell migration	31/637	279/18723	7.5386e-09	1.13079e-06	8.8712e-07	31
11	GO:0150115	cell-substrate junction organization	18/637	101/18723	7.8702e-09	1.14118e-06	8.9527e-07	18
11	GO:0008016	regulation of heart contraction	26/637	206/18723	8.89084e-09	1.24759e-06	9.78748e-07	26
11	GO:0035296	regulation of tube diameter	21/637	141/18723	1.28644e-08	1.69576e-06	1.33035e-06	21
11	GO:0097746	blood vessel diameter maintenance	21/637	141/18723	1.28644e-08	1.69576e-06	1.33035e-06	21
11	GO:0035150	regulation of tube size	21/637	142/18723	1.46241e-08	1.87102e-06	1.46784e-06	21
11	GO:0051480	regulation of cytosolic calcium ion concentration	35/637	353/18723	1.59849e-08	1.98669e-06	1.55859e-06	35
11	GO:0098742	cell-cell adhesion via plasma-membrane adhesion molecules	30/637	273/18723	1.69977e-08	2.05389e-06	1.6113e-06	30
11	GO:0007044	cell-substrate junction assembly	17/637	95/18723	1.922e-08	2.25965e-06	1.77273e-06	17
11	GO:0032956	regulation of actin cytoskeleton organization	35/637	358/18723	2.28535e-08	2.61613e-06	2.05239e-06	35
11	GO:0006940	regulation of smooth muscle contraction	14/637	64/18723	2.40109e-08	2.67814e-06	2.10103e-06	14
11	GO:0003206	cardiac chamber morphogenesis	19/637	121/18723	2.63033e-08	2.86049e-06	2.24409e-06	19
11	GO:0048041	focal adhesion assembly	16/637	87/18723	3.35565e-08	3.56026e-06	2.79307e-06	16
11	GO:0048738	cardiac muscle tissue development	27/637	236/18723	3.80913e-08	3.94517e-06	3.09504e-06	27
11	GO:0050673	epithelial cell proliferation	39/637	437/18723	4.37777e-08	4.42868e-06	3.47435e-06	39
11	GO:0007416	synapse assembly	23/637	179/18723	4.57083e-08	4.51889e-06	3.54513e-06	23
11	GO:0072001	renal system development	31/637	302/18723	4.82573e-08	4.66487e-06	3.65965e-06	31
11	GO:0001952	regulation of cell-matrix adhesion	19/637	128/18723	6.68197e-08	6.1868e-06	4.85362e-06	19
11	GO:0040013	negative regulation of locomotion	36/637	391/18723	6.68458e-08	6.1868e-06	4.85362e-06	36
11	GO:0010975	regulation of neuron projection development	39/637	445/18723	7.10251e-08	6.40665e-06	5.0261e-06	39
11	GO:0060485	mesenchyme development	30/637	291/18723	7.21668e-08	6.40665e-06	5.0261e-06	30
11	GO:0060562	epithelial tube morphogenesis	32/637	325/18723	7.7935e-08	6.78035e-06	5.31927e-06	32
11	GO:0001822	kidney development	30/637	293/18723	8.40532e-08	7.16925e-06	5.62437e-06	30
11	GO:0008217	regulation of blood pressure	23/637	186/18723	9.36435e-08	7.83364e-06	6.14559e-06	23
11	GO:0010594	regulation of endothelial cell migration	26/637	232/18723	1.03226e-07	8.47231e-06	6.64663e-06	26
11	GO:0045926	negative regulation of growth	27/637	249/18723	1.16309e-07	9.36935e-06	7.35038e-06	27
11	GO:0055074	calcium ion homeostasis	39/637	460/18723	1.69619e-07	1.3331e-05	1.04583e-05	39
11	GO:0007015	actin filament organization	38/637	442/18723	1.71617e-07	1.3331e-05	1.04583e-05	38
11	GO:0001655	urogenital system development	32/637	338/18723	1.92052e-07	1.46566e-05	1.14983e-05	32
11	GO:0048640	negative regulation of developmental growth	17/637	112/18723	2.35266e-07	1.72445e-05	1.35285e-05	17
11	GO:0045766	positive regulation of angiogenesis	22/637	181/18723	2.40996e-07	1.72445e-05	1.35285e-05	22
11	GO:1904018	positive regulation of vasculature development	22/637	181/18723	2.40996e-07	1.72445e-05	1.35285e-05	22
11	GO:0006874	cellular calcium ion homeostasis	38/637	448/18723	2.41819e-07	1.72445e-05	1.35285e-05	38
11	GO:0061564	axon development	39/637	467/18723	2.50665e-07	1.74866e-05	1.37184e-05	39
11	GO:0007411	axon guidance	25/637	227/18723	2.53776e-07	1.74866e-05	1.37184e-05	25
11	GO:0072503	cellular divalent inorganic cation homeostasis	40/637	486/18723	2.57274e-07	1.74866e-05	1.37184e-05	40
11	GO:0097485	neuron projection guidance	25/637	228/18723	2.7608e-07	1.84761e-05	1.44948e-05	25
11	GO:0050878	regulation of body fluid levels	34/637	379/18723	2.86966e-07	1.89137e-05	1.4838e-05	34
11	GO:0006937	regulation of muscle contraction	21/637	169/18723	3.10702e-07	2.01725e-05	1.58256e-05	21
11	GO:0110053	regulation of actin filament organization	28/637	278/18723	3.18507e-07	2.03751e-05	1.59845e-05	28
11	GO:0007409	axonogenesis	36/637	418/18723	3.48204e-07	2.1952e-05	1.72216e-05	36
11	GO:0002040	sprouting angiogenesis	22/637	185/18723	3.53665e-07	2.19778e-05	1.72418e-05	22
11	GO:0042060	wound healing	36/637	422/18723	4.38247e-07	2.68503e-05	2.10644e-05	36
11	GO:0030198	extracellular matrix organization	29/637	301/18723	5.00122e-07	3.02157e-05	2.37046e-05	29
11	GO:0043062	extracellular structure organization	29/637	302/18723	5.35848e-07	3.19307e-05	2.505e-05	29
11	GO:0045229	external encapsulating structure organization	29/637	304/18723	6.14493e-07	3.61223e-05	2.83384e-05	29
11	GO:0030324	lung development	21/637	177/18723	6.76476e-07	3.92283e-05	3.07751e-05	21
11	GO:0150116	regulation of cell-substrate junction organization	13/637	71/18723	6.85368e-07	3.92283e-05	3.07751e-05	13
11	GO:0030900	forebrain development	33/637	379/18723	8.41966e-07	4.74282e-05	3.7208e-05	33
11	GO:0042310	vasoconstriction	14/637	84/18723	8.50436e-07	4.74282e-05	3.7208e-05	14
11	GO:0030336	negative regulation of cell migration	31/637	344/18723	8.7198e-07	4.80141e-05	3.76677e-05	31
11	GO:0048754	branching morphogenesis of an epithelial tube	19/637	151/18723	9.30872e-07	5.06162e-05	3.97091e-05	19
11	GO:0030323	respiratory tube development	21/637	181/18723	9.79969e-07	5.2628e-05	4.12873e-05	21
11	GO:1902903	regulation of supramolecular fiber organization	33/637	383/18723	1.06388e-06	5.61247e-05	4.40305e-05	33
11	GO:1902904	negative regulation of supramolecular fiber organization	20/637	167/18723	1.07088e-06	5.61247e-05	4.40305e-05	20
11	GO:0014706	striated muscle tissue development	33/637	384/18723	1.12726e-06	5.8376e-05	4.57967e-05	33
11	GO:0060537	muscle tissue development	34/637	403/18723	1.17922e-06	6.03485e-05	4.73442e-05	34
11	GO:0051271	negative regulation of cellular component movement	32/637	367/18723	1.19713e-06	6.05527e-05	4.75044e-05	32
11	GO:0016055	Wnt signaling pathway	36/637	444/18723	1.46045e-06	7.30224e-05	5.7287e-05	36
11	GO:0071560	cellular response to transforming growth factor beta stimulus	25/637	250/18723	1.55061e-06	7.66496e-05	6.01326e-05	25
11	GO:0060560	developmental growth involved in morphogenesis	24/637	234/18723	1.59823e-06	7.81156e-05	6.12827e-05	24
11	GO:0198738	cell-cell signaling by wnt	36/637	446/18723	1.62135e-06	7.83653e-05	6.14786e-05	36
11	GO:0007204	positive regulation of cytosolic calcium ion concentration	29/637	319/18723	1.64449e-06	7.86101e-05	6.16706e-05	29
11	GO:0060541	respiratory system development	22/637	203/18723	1.73406e-06	8.1991e-05	6.4323e-05	22
11	GO:0090257	regulation of muscle system process	25/637	252/18723	1.79373e-06	8.39002e-05	6.58208e-05	25
11	GO:0048762	mesenchymal cell differentiation	24/637	236/18723	1.85924e-06	8.60393e-05	6.74989e-05	24
11	GO:0019229	regulation of vasoconstriction	12/637	66/18723	1.98708e-06	8.91114e-05	6.99091e-05	12
11	GO:0051893	regulation of focal adhesion assembly	12/637	66/18723	1.98708e-06	8.91114e-05	6.99091e-05	12
11	GO:0090109	regulation of cell-substrate junction assembly	12/637	66/18723	1.98708e-06	8.91114e-05	6.99091e-05	12
11	GO:2000146	negative regulation of cell motility	31/637	359/18723	2.15229e-06	9.55351e-05	7.49486e-05	31
11	GO:0051961	negative regulation of nervous system development	18/637	145/18723	2.18511e-06	9.60126e-05	7.53231e-05	18
11	GO:0048863	stem cell differentiation	22/637	206/18723	2.21595e-06	9.63938e-05	7.56222e-05	22
11	GO:0035637	multicellular organismal signaling	19/637	160/18723	2.25371e-06	9.70658e-05	7.61494e-05	19
11	GO:1901890	positive regulation of cell junction assembly	15/637	104/18723	2.32463e-06	9.91385e-05	7.77755e-05	15
11	GO:0071559	response to transforming growth factor beta	25/637	256/18723	2.38789e-06	0.000100044	7.84859e-05	25
11	GO:0050679	positive regulation of epithelial cell proliferation	22/637	207/18723	2.4019e-06	0.000100044	7.84859e-05	22
11	GO:0007043	cell-cell junction assembly	18/637	146/18723	2.41486e-06	0.000100044	7.84859e-05	18
11	GO:0003205	cardiac chamber development	19/637	161/18723	2.47564e-06	0.000100954	7.91994e-05	19
11	GO:0045446	endothelial cell differentiation	16/637	118/18723	2.48322e-06	0.000100954	7.91994e-05	16
11	GO:0050919	negative chemotaxis	10/637	46/18723	2.60879e-06	0.000105076	8.24337e-05	10
11	GO:0051494	negative regulation of cytoskeleton organization	19/637	163/18723	2.97987e-06	0.000118921	9.32953e-05	19
11	GO:0048846	axon extension involved in axon guidance	9/637	37/18723	3.05771e-06	0.000119829	9.40077e-05	9
11	GO:1902284	neuron projection extension involved in neuron projection guidance	9/637	37/18723	3.05771e-06	0.000119829	9.40077e-05	9
11	GO:0042692	muscle cell differentiation	32/637	384/18723	3.15411e-06	0.000122504	9.61056e-05	32
11	GO:0019932	second-messenger-mediated signaling	28/637	312/18723	3.18626e-06	0.000122657	9.62258e-05	28
11	GO:0048638	regulation of developmental growth	29/637	330/18723	3.23585e-06	0.000123473	9.68663e-05	29
11	GO:0003158	endothelium development	17/637	136/18723	3.78765e-06	0.000143272	0.000112399	17
11	GO:1990778	protein localization to cell periphery	29/637	333/18723	3.86781e-06	0.000145043	0.000113788	29
11	GO:0007156	homophilic cell adhesion via plasma membrane adhesion molecules	19/637	167/18723	4.27636e-06	0.000158993	0.000124732	19
11	GO:0003073	regulation of systemic arterial blood pressure	14/637	96/18723	4.4048e-06	0.00016238	0.000127389	14
11	GO:0045216	cell-cell junction organization	21/637	200/18723	4.91175e-06	0.000179547	0.000140857	21
11	GO:0070252	actin-mediated cell contraction	14/637	97/18723	4.98933e-06	0.000180863	0.00014189	14
11	GO:0090287	regulation of cellular response to growth factor stimulus	27/637	304/18723	5.77828e-06	0.000207353	0.000162671	27
11	GO:0099054	presynapse assembly	10/637	50/18723	5.81542e-06	0.000207353	0.000162671	10
11	GO:0042391	regulation of membrane potential	34/637	434/18723	6.03715e-06	0.000213509	0.000167501	34
11	GO:0007389	pattern specification process	34/637	436/18723	6.66279e-06	0.000233735	0.000183368	34
11	GO:0051017	actin filament bundle assembly	18/637	157/18723	6.82994e-06	0.000237682	0.000186465	18
11	GO:0007599	hemostasis	22/637	222/18723	7.53577e-06	0.000260163	0.000204102	22
11	GO:0001953	negative regulation of cell-matrix adhesion	9/637	41/18723	7.62508e-06	0.000261174	0.000204894	9
11	GO:0051963	regulation of synapse assembly	14/637	101/18723	8.07646e-06	0.000274474	0.000215328	14
11	GO:0045165	cell fate commitment	24/637	258/18723	8.7186e-06	0.000293259	0.000230065	24
11	GO:0051497	negative regulation of stress fiber assembly	8/637	32/18723	8.76406e-06	0.000293259	0.000230065	8
11	GO:0010634	positive regulation of epithelial cell migration	19/637	176/18723	9.22773e-06	0.000304096	0.000238567	19
11	GO:0043534	blood vessel endothelial cell migration	19/637	176/18723	9.22773e-06	0.000304096	0.000238567	19
11	GO:0051960	regulation of nervous system development	34/637	443/18723	9.3523e-06	0.000305883	0.000239969	34
11	GO:0061572	actin filament bundle organization	18/637	161/18723	9.71878e-06	0.000315498	0.000247512	18
11	GO:0007189	adenylate cyclase-activating G protein-coupled receptor signaling pathway	17/637	146/18723	9.94621e-06	0.000320489	0.000251428	17
11	GO:0099172	presynapse organization	10/637	53/18723	1.00699e-05	0.00032209	0.000252684	10
11	GO:0002027	regulation of heart rate	14/637	103/18723	1.01778e-05	0.000323164	0.000253526	14
11	GO:0050807	regulation of synapse organization	21/637	211/18723	1.1311e-05	0.000356543	0.000279712	21
11	GO:0001763	morphogenesis of a branching structure	20/637	196/18723	1.25962e-05	0.000394198	0.000309254	20
11	GO:0032231	regulation of actin filament bundle assembly	14/637	105/18723	1.27488e-05	0.000396124	0.000310765	14
11	GO:0001508	action potential	16/637	134/18723	1.31116e-05	0.000404506	0.00031734	16
11	GO:0030038	contractile actin filament bundle assembly	14/637	106/18723	1.42374e-05	0.000433095	0.000339769	14
11	GO:0043149	stress fiber assembly	14/637	106/18723	1.42374e-05	0.000433095	0.000339769	14
11	GO:0072659	protein localization to plasma membrane	25/637	284/18723	1.48288e-05	0.000447953	0.000351425	25
11	GO:0061138	morphogenesis of a branching epithelium	19/637	182/18723	1.49381e-05	0.000448143	0.000351574	19
11	GO:0072073	kidney epithelium development	16/637	136/18723	1.58315e-05	0.000471693	0.000370049	16
11	GO:0051058	negative regulation of small GTPase mediated signal transduction	10/637	56/18723	1.67756e-05	0.000490671	0.000384938	10
11	GO:0010812	negative regulation of cell-substrate adhesion	11/637	68/18723	1.70487e-05	0.000490671	0.000384938	11
11	GO:0060411	cardiac septum morphogenesis	11/637	68/18723	1.70487e-05	0.000490671	0.000384938	11
11	GO:0003197	endocardial cushion development	9/637	45/18723	1.70812e-05	0.000490671	0.000384938	9
11	GO:0085029	extracellular matrix assembly	9/637	45/18723	1.70812e-05	0.000490671	0.000384938	9
11	GO:0007596	blood coagulation	21/637	217/18723	1.7354e-05	0.000490671	0.000384938	21
11	GO:0030879	mammary gland development	16/637	137/18723	1.73709e-05	0.000490671	0.000384938	16
11	GO:0060048	cardiac muscle contraction	16/637	137/18723	1.73709e-05	0.000490671	0.000384938	16
11	GO:0032232	negative regulation of actin filament bundle assembly	8/637	35/18723	1.79199e-05	0.000502913	0.000394542	8
11	GO:0050803	regulation of synapse structure or activity	21/637	218/18723	1.86049e-05	0.000518789	0.000406997	21
11	GO:0003231	cardiac ventricle development	15/637	123/18723	1.88341e-05	0.000521836	0.000409387	15
11	GO:0002026	regulation of the force of heart contraction	7/637	26/18723	1.90936e-05	0.000525677	0.000412401	7
11	GO:0050805	negative regulation of synaptic transmission	11/637	69/18723	1.96673e-05	0.000538068	0.000422121	11
11	GO:0043116	negative regulation of vascular permeability	6/637	18/18723	1.98167e-05	0.000538768	0.00042267	6
11	GO:0043410	positive regulation of MAPK cascade	35/637	480/18723	2.06849e-05	0.000558879	0.000438448	35
11	GO:0032535	regulation of cellular component size	30/637	383/18723	2.12121e-05	0.000569584	0.000446846	30
11	GO:0001823	mesonephros development	13/637	96/18723	2.18537e-05	0.000583213	0.000457538	13
11	GO:0050768	negative regulation of neurogenesis	16/637	140/18723	2.28171e-05	0.00060521	0.000474795	16
11	GO:0051899	membrane depolarization	12/637	83/18723	2.30834e-05	0.000608563	0.000477425	12
11	GO:0001764	neuron migration	17/637	156/18723	2.38822e-05	0.000625829	0.000490971	17
11	GO:0050817	coagulation	21/637	222/18723	2.44598e-05	0.000637126	0.000499833	21
11	GO:0043114	regulation of vascular permeability	9/637	47/18723	2.47197e-05	0.000640064	0.000502138	9
11	GO:0003208	cardiac ventricle morphogenesis	11/637	71/18723	2.59639e-05	0.000668301	0.000524291	11
11	GO:0030048	actin filament-based movement	15/637	127/18723	2.76518e-05	0.000707562	0.000555092	15
11	GO:0010002	cardioblast differentiation	6/637	19/18723	2.8132e-05	0.000708247	0.000555629	6
11	GO:0035313	wound healing, spreading of epidermal cells	6/637	19/18723	2.8132e-05	0.000708247	0.000555629	6
11	GO:0001659	temperature homeostasis	18/637	174/18723	2.81671e-05	0.000708247	0.000555629	18
11	GO:0001945	lymph vessel development	7/637	28/18723	3.23913e-05	0.000796495	0.000624861	7
11	GO:0010460	positive regulation of heart rate	7/637	28/18723	3.23913e-05	0.000796495	0.000624861	7
11	GO:0106106	cold-induced thermogenesis	16/637	144/18723	3.24091e-05	0.000796495	0.000624861	16
11	GO:0120161	regulation of cold-induced thermogenesis	16/637	144/18723	3.24091e-05	0.000796495	0.000624861	16
11	GO:0051145	smooth muscle cell differentiation	11/637	73/18723	3.39304e-05	0.000823694	0.000646199	11
11	GO:0110020	regulation of actomyosin structure organization	13/637	100/18723	3.39996e-05	0.000823694	0.000646199	13
11	GO:0001935	endothelial cell proliferation	19/637	193/18723	3.40839e-05	0.000823694	0.000646199	19
11	GO:0007178	transmembrane receptor protein serine/threonine kinase signaling pathway	28/637	355/18723	3.50803e-05	0.00084309	0.000661415	28
11	GO:0048813	dendrite morphogenesis	16/637	146/18723	3.84249e-05	0.000918398	0.000720496	16
11	GO:0001936	regulation of endothelial cell proliferation	18/637	179/18723	4.11355e-05	0.000967241	0.000758813	18
11	GO:0006941	striated muscle contraction	18/637	179/18723	4.11355e-05	0.000967241	0.000758813	18
11	GO:0007626	locomotory behavior	18/637	179/18723	4.11355e-05	0.000967241	0.000758813	18
11	GO:0045823	positive regulation of heart contraction	8/637	39/18723	4.15448e-05	0.000971612	0.000762242	8
11	GO:0010522	regulation of calcium ion transport into cytosol	13/637	102/18723	4.20294e-05	0.00097769	0.000767011	13
11	GO:0060070	canonical Wnt signaling pathway	25/637	303/18723	4.38687e-05	0.00101505	0.000796318	25
11	GO:0010721	negative regulation of cell development	18/637	180/18723	4.42889e-05	0.00101935	0.000799691	18
11	GO:0010595	positive regulation of endothelial cell migration	15/637	133/18723	4.76943e-05	0.00109195	0.000856648	15
11	GO:0030239	myofibril assembly	10/637	63/18723	4.86179e-05	0.00110727	0.000868665	10
11	GO:0061384	heart trabecula morphogenesis	7/637	30/18723	5.24919e-05	0.00118311	0.000928163	7
11	GO:0140058	neuron projection arborization	7/637	30/18723	5.24919e-05	0.00118311	0.000928163	7
11	GO:0050771	negative regulation of axonogenesis	10/637	64/18723	5.58891e-05	0.00124676	0.000978096	10
11	GO:0055002	striated muscle cell development	10/637	64/18723	5.58891e-05	0.00124676	0.000978096	10
11	GO:0060828	regulation of canonical Wnt signaling pathway	22/637	253/18723	5.72645e-05	0.00126658	0.000993651	22
11	GO:0072132	mesenchyme morphogenesis	9/637	52/18723	5.73602e-05	0.00126658	0.000993651	9
11	GO:0051492	regulation of stress fiber assembly	12/637	91/18723	5.87228e-05	0.00129012	0.00101212	12
11	GO:0070372	regulation of ERK1 and ERK2 cascade	25/637	309/18723	6.0398e-05	0.00131509	0.00103171	25
11	GO:0048286	lung alveolus development	8/637	41/18723	6.07663e-05	0.00131509	0.00103171	8
11	GO:1903524	positive regulation of blood circulation	8/637	41/18723	6.07663e-05	0.00131509	0.00103171	8
11	GO:1901343	negative regulation of vasculature development	16/637	152/18723	6.27963e-05	0.0013523	0.00106089	16
11	GO:0019722	calcium-mediated signaling	19/637	202/18723	6.36201e-05	0.00136329	0.00106952	19
11	GO:0007266	Rho protein signal transduction	15/637	137/18723	6.72985e-05	0.00143504	0.00112581	15
11	GO:0007171	activation of transmembrane receptor protein tyrosine kinase activity	5/637	14/18723	6.95804e-05	0.00147646	0.0011583	5
11	GO:0003002	regionalization	26/637	331/18723	7.08271e-05	0.00148995	0.00116889	26
11	GO:0035024	negative regulation of Rho protein signal transduction	6/637	22/18723	7.09011e-05	0.00148995	0.00116889	6
11	GO:2001222	regulation of neuron migration	8/637	42/18723	7.28491e-05	0.00152353	0.00119523	8
11	GO:0034765	regulation of ion transmembrane transport	34/637	491/18723	7.58613e-05	0.00157388	0.00123473	34
11	GO:0001654	eye development	28/637	371/18723	7.59805e-05	0.00157388	0.00123473	28
11	GO:0010811	positive regulation of cell-substrate adhesion	14/637	123/18723	7.65015e-05	0.00157626	0.0012366	14
11	GO:0034446	substrate adhesion-dependent cell spreading	13/637	108/18723	7.68202e-05	0.00157626	0.0012366	13
11	GO:0030308	negative regulation of cell growth	18/637	188/18723	7.82755e-05	0.00159858	0.00125411	18
11	GO:1901889	negative regulation of cell junction assembly	7/637	32/18723	8.18037e-05	0.00166283	0.00130451	7
11	GO:0009880	embryonic pattern specification	10/637	67/18723	8.35007e-05	0.00168161	0.00131925	10
11	GO:0010517	regulation of phospholipase activity	10/637	67/18723	8.35007e-05	0.00168161	0.00131925	10
11	GO:0022898	regulation of transmembrane transporter activity	23/637	278/18723	8.41366e-05	0.00168661	0.00132317	23
11	GO:0060443	mammary gland morphogenesis	8/637	43/18723	8.68603e-05	0.00173322	0.00135973	8
11	GO:0003229	ventricular cardiac muscle tissue development	9/637	55/18723	9.05321e-05	0.00179824	0.00141074	9
11	GO:0150063	visual system development	28/637	375/18723	9.13554e-05	0.00180634	0.0014171	28
11	GO:1990845	adaptive thermogenesis	16/637	157/18723	9.25813e-05	0.0018223	0.00142962	16
11	GO:0055017	cardiac muscle tissue growth	12/637	96/18723	9.96391e-05	0.00195239	0.00153167	12
11	GO:0099174	regulation of presynapse organization	7/637	33/18723	0.000100805	0.00195761	0.00153577	7
11	GO:1905606	regulation of presynapse assembly	7/637	33/18723	0.000100805	0.00195761	0.00153577	7
11	GO:0001938	positive regulation of endothelial cell proliferation	13/637	111/18723	0.000102085	0.00197364	0.00154835	13
11	GO:0051146	striated muscle cell differentiation	23/637	283/18723	0.000110045	0.00211813	0.0016617	23
11	GO:0051056	regulation of small GTPase mediated signal transduction	24/637	302/18723	0.000111236	0.00213161	0.00167228	24
11	GO:0060402	calcium ion transport into cytosol	16/637	160/18723	0.000115857	0.00220678	0.00173125	16
11	GO:0036293	response to decreased oxygen levels	25/637	322/18723	0.00011668	0.00220678	0.00173125	25
11	GO:0043010	camera-type eye development	25/637	322/18723	0.00011668	0.00220678	0.00173125	25
11	GO:0016049	cell growth	33/637	482/18723	0.00011943	0.00224396	0.00176042	33
11	GO:0048880	sensory system development	28/637	381/18723	0.000119678	0.00224396	0.00176042	28
11	GO:0003181	atrioventricular valve morphogenesis	6/637	24/18723	0.000120686	0.00225316	0.00176763	6
11	GO:0060415	muscle tissue morphogenesis	10/637	70/18723	0.000121901	0.00226611	0.00177779	10
11	GO:0032412	regulation of ion transmembrane transporter activity	22/637	267/18723	0.00012645	0.00234067	0.00183629	22
11	GO:0061351	neural precursor cell proliferation	15/637	145/18723	0.000128521	0.00236893	0.00185846	15
11	GO:0003281	ventricular septum development	10/637	71/18723	0.000137629	0.00252609	0.00198175	10
11	GO:0060976	coronary vasculature development	8/637	46/18723	0.000142883	0.00258928	0.00203133	8
11	GO:0001666	response to hypoxia	24/637	307/18723	0.000142992	0.00258928	0.00203133	24
11	GO:0006828	manganese ion transport	5/637	16/18723	0.000143452	0.00258928	0.00203133	5
11	GO:2001212	regulation of vasculogenesis	5/637	16/18723	0.000143452	0.00258928	0.00203133	5
11	GO:0033674	positive regulation of kinase activity	32/637	467/18723	0.000148526	0.00266667	0.00209204	32
11	GO:0035633	maintenance of blood-brain barrier	7/637	35/18723	0.000149579	0.00266667	0.00209204	7
11	GO:0098801	regulation of renal system process	7/637	35/18723	0.000149579	0.00266667	0.00209204	7
11	GO:0007179	transforming growth factor beta receptor signaling pathway	18/637	198/18723	0.000151765	0.00269461	0.00211395	18
11	GO:0050927	positive regulation of positive chemotaxis	6/637	25/18723	0.000154259	0.00272089	0.00213457	6
11	GO:0050680	negative regulation of epithelial cell proliferation	16/637	164/18723	0.000154753	0.00272089	0.00213457	16
11	GO:0048588	developmental cell growth	20/637	234/18723	0.000155122	0.00272089	0.00213457	20
11	GO:0030111	regulation of Wnt signaling pathway	25/637	328/18723	0.000155769	0.00272126	0.00213486	25
11	GO:0001503	ossification	29/637	408/18723	0.000161945	0.00281784	0.00221063	29
11	GO:0070374	positive regulation of ERK1 and ERK2 cascade	19/637	217/18723	0.000164572	0.00285214	0.00223754	19
11	GO:0032409	regulation of transporter activity	24/637	310/18723	0.0001657	0.00286029	0.00224394	24
11	GO:0003044	regulation of systemic arterial blood pressure mediated by a chemical signal	8/637	47/18723	0.000167121	0.00287343	0.00225424	8
11	GO:0070371	ERK1 and ERK2 cascade	25/637	330/18723	0.000171173	0.00293151	0.00229981	25
11	GO:0016525	negative regulation of angiogenesis	15/637	149/18723	0.000174224	0.002961	0.00232294	15
11	GO:0086003	cardiac muscle cell contraction	10/637	73/18723	0.000174256	0.002961	0.00232294	10
11	GO:0003203	endocardial cushion morphogenesis	7/637	36/18723	0.000180287	0.00303954	0.00238456	7
11	GO:0051965	positive regulation of synapse assembly	9/637	60/18723	0.000180975	0.00303954	0.00238456	9
11	GO:0055008	cardiac muscle tissue morphogenesis	9/637	60/18723	0.000180975	0.00303954	0.00238456	9
11	GO:0048843	negative regulation of axon extension involved in axon guidance	6/637	26/18723	0.000194809	0.00324681	0.00254717	6
11	GO:0050926	regulation of positive chemotaxis	6/637	26/18723	0.000194809	0.00324681	0.00254717	6
11	GO:0003279	cardiac septum development	12/637	103/18723	0.000196573	0.0032637	0.00256042	12
11	GO:0016264	gap junction assembly	5/637	17/18723	0.000197557	0.00326757	0.00256345	5
11	GO:2000181	negative regulation of blood vessel morphogenesis	15/637	151/18723	0.000201941	0.00332743	0.00261041	15
11	GO:0001558	regulation of cell growth	29/637	414/18723	0.000207396	0.00340443	0.00267082	29
11	GO:0050890	cognition	23/637	296/18723	0.000213444	0.00349053	0.00273837	23
11	GO:0031345	negative regulation of cell projection organization	17/637	186/18723	0.000215228	0.00349743	0.00274378	17
11	GO:0060419	heart growth	12/637	104/18723	0.000215474	0.00349743	0.00274378	12
11	GO:0046580	negative regulation of Ras protein signal transduction	8/637	49/18723	0.000225777	0.00365104	0.00286429	8
11	GO:0050920	regulation of chemotaxis	19/637	223/18723	0.000233958	0.00376932	0.00295708	19
11	GO:0003171	atrioventricular valve development	6/637	27/18723	0.000243319	0.00389131	0.00305278	6
11	GO:0035116	embryonic hindlimb morphogenesis	6/637	27/18723	0.000243319	0.00389131	0.00305278	6
11	GO:0086001	cardiac muscle cell action potential	10/637	76/18723	0.000244356	0.00389359	0.00305457	10
11	GO:0050770	regulation of axonogenesis	15/637	154/18723	0.000250648	0.00397926	0.00312178	15
11	GO:0016358	dendrite development	20/637	243/18723	0.000256467	0.00405683	0.00318264	20
11	GO:0001657	ureteric bud development	11/637	91/18723	0.000259774	0.00409427	0.00321201	11
11	GO:0042693	muscle cell fate commitment	5/637	18/18723	0.000265918	0.00414604	0.00325262	5
11	GO:0051895	negative regulation of focal adhesion assembly	5/637	18/18723	0.000265918	0.00414604	0.00325262	5
11	GO:0150118	negative regulation of cell-substrate junction organization	5/637	18/18723	0.000265918	0.00414604	0.00325262	5
11	GO:0048644	muscle organ morphogenesis	10/637	77/18723	0.000272419	0.00423222	0.00332023	10
11	GO:0010927	cellular component assembly involved in morphogenesis	12/637	107/18723	0.000281732	0.00436133	0.00342152	12
11	GO:0072163	mesonephric epithelium development	11/637	92/18723	0.00028616	0.00439858	0.00345074	11
11	GO:0072164	mesonephric tubule development	11/637	92/18723	0.00028616	0.00439858	0.00345074	11
11	GO:0035051	cardiocyte differentiation	15/637	156/18723	0.000288481	0.00441863	0.00346647	15
11	GO:0033002	muscle cell proliferation	20/637	248/18723	0.000334762	0.00510953	0.00400849	20
11	GO:0010959	regulation of metal ion transport	28/637	406/18723	0.000341301	0.00519111	0.00407249	28
11	GO:0002042	cell migration involved in sprouting angiogenesis	11/637	94/18723	0.000345748	0.00524044	0.00411119	11
11	GO:0060216	definitive hemopoiesis	5/637	19/18723	0.000350842	0.00529918	0.00415727	5
11	GO:0060412	ventricular septum morphogenesis	7/637	40/18723	0.000357896	0.00538702	0.00422619	7
11	GO:0051610	serotonin uptake	4/637	11/18723	0.000361844	0.00541563	0.00424863	4
11	GO:0061387	regulation of extent of cell growth	12/637	110/18723	0.000364533	0.00541563	0.00424863	12
11	GO:0007517	muscle organ development	24/637	327/18723	0.000365499	0.00541563	0.00424863	24
11	GO:0070482	response to oxygen levels	25/637	347/18723	0.000367164	0.00541563	0.00424863	25
11	GO:0022011	myelination in peripheral nervous system	6/637	29/18723	0.000368512	0.00541563	0.00424863	6
11	GO:0032292	peripheral nervous system axon ensheathment	6/637	29/18723	0.000368512	0.00541563	0.00424863	6
11	GO:0060441	epithelial tube branching involved in lung morphogenesis	6/637	29/18723	0.000368512	0.00541563	0.00424863	6
11	GO:0001505	regulation of neurotransmitter levels	18/637	213/18723	0.000373691	0.00547325	0.00429384	18
11	GO:0050918	positive chemotaxis	9/637	66/18723	0.000378141	0.00551984	0.00433039	9
11	GO:0035265	organ growth	16/637	178/18723	0.000393987	0.00573191	0.00449676	16
11	GO:0045664	regulation of neuron differentiation	17/637	196/18723	0.000398763	0.00578206	0.0045361	17
11	GO:0055023	positive regulation of cardiac muscle tissue growth	7/637	41/18723	0.00041907	0.00605633	0.00475127	7
11	GO:0010633	negative regulation of epithelial cell migration	12/637	112/18723	0.00043047	0.00620048	0.00486435	12
11	GO:0060292	long-term synaptic depression	6/637	30/18723	0.000447517	0.00639996	0.00502086	6
11	GO:0099068	postsynapse assembly	6/637	30/18723	0.000447517	0.00639996	0.00502086	6
11	GO:0086002	cardiac muscle cell action potential involved in contraction	8/637	54/18723	0.000448733	0.00639996	0.00502086	8
11	GO:0006837	serotonin transport	5/637	20/18723	0.000454777	0.00646497	0.00507185	5
11	GO:0031623	receptor internalization	12/637	113/18723	0.000467041	0.00661768	0.00519166	12
11	GO:0007585	respiratory gaseous exchange by respiratory system	9/637	68/18723	0.000474033	0.00665638	0.00522202	9
11	GO:1902305	regulation of sodium ion transmembrane transport	9/637	68/18723	0.000474033	0.00665638	0.00522202	9
11	GO:0008361	regulation of cell size	16/637	181/18723	0.000474363	0.00665638	0.00522202	16
11	GO:0061337	cardiac conduction	11/637	98/18723	0.000496529	0.00694449	0.00544805	11
11	GO:0043270	positive regulation of ion transport	21/637	275/18723	0.000498088	0.00694449	0.00544805	21
11	GO:0060401	cytosolic calcium ion transport	16/637	182/18723	0.00050411	0.007006	0.0054963	16
11	GO:0003179	heart valve morphogenesis	8/637	55/18723	0.000509704	0.00706118	0.00553959	8
11	GO:2000009	negative regulation of protein localization to cell surface	4/637	12/18723	0.0005282	0.00729419	0.00572238	4
11	GO:0060045	positive regulation of cardiac muscle cell proliferation	6/637	31/18723	0.000539123	0.00739806	0.00580387	6
11	GO:0071711	basement membrane organization	6/637	31/18723	0.000539123	0.00739806	0.00580387	6
11	GO:1904062	regulation of cation transmembrane transport	25/637	357/18723	0.000558043	0.00762764	0.00598399	25
11	GO:0007265	Ras protein signal transduction	24/637	337/18723	0.000563298	0.00762764	0.00598399	24
11	GO:0001709	cell fate determination	7/637	43/18723	0.000566375	0.00762764	0.00598399	7
11	GO:0016339	calcium-dependent cell-cell adhesion via plasma membrane cell adhesion molecules	7/637	43/18723	0.000566375	0.00762764	0.00598399	7
11	GO:0030517	negative regulation of axon extension	7/637	43/18723	0.000566375	0.00762764	0.00598399	7
11	GO:0061383	trabecula morphogenesis	7/637	43/18723	0.000566375	0.00762764	0.00598399	7
11	GO:0045667	regulation of osteoblast differentiation	13/637	132/18723	0.000572011	0.00767978	0.00602489	13
11	GO:0055078	sodium ion homeostasis	8/637	56/18723	0.000577212	0.00772575	0.00606095	8
11	GO:0035813	regulation of renal sodium excretion	5/637	21/18723	0.000580306	0.00774335	0.00607476	5
11	GO:1903034	regulation of response to wounding	15/637	167/18723	0.000596821	0.00793936	0.00622853	15
11	GO:0006816	calcium ion transport	28/637	422/18723	0.000628475	0.00833496	0.00653888	28
11	GO:0003180	aortic valve morphogenesis	6/637	32/18723	0.000644658	0.00842121	0.00660655	6
11	GO:0010644	cell communication by electrical coupling	6/637	32/18723	0.000644658	0.00842121	0.00660655	6
11	GO:0014044	Schwann cell development	6/637	32/18723	0.000644658	0.00842121	0.00660655	6
11	GO:0042744	hydrogen peroxide catabolic process	6/637	32/18723	0.000644658	0.00842121	0.00660655	6
11	GO:0048841	regulation of axon extension involved in axon guidance	6/637	32/18723	0.000644658	0.00842121	0.00660655	6
11	GO:0048864	stem cell development	10/637	86/18723	0.00066913	0.00871471	0.0068368	10
11	GO:0022612	gland morphogenesis	12/637	118/18723	0.000691583	0.00898026	0.00704513	12
11	GO:0030032	lamellipodium assembly	9/637	72/18723	0.00072593	0.0093982	0.00737301	9
11	GO:0007405	neuroblast proliferation	8/637	58/18723	0.000733889	0.00941717	0.00738789	8
11	GO:0086065	cell communication involved in cardiac conduction	8/637	58/18723	0.000733889	0.00941717	0.00738789	8
11	GO:2000649	regulation of sodium ion transmembrane transporter activity	8/637	58/18723	0.000733889	0.00941717	0.00738789	8
11	GO:0050767	regulation of neurogenesis	25/637	364/18723	0.000738795	0.00944412	0.00740904	25
11	GO:0060347	heart trabecula formation	4/637	13/18723	0.000742503	0.00944412	0.00740904	4
11	GO:1900452	regulation of long-term synaptic depression	4/637	13/18723	0.000742503	0.00944412	0.00740904	4
11	GO:0060421	positive regulation of heart growth	7/637	45/18723	0.000752111	0.00953843	0.00748302	7
11	GO:0050773	regulation of dendrite development	11/637	103/18723	0.000758778	0.00959502	0.00752741	11
11	GO:0048333	mesodermal cell differentiation	6/637	33/18723	0.000765514	0.00965214	0.00757223	6
11	GO:0045860	positive regulation of protein kinase activity	26/637	386/18723	0.000778145	0.00978304	0.00767492	26
11	GO:0048675	axon extension	12/637	120/18723	0.000803747	0.0100758	0.00790459	12
11	GO:0007200	phospholipase C-activating G protein-coupled receptor signaling pathway	11/637	104/18723	0.00082304	0.010288	0.00807107	11
11	GO:0055010	ventricular cardiac muscle tissue morphogenesis	7/637	46/18723	0.000861459	0.0107374	0.00842362	7
11	GO:0035107	appendage morphogenesis	13/637	138/18723	0.00087083	0.0107923	0.00846673	13
11	GO:0035108	limb morphogenesis	13/637	138/18723	0.00087083	0.0107923	0.00846673	13
11	GO:0045444	fat cell differentiation	18/637	229/18723	0.000878916	0.0108616	0.00852107	18
11	GO:0003151	outflow tract morphogenesis	9/637	74/18723	0.000887703	0.0109391	0.00858188	9
11	GO:0035137	hindlimb morphogenesis	6/637	34/18723	0.000903143	0.0109603	0.00859852	6
11	GO:0044319	wound healing, spreading of cells	6/637	34/18723	0.000903143	0.0109603	0.00859852	6
11	GO:0086019	cell-cell signaling involved in cardiac conduction	6/637	34/18723	0.000903143	0.0109603	0.00859852	6
11	GO:0090505	epiboly involved in wound healing	6/637	34/18723	0.000903143	0.0109603	0.00859852	6
11	GO:0035812	renal sodium excretion	5/637	23/18723	0.000907062	0.0109603	0.00859852	5
11	GO:0036303	lymph vessel morphogenesis	5/637	23/18723	0.000907062	0.0109603	0.00859852	5
11	GO:0045932	negative regulation of muscle contraction	5/637	23/18723	0.000907062	0.0109603	0.00859852	5
11	GO:0060038	cardiac muscle cell proliferation	8/637	60/18723	0.000923088	0.0111231	0.0087262	8
11	GO:0002028	regulation of sodium ion transport	10/637	90/18723	0.000957699	0.0115083	0.00902838	10
11	GO:0090263	positive regulation of canonical Wnt signaling pathway	11/637	106/18723	0.000965135	0.0115657	0.00907341	11
11	GO:1905475	regulation of protein localization to membrane	15/637	175/18723	0.000968246	0.0115711	0.00907765	15
11	GO:0030177	positive regulation of Wnt signaling pathway	13/637	140/18723	0.000995744	0.0118619	0.00930584	13
11	GO:0030168	platelet activation	12/637	123/18723	0.0010002	0.0118619	0.00930584	12
11	GO:0035641	locomotory exploration behavior	4/637	14/18723	0.00101167	0.0118619	0.00930584	4
11	GO:0055057	neuroblast division	4/637	14/18723	0.00101167	0.0118619	0.00930584	4
11	GO:0060841	venous blood vessel development	4/637	14/18723	0.00101167	0.0118619	0.00930584	4
11	GO:0060911	cardiac cell fate commitment	4/637	14/18723	0.00101167	0.0118619	0.00930584	4
11	GO:0071415	cellular response to purine-containing compound	4/637	14/18723	0.00101167	0.0118619	0.00930584	4
11	GO:0043583	ear development	17/637	213/18723	0.00102203	0.0119512	0.00937585	17
11	GO:0060191	regulation of lipase activity	10/637	91/18723	0.00104386	0.0121737	0.00955045	10
11	GO:0090504	epiboly	6/637	35/18723	0.00105905	0.012285	0.00963775	6
11	GO:1905207	regulation of cardiocyte differentiation	6/637	35/18723	0.00105905	0.012285	0.00963775	6
11	GO:0044062	regulation of excretion	5/637	24/18723	0.001114	0.0128881	0.0101109	5
11	GO:0007009	plasma membrane organization	13/637	142/18723	0.00113531	0.0130651	0.0102497	13
11	GO:0072006	nephron development	13/637	142/18723	0.00113531	0.0130651	0.0102497	13
11	GO:0007588	excretion	8/637	62/18723	0.00114948	0.0131717	0.0103333	8
11	GO:0048015	phosphatidylinositol-mediated signaling	15/637	178/18723	0.00115063	0.0131717	0.0103333	15
11	GO:0007611	learning or memory	19/637	255/18723	0.00121102	0.0138266	0.0108472	19
11	GO:0072009	nephron epithelium development	11/637	109/18723	0.00121581	0.013845	0.0108616	11
11	GO:0060993	kidney morphogenesis	10/637	93/18723	0.00123524	0.0140295	0.0110063	10
11	GO:0032102	negative regulation of response to external stimulus	27/637	420/18723	0.00124462	0.0140992	0.011061	27
11	GO:0090092	regulation of transmembrane receptor protein serine/threonine kinase signaling pathway	19/637	256/18723	0.00126774	0.0142867	0.0112081	19
11	GO:0090596	sensory organ morphogenesis	19/637	256/18723	0.00126774	0.0142867	0.0112081	19
11	GO:0048660	regulation of smooth muscle cell proliferation	15/637	180/18723	0.00128764	0.0144734	0.0113546	15
11	GO:0007193	adenylate cyclase-inhibiting G protein-coupled receptor signaling pathway	9/637	78/18723	0.00129908	0.0145644	0.011426	9
11	GO:0003014	renal system process	11/637	110/18723	0.0013104	0.0146536	0.0114959	11
11	GO:0008154	actin polymerization or depolymerization	17/637	218/18723	0.00131738	0.0146939	0.0115276	17
11	GO:0048565	digestive tract development	12/637	127/18723	0.00132277	0.0147118	0.0115416	12
11	GO:0045986	negative regulation of smooth muscle contraction	4/637	15/18723	0.00134266	0.0147118	0.0115416	4
11	GO:0070831	basement membrane assembly	4/637	15/18723	0.00134266	0.0147118	0.0115416	4
11	GO:0150011	regulation of neuron projection arborization	4/637	15/18723	0.00134266	0.0147118	0.0115416	4
11	GO:1904889	regulation of excitatory synapse assembly	4/637	15/18723	0.00134266	0.0147118	0.0115416	4
11	GO:2000345	regulation of hepatocyte proliferation	4/637	15/18723	0.00134266	0.0147118	0.0115416	4
11	GO:2000650	negative regulation of sodium ion transmembrane transporter activity	4/637	15/18723	0.00134266	0.0147118	0.0115416	4
11	GO:0086064	cell communication by electrical coupling involved in cardiac conduction	5/637	25/18723	0.00135394	0.014761	0.0115802	5
11	GO:0099560	synaptic membrane adhesion	5/637	25/18723	0.00135394	0.014761	0.0115802	5
11	GO:0051279	regulation of release of sequestered calcium ion into cytosol	9/637	79/18723	0.00142282	0.015419	0.0120964	9
11	GO:0060425	lung morphogenesis	7/637	50/18723	0.00142985	0.015419	0.0120964	7
11	GO:0071709	membrane assembly	7/637	50/18723	0.00142985	0.015419	0.0120964	7
11	GO:1904036	negative regulation of epithelial cell apoptotic process	7/637	50/18723	0.00142985	0.015419	0.0120964	7
11	GO:0003176	aortic valve development	6/637	37/18723	0.00143201	0.015419	0.0120964	6
11	GO:0048017	inositol lipid-mediated signaling	15/637	182/18723	0.0014381	0.0154463	0.0121178	15
11	GO:0009952	anterior/posterior pattern specification	16/637	201/18723	0.0014593	0.0156353	0.0122661	16
11	GO:0071772	response to BMP	14/637	165/18723	0.00155464	0.0165201	0.0129602	14
11	GO:0071773	cellular response to BMP stimulus	14/637	165/18723	0.00155464	0.0165201	0.0129602	14
11	GO:0032272	negative regulation of protein polymerization	9/637	80/18723	0.00155586	0.0165201	0.0129602	9
11	GO:0060041	retina development in camera-type eye	13/637	147/18723	0.00155707	0.0165201	0.0129602	13
11	GO:0003170	heart valve development	8/637	65/18723	0.00156988	0.0165752	0.0130035	8
11	GO:0048645	animal organ formation	8/637	65/18723	0.00156988	0.0165752	0.0130035	8
11	GO:0048659	smooth muscle cell proliferation	15/637	184/18723	0.00160304	0.0168306	0.0132038	15
11	GO:0055001	muscle cell development	15/637	184/18723	0.00160304	0.0168306	0.0132038	15
11	GO:0045668	negative regulation of osteoblast differentiation	7/637	51/18723	0.00160955	0.0168306	0.0132038	7
11	GO:0060043	regulation of cardiac muscle cell proliferation	7/637	51/18723	0.00160955	0.0168306	0.0132038	7
11	GO:0048668	collateral sprouting	5/637	26/18723	0.00162992	0.0169333	0.0132844	5
11	GO:1903523	negative regulation of blood circulation	5/637	26/18723	0.00162992	0.0169333	0.0132844	5
11	GO:0044344	cellular response to fibroblast growth factor stimulus	11/637	113/18723	0.00163104	0.0169333	0.0132844	11
11	GO:0007162	negative regulation of cell adhesion	21/637	303/18723	0.00170177	0.0175639	0.0137791	21
11	GO:0010596	negative regulation of endothelial cell migration	10/637	97/18723	0.0017039	0.0175639	0.0137791	10
11	GO:0120162	positive regulation of cold-induced thermogenesis	10/637	97/18723	0.0017039	0.0175639	0.0137791	10
11	GO:0048557	embryonic digestive tract morphogenesis	4/637	16/18723	0.0017424	0.0177921	0.0139581	4
11	GO:0060572	morphogenesis of an epithelial bud	4/637	16/18723	0.0017424	0.0177921	0.0139581	4
11	GO:0099010	modification of postsynaptic structure	4/637	16/18723	0.0017424	0.0177921	0.0139581	4
11	GO:1902306	negative regulation of sodium ion transmembrane transport	4/637	16/18723	0.0017424	0.0177921	0.0139581	4
11	GO:0006898	receptor-mediated endocytosis	18/637	244/18723	0.00179869	0.0183239	0.0143753	18
11	GO:0008543	fibroblast growth factor receptor signaling pathway	9/637	82/18723	0.00185187	0.0188216	0.0147658	9
11	GO:0051209	release of sequestered calcium ion into cytosol	11/637	115/18723	0.00187842	0.0190469	0.0149426	11
11	GO:0061180	mammary gland epithelium development	8/637	67/18723	0.00191194	0.0193417	0.0151738	8
11	GO:0051495	positive regulation of cytoskeleton organization	17/637	226/18723	0.00193902	0.0195404	0.0153297	17
11	GO:0003272	endocardial cushion formation	5/637	27/18723	0.00194506	0.0195404	0.0153297	5
11	GO:0003401	axis elongation	5/637	27/18723	0.00194506	0.0195404	0.0153297	5
11	GO:0010639	negative regulation of organelle organization	23/637	348/18723	0.00195177	0.0195626	0.0153471	23
11	GO:0048839	inner ear development	15/637	188/18723	0.00198063	0.0197232	0.0154731	15
11	GO:0030902	hindbrain development	13/637	151/18723	0.00198139	0.0197232	0.0154731	13
11	GO:0043535	regulation of blood vessel endothelial cell migration	13/637	151/18723	0.00198139	0.0197232	0.0154731	13
11	GO:0030326	embryonic limb morphogenesis	11/637	116/18723	0.0020131	0.0199023	0.0156136	11
11	GO:0035113	embryonic appendage morphogenesis	11/637	116/18723	0.0020131	0.0199023	0.0156136	11
11	GO:0051283	negative regulation of sequestering of calcium ion	11/637	116/18723	0.0020131	0.0199023	0.0156136	11
11	GO:0006836	neurotransmitter transport	16/637	208/18723	0.00207368	0.0204547	0.016047	16
11	GO:0032147	activation of protein kinase activity	12/637	134/18723	0.00209246	0.0205005	0.0160829	12
11	GO:0042552	myelination	12/637	134/18723	0.00209246	0.0205005	0.0160829	12
11	GO:0061041	regulation of wound healing	12/637	134/18723	0.00209246	0.0205005	0.0160829	12
11	GO:0034394	protein localization to cell surface	8/637	68/18723	0.00210366	0.0205639	0.0161326	8
11	GO:0045807	positive regulation of endocytosis	10/637	100/18723	0.00214227	0.0208749	0.0163766	10
11	GO:0001894	tissue homeostasis	19/637	268/18723	0.00214507	0.0208749	0.0163766	19
11	GO:0022604	regulation of cell morphogenesis	21/637	309/18723	0.00215756	0.0209495	0.0164351	21
11	GO:0014037	Schwann cell differentiation	6/637	40/18723	0.00216916	0.0210153	0.0164868	6
11	GO:0009953	dorsal/ventral pattern formation	9/637	84/18723	0.00219125	0.0211351	0.0165808	9
11	GO:0045445	myoblast differentiation	9/637	84/18723	0.00219125	0.0211351	0.0165808	9
11	GO:0003184	pulmonary valve morphogenesis	4/637	17/18723	0.00221773	0.0212025	0.0166336	4
11	GO:0051580	regulation of neurotransmitter uptake	4/637	17/18723	0.00221773	0.0212025	0.0166336	4
11	GO:0061298	retina vasculature development in camera-type eye	4/637	17/18723	0.00221773	0.0212025	0.0166336	4
11	GO:0070593	dendrite self-avoidance	4/637	17/18723	0.00221773	0.0212025	0.0166336	4
11	GO:0002043	blood vessel endothelial cell proliferation involved in sprouting angiogenesis	7/637	54/18723	0.00225549	0.0213756	0.0167694	7
11	GO:0007215	glutamate receptor signaling pathway	7/637	54/18723	0.00225549	0.0213756	0.0167694	7
11	GO:0010524	positive regulation of calcium ion transport into cytosol	7/637	54/18723	0.00225549	0.0213756	0.0167694	7
11	GO:0030834	regulation of actin filament depolymerization	7/637	54/18723	0.00225549	0.0213756	0.0167694	7
11	GO:0048736	appendage development	14/637	172/18723	0.00229492	0.021608	0.0169518	14
11	GO:0060173	limb development	14/637	172/18723	0.00229492	0.021608	0.0169518	14
11	GO:1990138	neuron projection extension	14/637	172/18723	0.00229492	0.021608	0.0169518	14
11	GO:0051282	regulation of sequestering of calcium ion	11/637	118/18723	0.00230603	0.0216113	0.0169544	11
11	GO:0019226	transmission of nerve impulse	8/637	69/18723	0.00231018	0.0216113	0.0169544	8
11	GO:1904377	positive regulation of protein localization to cell periphery	8/637	69/18723	0.00231018	0.0216113	0.0169544	8
11	GO:0007272	ensheathment of neurons	12/637	136/18723	0.00236959	0.0220613	0.0173074	12
11	GO:0008366	axon ensheathment	12/637	136/18723	0.00236959	0.0220613	0.0173074	12
11	GO:0032092	positive regulation of protein binding	9/637	85/18723	0.00237856	0.0220613	0.0173074	9
11	GO:0060021	roof of mouth development	9/637	85/18723	0.00237856	0.0220613	0.0173074	9
11	GO:0030100	regulation of endocytosis	16/637	211/18723	0.00239632	0.0221316	0.0173626	16
11	GO:0043491	protein kinase B signaling	16/637	211/18723	0.00239632	0.0221316	0.0173626	16
11	GO:0070588	calcium ion transmembrane transport	21/637	312/18723	0.00242173	0.0223189	0.0175095	21
11	GO:1905314	semi-lunar valve development	6/637	41/18723	0.00246918	0.0227081	0.0178148	6
11	GO:0044091	membrane biogenesis	7/637	55/18723	0.00251008	0.0229718	0.0180216	7
11	GO:0098900	regulation of action potential	7/637	55/18723	0.00251008	0.0229718	0.0180216	7
11	GO:0010977	negative regulation of neuron projection development	12/637	137/18723	0.00251897	0.0229718	0.0180216	12
11	GO:0055123	digestive system development	12/637	137/18723	0.00251897	0.0229718	0.0180216	12
11	GO:0014031	mesenchymal cell development	9/637	86/18723	0.00257836	0.0234152	0.0183695	9
11	GO:0035023	regulation of Rho protein signal transduction	9/637	86/18723	0.00257836	0.0234152	0.0183695	9
11	GO:0060249	anatomical structure homeostasis	21/637	314/18723	0.00261261	0.0236768	0.0185748	21
11	GO:0071774	response to fibroblast growth factor	11/637	120/18723	0.00263258	0.0238081	0.0186778	11
11	GO:1901654	response to ketone	15/637	194/18723	0.00268375	0.0242206	0.0190013	15
11	GO:0001946	lymphangiogenesis	4/637	18/18723	0.00277539	0.0246437	0.0193333	4
11	GO:0031649	heat generation	4/637	18/18723	0.00277539	0.0246437	0.0193333	4
11	GO:2001135	regulation of endocytic recycling	4/637	18/18723	0.00277539	0.0246437	0.0193333	4
11	GO:0001658	branching involved in ureteric bud morphogenesis	7/637	56/18723	0.00278621	0.0246437	0.0193333	7
11	GO:0010518	positive regulation of phospholipase activity	7/637	56/18723	0.00278621	0.0246437	0.0193333	7
11	GO:0022029	telencephalon cell migration	7/637	56/18723	0.00278621	0.0246437	0.0193333	7
11	GO:0046622	positive regulation of organ growth	7/637	56/18723	0.00278621	0.0246437	0.0193333	7
11	GO:1990089	response to nerve growth factor	7/637	56/18723	0.00278621	0.0246437	0.0193333	7
11	GO:1901879	regulation of protein depolymerization	9/637	87/18723	0.00279124	0.0246437	0.0193333	9
11	GO:2000177	regulation of neural precursor cell proliferation	9/637	87/18723	0.00279124	0.0246437	0.0193333	9
11	GO:0001837	epithelial to mesenchymal transition	13/637	157/18723	0.00279295	0.0246437	0.0193333	13
11	GO:1902895	positive regulation of pri-miRNA transcription by RNA polymerase II	6/637	42/18723	0.00279932	0.0246499	0.0193382	6
11	GO:0043244	regulation of protein-containing complex disassembly	11/637	121/18723	0.0028093	0.0246878	0.0193679	11
11	GO:1903076	regulation of protein localization to plasma membrane	10/637	104/18723	0.00286334	0.025112	0.0197007	10
11	GO:0051208	sequestering of calcium ion	11/637	122/18723	0.00299547	0.0261653	0.020527	11
11	GO:0051928	positive regulation of calcium ion transport	11/637	122/18723	0.00299547	0.0261653	0.020527	11
11	GO:0035567	non-canonical Wnt signaling pathway	8/637	72/18723	0.00302629	0.0263288	0.0206553	8
11	GO:0055021	regulation of cardiac muscle tissue growth	8/637	72/18723	0.00302629	0.0263288	0.0206553	8
11	GO:0051051	negative regulation of transport	28/637	470/18723	0.0030782	0.0267269	0.0209676	28
11	GO:0030219	megakaryocyte differentiation	7/637	57/18723	0.00308503	0.0267328	0.0209722	7
11	GO:0060603	mammary gland duct morphogenesis	5/637	30/18723	0.00315699	0.027302	0.0214188	5
11	GO:0032355	response to estradiol	12/637	141/18723	0.00319514	0.0275225	0.0215918	12
11	GO:0050921	positive regulation of chemotaxis	12/637	141/18723	0.00319514	0.0275225	0.0215918	12
11	GO:0048167	regulation of synaptic plasticity	15/637	198/18723	0.00325834	0.0280114	0.0219753	15
11	GO:0046620	regulation of organ growth	10/637	106/18723	0.00329023	0.028121	0.0220613	10
11	GO:1905477	positive regulation of protein localization to membrane	10/637	106/18723	0.00329023	0.028121	0.0220613	10
11	GO:0043271	negative regulation of ion transport	13/637	160/18723	0.00329048	0.028121	0.0220613	13
11	GO:0072089	stem cell proliferation	8/637	73/18723	0.00329987	0.0281459	0.0220808	8
11	GO:0097553	calcium ion transmembrane import into cytosol	12/637	142/18723	0.00338528	0.0287364	0.0225441	12
11	GO:0001954	positive regulation of cell-matrix adhesion	7/637	58/18723	0.00340773	0.0287364	0.0225441	7
11	GO:0042743	hydrogen peroxide metabolic process	7/637	58/18723	0.00340773	0.0287364	0.0225441	7
11	GO:0003085	negative regulation of systemic arterial blood pressure	4/637	19/18723	0.00342194	0.0287364	0.0225441	4
11	GO:0008356	asymmetric cell division	4/637	19/18723	0.00342194	0.0287364	0.0225441	4
11	GO:0010738	regulation of protein kinase A signaling	4/637	19/18723	0.00342194	0.0287364	0.0225441	4
11	GO:1901881	positive regulation of protein depolymerization	4/637	19/18723	0.00342194	0.0287364	0.0225441	4
11	GO:2000738	positive regulation of stem cell differentiation	4/637	19/18723	0.00342194	0.0287364	0.0225441	4
11	GO:0097581	lamellipodium organization	9/637	90/18723	0.0035142	0.0294543	0.0231073	9
11	GO:0031532	actin cytoskeleton reorganization	10/637	107/18723	0.00352185	0.0294617	0.0231131	10
11	GO:0055007	cardiac muscle cell differentiation	11/637	125/18723	0.00361423	0.030061	0.0235832	11
11	GO:1904375	regulation of protein localization to cell periphery	11/637	125/18723	0.00361423	0.030061	0.0235832	11
11	GO:2000027	regulation of animal organ morphogenesis	11/637	125/18723	0.00361423	0.030061	0.0235832	11
11	GO:0042133	neurotransmitter metabolic process	5/637	31/18723	0.00366043	0.0302716	0.0237485	5
11	GO:0045987	positive regulation of smooth muscle contraction	5/637	31/18723	0.00366043	0.0302716	0.0237485	5
11	GO:0070528	protein kinase C signaling	5/637	31/18723	0.00366043	0.0302716	0.0237485	5
11	GO:0021885	forebrain cell migration	7/637	59/18723	0.00375553	0.0308819	0.0242273	7
11	GO:0030042	actin filament depolymerization	7/637	59/18723	0.00375553	0.0308819	0.0242273	7
11	GO:0048010	vascular endothelial growth factor receptor signaling pathway	7/637	59/18723	0.00375553	0.0308819	0.0242273	7
11	GO:0033138	positive regulation of peptidyl-serine phosphorylation	10/637	108/18723	0.00376624	0.0309116	0.0242505	10
11	GO:0007612	learning	12/637	144/18723	0.00379296	0.0309557	0.0242851	12
11	GO:0014065	phosphatidylinositol 3-kinase signaling	12/637	144/18723	0.00379296	0.0309557	0.0242851	12
11	GO:0031644	regulation of nervous system process	12/637	144/18723	0.00379296	0.0309557	0.0242851	12
11	GO:0048662	negative regulation of smooth muscle cell proliferation	8/637	75/18723	0.00390429	0.0314467	0.0246703	8
11	GO:0030214	hyaluronan catabolic process	3/637	10/18723	0.00393264	0.0314467	0.0246703	3
11	GO:0040015	negative regulation of multicellular organism growth	3/637	10/18723	0.00393264	0.0314467	0.0246703	3
11	GO:0060923	cardiac muscle cell fate commitment	3/637	10/18723	0.00393264	0.0314467	0.0246703	3
11	GO:0061140	lung secretory cell differentiation	3/637	10/18723	0.00393264	0.0314467	0.0246703	3
11	GO:0061299	retina vasculature morphogenesis in camera-type eye	3/637	10/18723	0.00393264	0.0314467	0.0246703	3
11	GO:0070099	regulation of chemokine-mediated signaling pathway	3/637	10/18723	0.00393264	0.0314467	0.0246703	3
11	GO:0098885	modification of postsynaptic actin cytoskeleton	3/637	10/18723	0.00393264	0.0314467	0.0246703	3
11	GO:1901725	regulation of histone deacetylase activity	3/637	10/18723	0.00393264	0.0314467	0.0246703	3
11	GO:1905809	negative regulation of synapse organization	3/637	10/18723	0.00393264	0.0314467	0.0246703	3
11	GO:2000288	positive regulation of myoblast proliferation	3/637	10/18723	0.00393264	0.0314467	0.0246703	3
11	GO:0003254	regulation of membrane depolarization	6/637	45/18723	0.0039889	0.031838	0.0249773	6
11	GO:0048670	regulation of collateral sprouting	4/637	20/18723	0.00416373	0.0331119	0.0259767	4
11	GO:0097503	sialylation	4/637	20/18723	0.00416373	0.0331119	0.0259767	4
11	GO:0048732	gland development	26/637	436/18723	0.00419761	0.0333204	0.0261403	26
11	GO:0060317	cardiac epithelial to mesenchymal transition	5/637	32/18723	0.0042189	0.0334285	0.0262251	5
11	GO:0014855	striated muscle cell proliferation	8/637	76/18723	0.00423684	0.0335096	0.0262887	8
11	GO:0051896	regulation of protein kinase B signaling	14/637	185/18723	0.00443617	0.0350224	0.0274755	14
11	GO:0043112	receptor metabolic process	13/637	166/18723	0.00450183	0.0354311	0.0277961	13
11	GO:0010001	glial cell differentiation	16/637	225/18723	0.00450423	0.0354311	0.0277961	16
11	GO:0071867	response to monoamine	10/637	111/18723	0.00458077	0.0358388	0.028116	10
11	GO:0071869	response to catecholamine	10/637	111/18723	0.00458077	0.0358388	0.028116	10
11	GO:0090288	negative regulation of cellular response to growth factor stimulus	10/637	111/18723	0.00458077	0.0358388	0.028116	10
11	GO:0055117	regulation of cardiac muscle contraction	8/637	77/18723	0.00459078	0.0358526	0.0281268	8
11	GO:1903035	negative regulation of response to wounding	9/637	94/18723	0.00469799	0.0366241	0.0287321	9
11	GO:0051384	response to glucocorticoid	12/637	148/18723	0.0047267	0.036782	0.028856	12
11	GO:0023061	signal release	27/637	463/18723	0.00480728	0.0373422	0.0292955	27
11	GO:0010737	protein kinase A signaling	5/637	33/18723	0.00483558	0.0374284	0.0293631	5
11	GO:0110110	positive regulation of animal organ morphogenesis	5/637	33/18723	0.00483558	0.0374284	0.0293631	5
11	GO:0032835	glomerulus development	7/637	62/18723	0.00496166	0.0376165	0.0295107	7
11	GO:0060675	ureteric bud morphogenesis	7/637	62/18723	0.00496166	0.0376165	0.0295107	7
11	GO:1903078	positive regulation of protein localization to plasma membrane	7/637	62/18723	0.00496166	0.0376165	0.0295107	7
11	GO:0042311	vasodilation	6/637	47/18723	0.00496656	0.0376165	0.0295107	6
11	GO:0120163	negative regulation of cold-induced thermogenesis	6/637	47/18723	0.00496656	0.0376165	0.0295107	6
11	GO:0043537	negative regulation of blood vessel endothelial cell migration	8/637	78/18723	0.00496697	0.0376165	0.0295107	8
11	GO:0061045	negative regulation of wound healing	8/637	78/18723	0.00496697	0.0376165	0.0295107	8
11	GO:0090049	regulation of cell migration involved in sprouting angiogenesis	8/637	78/18723	0.00496697	0.0376165	0.0295107	8
11	GO:0003177	pulmonary valve development	4/637	21/18723	0.00500689	0.0376165	0.0295107	4
11	GO:0010766	negative regulation of sodium ion transport	4/637	21/18723	0.00500689	0.0376165	0.0295107	4
11	GO:0010878	cholesterol storage	4/637	21/18723	0.00500689	0.0376165	0.0295107	4
11	GO:0021533	cell differentiation in hindbrain	4/637	21/18723	0.00500689	0.0376165	0.0295107	4
11	GO:0051767	nitric-oxide synthase biosynthetic process	4/637	21/18723	0.00500689	0.0376165	0.0295107	4
11	GO:0051769	regulation of nitric-oxide synthase biosynthetic process	4/637	21/18723	0.00500689	0.0376165	0.0295107	4
11	GO:0098698	postsynaptic specialization assembly	4/637	21/18723	0.00500689	0.0376165	0.0295107	4
11	GO:1905209	positive regulation of cardiocyte differentiation	4/637	21/18723	0.00500689	0.0376165	0.0295107	4
11	GO:2000178	negative regulation of neural precursor cell proliferation	4/637	21/18723	0.00500689	0.0376165	0.0295107	4
11	GO:0021537	telencephalon development	17/637	248/18723	0.00501942	0.0376456	0.0295335	17
11	GO:0030516	regulation of axon extension	9/637	95/18723	0.00503745	0.0377158	0.0295886	9
11	GO:0008064	regulation of actin polymerization or depolymerization	14/637	188/18723	0.00510941	0.0381889	0.0299597	14
11	GO:0001765	membrane raft assembly	3/637	11/18723	0.00527169	0.0388676	0.0304921	3
11	GO:0002357	defense response to tumor cell	3/637	11/18723	0.00527169	0.0388676	0.0304921	3
11	GO:0010739	positive regulation of protein kinase A signaling	3/637	11/18723	0.00527169	0.0388676	0.0304921	3
11	GO:0045654	positive regulation of megakaryocyte differentiation	3/637	11/18723	0.00527169	0.0388676	0.0304921	3
11	GO:0060379	cardiac muscle cell myoblast differentiation	3/637	11/18723	0.00527169	0.0388676	0.0304921	3
11	GO:0071313	cellular response to caffeine	3/637	11/18723	0.00527169	0.0388676	0.0304921	3
11	GO:0086070	SA node cell to atrial cardiac muscle cell communication	3/637	11/18723	0.00527169	0.0388676	0.0304921	3
11	GO:0097050	type B pancreatic cell apoptotic process	3/637	11/18723	0.00527169	0.0388676	0.0304921	3
11	GO:0001649	osteoblast differentiation	16/637	229/18723	0.0053279	0.0391493	0.0307131	16
11	GO:0071695	anatomical structure maturation	16/637	229/18723	0.0053279	0.0391493	0.0307131	16
11	GO:0030832	regulation of actin filament length	14/637	189/18723	0.0053513	0.0391888	0.0307441	14
11	GO:0046578	regulation of Ras protein signal transduction	14/637	189/18723	0.0053513	0.0391888	0.0307441	14
11	GO:0060420	regulation of heart growth	8/637	79/18723	0.00536631	0.0392327	0.0307786	8
11	GO:0030510	regulation of BMP signaling pathway	9/637	96/18723	0.00539562	0.0393148	0.030843	9
11	GO:1904035	regulation of epithelial cell apoptotic process	9/637	96/18723	0.00539562	0.0393148	0.030843	9
11	GO:0032233	positive regulation of actin filament bundle assembly	7/637	63/18723	0.00542209	0.0393758	0.0308908	7
11	GO:0072171	mesonephric tubule morphogenesis	7/637	63/18723	0.00542209	0.0393758	0.0308908	7
11	GO:2000352	negative regulation of endothelial cell apoptotic process	5/637	34/18723	0.00551358	0.039773	0.0312024	5
11	GO:1903053	regulation of extracellular matrix organization	6/637	48/18723	0.00551642	0.039773	0.0312024	6
11	GO:0051261	protein depolymerization	10/637	114/18723	0.00552789	0.039773	0.0312024	10
11	GO:0090100	positive regulation of transmembrane receptor protein serine/threonine kinase signaling pathway	10/637	114/18723	0.00552789	0.039773	0.0312024	10
11	GO:0048592	eye morphogenesis	12/637	151/18723	0.00554079	0.039773	0.0312024	12
11	GO:0055067	monovalent inorganic cation homeostasis	12/637	151/18723	0.00554079	0.039773	0.0312024	12
11	GO:0071456	cellular response to hypoxia	12/637	151/18723	0.00554079	0.039773	0.0312024	12
11	GO:0045055	regulated exocytosis	16/637	230/18723	0.00555187	0.0397869	0.0312133	16
11	GO:0007422	peripheral nervous system development	8/637	80/18723	0.00578969	0.041355	0.0324435	8
11	GO:0120193	tight junction organization	8/637	80/18723	0.00578969	0.041355	0.0324435	8
11	GO:0030509	BMP signaling pathway	12/637	152/18723	0.00583561	0.0416146	0.0326472	12
11	GO:0043279	response to alkaloid	10/637	115/18723	0.00587546	0.0418302	0.0328164	10
11	GO:0014821	phasic smooth muscle contraction	4/637	22/18723	0.00595728	0.0420003	0.0329498	4
11	GO:0060343	trabecula formation	4/637	22/18723	0.00595728	0.0420003	0.0329498	4
11	GO:0071404	cellular response to low-density lipoprotein particle stimulus	4/637	22/18723	0.00595728	0.0420003	0.0329498	4
11	GO:0072574	hepatocyte proliferation	4/637	22/18723	0.00595728	0.0420003	0.0329498	4
11	GO:0072575	epithelial cell proliferation involved in liver morphogenesis	4/637	22/18723	0.00595728	0.0420003	0.0329498	4
11	GO:0099563	modification of synaptic structure	4/637	22/18723	0.00595728	0.0420003	0.0329498	4
11	GO:0008038	neuron recognition	6/637	49/18723	0.00610947	0.0427958	0.0335739	6
11	GO:0034332	adherens junction organization	6/637	49/18723	0.00610947	0.0427958	0.0335739	6
11	GO:0038084	vascular endothelial growth factor signaling pathway	6/637	49/18723	0.00610947	0.0427958	0.0335739	6
11	GO:0086009	membrane repolarization	6/637	49/18723	0.00610947	0.0427958	0.0335739	6
11	GO:0014032	neural crest cell development	8/637	81/18723	0.00623802	0.0434029	0.0340501	8
11	GO:0021954	central nervous system neuron development	8/637	81/18723	0.00623802	0.0434029	0.0340501	8
11	GO:0021782	glial cell development	10/637	116/18723	0.00623984	0.0434029	0.0340501	10
11	GO:0043243	positive regulation of protein-containing complex disassembly	5/637	35/18723	0.00625601	0.0434029	0.0340501	5
11	GO:0090050	positive regulation of cell migration involved in sprouting angiogenesis	5/637	35/18723	0.00625601	0.0434029	0.0340501	5
11	GO:0098810	neurotransmitter reuptake	5/637	35/18723	0.00625601	0.0434029	0.0340501	5
11	GO:0048545	response to steroid hormone	21/637	339/18723	0.00627724	0.0434809	0.0341113	21
11	GO:0030837	negative regulation of actin filament polymerization	7/637	65/18723	0.00643808	0.0445241	0.0349297	7
11	GO:0007605	sensory perception of sound	12/637	154/18723	0.00646252	0.0445515	0.0349512	12
11	GO:0008360	regulation of cell shape	12/637	154/18723	0.00646252	0.0445515	0.0349512	12
11	GO:0051924	regulation of calcium ion transport	17/637	255/18723	0.00658747	0.0452811	0.0355236	17
11	GO:0060291	long-term synaptic potentiation	9/637	99/18723	0.00658918	0.0452811	0.0355236	9
11	GO:0048639	positive regulation of developmental growth	13/637	174/18723	0.00664993	0.0455726	0.0357523	13
11	GO:0051651	maintenance of location in cell	15/637	214/18723	0.00665256	0.0455726	0.0357523	15
11	GO:0090102	cochlea development	6/637	50/18723	0.0067476	0.046151	0.0362061	6
11	GO:0010459	negative regulation of heart rate	3/637	12/18723	0.00685286	0.0463607	0.0363706	3
11	GO:0060788	ectodermal placode formation	3/637	12/18723	0.00685286	0.0463607	0.0363706	3
11	GO:0071697	ectodermal placode morphogenesis	3/637	12/18723	0.00685286	0.0463607	0.0363706	3
11	GO:0086067	AV node cell to bundle of His cell communication	3/637	12/18723	0.00685286	0.0463607	0.0363706	3
11	GO:0099151	regulation of postsynaptic density assembly	3/637	12/18723	0.00685286	0.0463607	0.0363706	3
11	GO:0150065	regulation of deacetylase activity	3/637	12/18723	0.00685286	0.0463607	0.0363706	3
11	GO:2001214	positive regulation of vasculogenesis	3/637	12/18723	0.00685286	0.0463607	0.0363706	3
11	GO:0050954	sensory perception of mechanical stimulus	13/637	175/18723	0.00696763	0.046824	0.0367341	13
11	GO:0030193	regulation of blood coagulation	7/637	66/18723	0.00699616	0.046824	0.0367341	7
11	GO:0050922	negative regulation of chemotaxis	7/637	66/18723	0.00699616	0.046824	0.0367341	7
11	GO:0071300	cellular response to retinoic acid	7/637	66/18723	0.00699616	0.046824	0.0367341	7
11	GO:0001759	organ induction	4/637	23/18723	0.00702048	0.046824	0.0367341	4
11	GO:0035640	exploration behavior	4/637	23/18723	0.00702048	0.046824	0.0367341	4
11	GO:0045662	negative regulation of myoblast differentiation	4/637	23/18723	0.00702048	0.046824	0.0367341	4
11	GO:0060487	lung epithelial cell differentiation	4/637	23/18723	0.00702048	0.046824	0.0367341	4
11	GO:0072576	liver morphogenesis	4/637	23/18723	0.00702048	0.046824	0.0367341	4
11	GO:0051588	regulation of neurotransmitter transport	9/637	100/18723	0.00702899	0.046824	0.0367341	9
11	GO:0010092	specification of animal organ identity	5/637	36/18723	0.00706588	0.0469978	0.0368704	5
11	GO:0090090	negative regulation of canonical Wnt signaling pathway	11/637	137/18723	0.00717931	0.0476794	0.0374051	11
11	GO:0050886	endocrine process	8/637	83/18723	0.00721314	0.047831	0.0375241	8
12	GO:0007059	chromosome segregation	58/581	346/18723	2.90515e-26	1.22045e-22	1.10671e-22	58
12	GO:0000280	nuclear division	63/581	439/18723	1.25109e-24	2.62792e-21	2.383e-21	63
12	GO:0048285	organelle fission	65/581	488/18723	1.47644e-23	2.06751e-20	1.87482e-20	65
12	GO:0000819	sister chromatid segregation	42/581	202/18723	5.10913e-23	5.36587e-20	4.86578e-20	42
12	GO:0140014	mitotic nuclear division	49/581	287/18723	1.10391e-22	9.27502e-20	8.41061e-20	49
12	GO:0098813	nuclear chromosome segregation	48/581	281/18723	2.99152e-22	2.09456e-19	1.89935e-19	48
12	GO:0000070	mitotic sister chromatid segregation	37/581	168/18723	2.51149e-21	1.50726e-18	1.36678e-18	37
12	GO:0051983	regulation of chromosome segregation	24/581	91/18723	3.40827e-16	1.78977e-13	1.62297e-13	24
12	GO:0000075	cell cycle checkpoint signaling	30/581	169/18723	8.08588e-15	3.49027e-12	3.16498e-12	30
12	GO:0044772	mitotic cell cycle phase transition	48/581	424/18723	8.30818e-15	3.49027e-12	3.16498e-12	48
12	GO:0033045	regulation of sister chromatid segregation	20/581	72/18723	3.4419e-14	1.31449e-11	1.19198e-11	20
12	GO:0010965	regulation of mitotic sister chromatid separation	19/581	65/18723	5.38814e-14	1.8863e-11	1.7105e-11	19
12	GO:1902850	microtubule cytoskeleton organization involved in mitosis	27/581	147/18723	7.64705e-14	2.47117e-11	2.24086e-11	27
12	GO:0051306	mitotic sister chromatid separation	19/581	67/18723	9.96774e-14	2.99103e-11	2.71227e-11	19
12	GO:1901987	regulation of cell cycle phase transition	44/581	390/18723	1.29347e-13	3.62257e-11	3.28495e-11	44
12	GO:0030071	regulation of mitotic metaphase/anaphase transition	18/581	60/18723	1.51106e-13	3.96746e-11	3.5977e-11	18
12	GO:0007093	mitotic cell cycle checkpoint signaling	25/581	129/18723	1.80839e-13	4.46886e-11	4.05237e-11	25
12	GO:0007091	metaphase/anaphase transition of mitotic cell cycle	18/581	62/18723	2.85097e-13	6.65384e-11	6.03371e-11	18
12	GO:1902099	regulation of metaphase/anaphase transition of cell cycle	18/581	63/18723	3.87772e-13	8.57385e-11	7.77478e-11	18
12	GO:1905818	regulation of chromosome separation	19/581	72/18723	4.20564e-13	8.83394e-11	8.01063e-11	19
12	GO:0044784	metaphase/anaphase transition of cell cycle	18/581	65/18723	7.04253e-13	1.34733e-10	1.22176e-10	18
12	GO:0051383	kinetochore organization	12/581	23/18723	7.05578e-13	1.34733e-10	1.22176e-10	12
12	GO:0051783	regulation of nuclear division	25/581	139/18723	1.05893e-12	1.93416e-10	1.7539e-10	25
12	GO:0033046	negative regulation of sister chromatid segregation	15/581	43/18723	1.3528e-12	2.18582e-10	1.98211e-10	15
12	GO:0033048	negative regulation of mitotic sister chromatid segregation	15/581	43/18723	1.3528e-12	2.18582e-10	1.98211e-10	15
12	GO:2000816	negative regulation of mitotic sister chromatid separation	15/581	43/18723	1.3528e-12	2.18582e-10	1.98211e-10	15
12	GO:1901988	negative regulation of cell cycle phase transition	33/581	249/18723	1.97872e-12	3.07873e-10	2.7918e-10	33
12	GO:0010948	negative regulation of cell cycle process	36/581	294/18723	2.09427e-12	3.12186e-10	2.8309e-10	36
12	GO:0007052	mitotic spindle organization	23/581	120/18723	2.15505e-12	3.12186e-10	2.8309e-10	23
12	GO:0007088	regulation of mitotic nuclear division	22/581	110/18723	2.65318e-12	3.71533e-10	3.36907e-10	22
12	GO:0051985	negative regulation of chromosome segregation	15/581	45/18723	2.90696e-12	3.81629e-10	3.46062e-10	15
12	GO:1905819	negative regulation of chromosome separation	15/581	45/18723	2.90696e-12	3.81629e-10	3.46062e-10	15
12	GO:0007094	mitotic spindle assembly checkpoint signaling	14/581	38/18723	3.20175e-12	3.84302e-10	3.48485e-10	14
12	GO:0071173	spindle assembly checkpoint signaling	14/581	38/18723	3.20175e-12	3.84302e-10	3.48485e-10	14
12	GO:0071174	mitotic spindle checkpoint signaling	14/581	38/18723	3.20175e-12	3.84302e-10	3.48485e-10	14
12	GO:1901990	regulation of mitotic cell cycle phase transition	36/581	299/18723	3.45693e-12	4.03404e-10	3.65808e-10	36
12	GO:0033047	regulation of mitotic sister chromatid segregation	15/581	46/18723	4.19146e-12	4.71895e-10	4.27915e-10	15
12	GO:0006335	DNA replication-dependent nucleosome assembly	13/581	32/18723	4.38083e-12	4.71895e-10	4.27915e-10	13
12	GO:0034723	DNA replication-dependent nucleosome organization	13/581	32/18723	4.38083e-12	4.71895e-10	4.27915e-10	13
12	GO:0031577	spindle checkpoint signaling	14/581	39/18723	4.85374e-12	5.09764e-10	4.62255e-10	14
12	GO:0071103	DNA conformation change	35/581	290/18723	6.48841e-12	6.64825e-10	6.02864e-10	35
12	GO:0045841	negative regulation of mitotic metaphase/anaphase transition	14/581	40/18723	7.25653e-12	7.25825e-10	6.5818e-10	14
12	GO:0051784	negative regulation of nuclear division	16/581	56/18723	7.94834e-12	7.76534e-10	7.04162e-10	16
12	GO:0045839	negative regulation of mitotic nuclear division	15/581	48/18723	8.45482e-12	8.07243e-10	7.32009e-10	15
12	GO:0051304	chromosome separation	20/581	96/18723	1.19051e-11	1.11141e-09	1.00782e-09	20
12	GO:1902100	negative regulation of metaphase/anaphase transition of cell cycle	14/581	42/18723	1.5609e-11	1.42551e-09	1.29265e-09	14
12	GO:0008608	attachment of spindle microtubules to kinetochore	13/581	35/18723	1.70911e-11	1.52765e-09	1.38528e-09	13
12	GO:0065004	protein-DNA complex assembly	28/581	201/18723	2.89276e-11	2.53177e-09	2.29581e-09	28
12	GO:0006260	DNA replication	32/581	260/18723	3.14937e-11	2.7001e-09	2.44845e-09	32
12	GO:1901991	negative regulation of mitotic cell cycle phase transition	26/581	179/18723	5.74789e-11	4.82937e-09	4.37928e-09	26
12	GO:0071824	protein-DNA complex subunit organization	30/581	241/18723	9.89734e-11	8.15269e-09	7.39288e-09	30
12	GO:0007346	regulation of mitotic cell cycle	43/581	457/18723	1.03651e-10	8.37377e-09	7.59335e-09	43
12	GO:0007051	spindle organization	26/581	184/18723	1.07463e-10	8.51795e-09	7.72409e-09	26
12	GO:0006323	DNA packaging	26/581	199/18723	6.17594e-10	4.80465e-08	4.35687e-08	26
12	GO:0051321	meiotic cell cycle	30/581	261/18723	7.03621e-10	5.37438e-08	4.8735e-08	30
12	GO:0034508	centromere complex assembly	11/581	30/18723	7.47782e-10	5.6097e-08	5.08689e-08	11
12	GO:1903046	meiotic cell cycle process	26/581	202/18723	8.5779e-10	6.32207e-08	5.73286e-08	26
12	GO:0051382	kinetochore assembly	9/581	18/18723	9.50368e-10	6.88361e-08	6.24207e-08	9
12	GO:0051310	metaphase plate congression	15/581	65/18723	9.84782e-10	7.01198e-08	6.35848e-08	15
12	GO:0045786	negative regulation of cell cycle	37/581	385/18723	1.21193e-09	8.4855e-08	7.69466e-08	37
12	GO:0071459	protein localization to chromosome, centromeric region	10/581	25/18723	1.64665e-09	1.13403e-07	1.02834e-07	10
12	GO:0051303	establishment of chromosome localization	16/581	80/18723	2.58063e-09	1.74859e-07	1.58562e-07	16
12	GO:0007080	mitotic metaphase plate congression	13/581	50/18723	2.67886e-09	1.78633e-07	1.61985e-07	13
12	GO:0140013	meiotic nuclear division	24/581	185/18723	3.26888e-09	2.14571e-07	1.94574e-07	24
12	GO:0050000	chromosome localization	16/581	82/18723	3.77243e-09	2.43815e-07	2.21092e-07	16
12	GO:0033044	regulation of chromosome organization	24/581	187/18723	4.06328e-09	2.58634e-07	2.34529e-07	24
12	GO:0045930	negative regulation of mitotic cell cycle	27/581	235/18723	5.09024e-09	3.19166e-07	2.8942e-07	27
12	GO:0044839	cell cycle G2/M phase transition	21/581	148/18723	6.25845e-09	3.86643e-07	3.50609e-07	21
12	GO:2001251	negative regulation of chromosome organization	16/581	86/18723	7.78905e-09	4.74229e-07	4.30031e-07	16
12	GO:0006261	DNA-dependent DNA replication	21/581	151/18723	9.02196e-09	5.41447e-07	4.90985e-07	21
12	GO:1902749	regulation of cell cycle G2/M phase transition	17/581	102/18723	1.50988e-08	8.93383e-07	8.10121e-07	17
12	GO:0090068	positive regulation of cell cycle process	26/581	236/18723	2.34932e-08	1.37076e-06	1.24301e-06	26
12	GO:0010389	regulation of G2/M transition of mitotic cell cycle	16/581	94/18723	2.93926e-08	1.69148e-06	1.53384e-06	16
12	GO:0030574	collagen catabolic process	11/581	42/18723	4.17701e-08	2.3713e-06	2.1503e-06	11
12	GO:0034501	protein localization to kinetochore	8/581	19/18723	4.57976e-08	2.53152e-06	2.29559e-06	8
12	GO:1903083	protein localization to condensed chromosome	8/581	19/18723	4.57976e-08	2.53152e-06	2.29559e-06	8
12	GO:0000086	G2/M transition of mitotic cell cycle	19/581	137/18723	4.80818e-08	2.62327e-06	2.37879e-06	19
12	GO:0006270	DNA replication initiation	10/581	34/18723	5.13309e-08	2.76463e-06	2.50697e-06	10
12	GO:0090307	mitotic spindle assembly	13/581	65/18723	8.08988e-08	4.30198e-06	3.90104e-06	13
12	GO:0051225	spindle assembly	17/581	117/18723	1.22281e-07	6.42126e-06	5.82281e-06	17
12	GO:0034502	protein localization to chromosome	15/581	92/18723	1.43615e-07	7.44848e-06	6.75429e-06	15
12	GO:0045787	positive regulation of cell cycle	29/581	313/18723	1.69139e-07	8.66528e-06	7.85769e-06	29
12	GO:0000079	regulation of cyclin-dependent protein serine/threonine kinase activity	15/581	94/18723	1.92422e-07	9.73933e-06	8.83164e-06	15
12	GO:0061982	meiosis I cell cycle process	18/581	135/18723	1.98932e-07	9.94896e-06	9.02174e-06	18
12	GO:0031570	DNA integrity checkpoint signaling	17/581	123/18723	2.56384e-07	1.26714e-05	1.14905e-05	17
12	GO:1904029	regulation of cyclin-dependent protein kinase activity	15/581	98/18723	3.37385e-07	1.64809e-05	1.49449e-05	15
12	GO:0044786	cell cycle DNA replication	10/581	41/18723	3.60811e-07	1.74226e-05	1.57988e-05	10
12	GO:0000076	DNA replication checkpoint signaling	7/581	17/18723	3.96541e-07	1.89303e-05	1.7166e-05	7
12	GO:0006334	nucleosome assembly	17/581	129/18723	5.13126e-07	2.42207e-05	2.19634e-05	17
12	GO:0001503	ossification	33/581	408/18723	5.69561e-07	2.65859e-05	2.41081e-05	33
12	GO:0032963	collagen metabolic process	15/581	104/18723	7.422e-07	3.42635e-05	3.10702e-05	15
12	GO:0045229	external encapsulating structure organization	27/581	304/18723	1.03331e-06	4.7184e-05	4.27865e-05	27
12	GO:0031497	chromatin assembly	18/581	151/18723	1.07482e-06	4.85516e-05	4.40267e-05	18
12	GO:0006310	DNA recombination	27/581	305/18723	1.10128e-06	4.89122e-05	4.43537e-05	27
12	GO:0034728	nucleosome organization	19/581	167/18723	1.11359e-06	4.89122e-05	4.43537e-05	19
12	GO:0006302	double-strand break repair	24/581	251/18723	1.11773e-06	4.89122e-05	4.43537e-05	24
12	GO:0051988	regulation of attachment of spindle microtubules to kinetochore	6/581	13/18723	1.24001e-06	5.37041e-05	4.86989e-05	6
12	GO:0033260	nuclear DNA replication	9/581	37/18723	1.43478e-06	6.15053e-05	5.57731e-05	9
12	GO:0016572	histone phosphorylation	9/581	39/18723	2.31241e-06	9.81256e-05	8.89805e-05	9
12	GO:0009314	response to radiation	34/581	456/18723	2.41916e-06	0.000101629	9.21572e-05	34
12	GO:0007127	meiosis I	16/581	129/18723	2.50399e-06	0.000104151	9.44444e-05	16
12	GO:0006333	chromatin assembly or disassembly	19/581	177/18723	2.68366e-06	0.00011053	0.000100229	19
12	GO:0030198	extracellular matrix organization	26/581	301/18723	2.74096e-06	0.000111794	0.000101375	26
12	GO:1902750	negative regulation of cell cycle G2/M phase transition	11/581	62/18723	2.82603e-06	0.000114155	0.000103516	11
12	GO:0043062	extracellular structure organization	26/581	302/18723	2.91356e-06	0.00011657	0.000105706	26
12	GO:0051315	attachment of mitotic spindle microtubules to kinetochore	6/581	15/18723	3.42947e-06	0.000135917	0.00012325	6
12	GO:0140694	non-membrane-bounded organelle assembly	29/581	367/18723	4.36835e-06	0.000171509	0.000155524	29
12	GO:0006338	chromatin remodeling	23/581	255/18723	5.01273e-06	0.000194986	0.000176814	23
12	GO:0071478	cellular response to radiation	19/581	186/18723	5.58963e-06	0.000215431	0.000195354	19
12	GO:0045132	meiotic chromosome segregation	13/581	93/18723	5.77825e-06	0.000220677	0.00020011	13
12	GO:0000724	double-strand break repair via homologous recombination	16/581	138/18723	6.08283e-06	0.000230216	0.00020876	16
12	GO:0042770	signal transduction in response to DNA damage	18/581	172/18723	7.00397e-06	0.000262711	0.000238227	18
12	GO:0000725	recombinational repair	16/581	140/18723	7.33e-06	0.000272507	0.00024711	16
12	GO:0032200	telomere organization	17/581	159/18723	9.4229e-06	0.000347242	0.00031488	17
12	GO:0044818	mitotic G2/M transition checkpoint	9/581	46/18723	9.90619e-06	0.000361877	0.000328151	9
12	GO:0051302	regulation of cell division	18/581	177/18723	1.04415e-05	0.000378144	0.000342902	18
12	GO:0044774	mitotic DNA integrity checkpoint signaling	12/581	85/18723	1.18724e-05	0.000426291	0.000386561	12
12	GO:0007098	centrosome cycle	15/581	130/18723	1.253e-05	0.00044609	0.000404515	15
12	GO:0030261	chromosome condensation	9/581	48/18723	1.42695e-05	0.000500024	0.000453423	9
12	GO:0010972	negative regulation of G2/M transition of mitotic cell cycle	10/581	60/18723	1.4283e-05	0.000500024	0.000453423	10
12	GO:0000727	double-strand break repair via break-induced replication	5/581	12/18723	1.86923e-05	0.000648977	0.000588493	5
12	GO:0022617	extracellular matrix disassembly	10/581	63/18723	2.22736e-05	0.000766977	0.000695496	10
12	GO:0001649	osteoblast differentiation	20/581	229/18723	3.26727e-05	0.00111592	0.00101192	20
12	GO:0031023	microtubule organizing center organization	15/581	143/18723	3.91342e-05	0.00132583	0.00120226	15
12	GO:0060968	regulation of gene silencing	11/581	81/18723	3.95888e-05	0.0013305	0.0012065	11
12	GO:0071295	cellular response to vitamin	7/581	33/18723	5.65465e-05	0.00188533	0.00170962	7
12	GO:0031670	cellular response to nutrient	8/581	45/18723	6.40933e-05	0.00211479	0.00191769	8
12	GO:0000281	mitotic cytokinesis	10/581	71/18723	6.44354e-05	0.00211479	0.00191769	10
12	GO:0007095	mitotic G2 DNA damage checkpoint signaling	7/581	34/18723	6.93166e-05	0.00225736	0.00204698	7
12	GO:2000241	regulation of reproductive process	16/581	168/18723	7.10744e-05	0.0022968	0.00208274	16
12	GO:0031639	plasminogen activation	6/581	24/18723	7.2659e-05	0.00233008	0.00211292	6
12	GO:0048736	appendage development	16/581	172/18723	9.40681e-05	0.00297128	0.00269436	16
12	GO:0060173	limb development	16/581	172/18723	9.40681e-05	0.00297128	0.00269436	16
12	GO:0000910	cytokinesis	16/581	173/18723	0.000100746	0.00315846	0.00286409	16
12	GO:0034109	homotypic cell-cell adhesion	11/581	90/18723	0.000105658	0.00328791	0.00298148	11
12	GO:0007062	sister chromatid cohesion	9/581	62/18723	0.000117369	0.00358881	0.00325434	9
12	GO:0006706	steroid catabolic process	6/581	26/18723	0.00011789	0.00358881	0.00325434	6
12	GO:0046697	decidualization	6/581	26/18723	0.00011789	0.00358881	0.00325434	6
12	GO:0051294	establishment of spindle orientation	7/581	37/18723	0.000122381	0.00369873	0.00335401	7
12	GO:0032465	regulation of cytokinesis	11/581	92/18723	0.0001291	0.00387393	0.00351289	11
12	GO:1900047	negative regulation of hemostasis	8/581	50/18723	0.000139319	0.00415093	0.00376407	8
12	GO:0042060	wound healing	28/581	422/18723	0.000143467	0.00424441	0.00384884	28
12	GO:0033314	mitotic DNA replication checkpoint signaling	4/581	10/18723	0.000166025	0.00487741	0.00442284	4
12	GO:0051782	negative regulation of cell division	5/581	18/18723	0.000173219	0.00505342	0.00458245	5
12	GO:0044773	mitotic DNA damage checkpoint signaling	10/581	81/18723	0.000198685	0.00575638	0.00521989	10
12	GO:0000077	DNA damage checkpoint signaling	12/581	115/18723	0.000239648	0.00689563	0.00625297	12
12	GO:1900046	regulation of hemostasis	9/581	68/18723	0.0002418	0.0069102	0.00626618	9
12	GO:0035404	histone-serine phosphorylation	4/581	11/18723	0.000254502	0.00708054	0.00642065	4
12	GO:0042447	hormone catabolic process	4/581	11/18723	0.000254502	0.00708054	0.00642065	4
12	GO:0044771	meiotic cell cycle phase transition	4/581	11/18723	0.000254502	0.00708054	0.00642065	4
12	GO:0071492	cellular response to UV-A	4/581	11/18723	0.000254502	0.00708054	0.00642065	4
12	GO:0061640	cytoskeleton-dependent cytokinesis	11/581	100/18723	0.000272202	0.00751269	0.00681252	11
12	GO:0000132	establishment of mitotic spindle orientation	6/581	30/18723	0.000273611	0.00751269	0.00681252	6
12	GO:0071214	cellular response to abiotic stimulus	23/581	331/18723	0.000287365	0.00778852	0.00706264	23
12	GO:0104004	cellular response to environmental stimulus	23/581	331/18723	0.000287365	0.00778852	0.00706264	23
12	GO:0051216	cartilage development	16/581	190/18723	0.000297326	0.00800685	0.00726062	16
12	GO:0051653	spindle localization	8/581	56/18723	0.000313169	0.00837976	0.00759878	8
12	GO:0051255	spindle midzone assembly	4/581	12/18723	0.000372407	0.00990177	0.00897894	4
12	GO:0031424	keratinization	8/581	58/18723	0.000400271	0.0105757	0.00959008	8
12	GO:0045910	negative regulation of DNA recombination	7/581	45/18723	0.000435304	0.0114295	0.0103642	7
12	GO:0032392	DNA geometric change	10/581	90/18723	0.000471841	0.012253	0.0111111	10
12	GO:0006325	chromatin organization	26/581	409/18723	0.000472505	0.012253	0.0111111	26
12	GO:0072574	hepatocyte proliferation	5/581	22/18723	0.000480386	0.0123055	0.0111586	5
12	GO:0072575	epithelial cell proliferation involved in liver morphogenesis	5/581	22/18723	0.000480386	0.0123055	0.0111586	5
12	GO:0000018	regulation of DNA recombination	11/581	107/18723	0.000490168	0.0124048	0.0112487	11
12	GO:0006275	regulation of DNA replication	11/581	107/18723	0.000490168	0.0124048	0.0112487	11
12	GO:0001833	inner cell mass cell proliferation	4/581	13/18723	0.000524765	0.0132008	0.0119705	4
12	GO:0051656	establishment of organelle localization	25/581	390/18723	0.0005342	0.0133582	0.0121132	25
12	GO:2000780	negative regulation of double-strand break repair	6/581	34/18723	0.000557842	0.0138668	0.0125745	6
12	GO:0030199	collagen fibril organization	8/581	61/18723	0.000566933	0.0140099	0.0127042	8
12	GO:0010639	negative regulation of organelle organization	23/581	348/18723	0.000579975	0.0142484	0.0129205	23
12	GO:0072576	liver morphogenesis	5/581	23/18723	0.000598284	0.0145283	0.0131743	5
12	GO:1904666	regulation of ubiquitin protein ligase activity	5/581	23/18723	0.000598284	0.0145283	0.0131743	5
12	GO:0010569	regulation of double-strand break repair via homologous recombination	7/581	48/18723	0.000651851	0.0156536	0.0141948	7
12	GO:0001893	maternal placenta development	6/581	35/18723	0.000655806	0.0156536	0.0141948	6
12	GO:0040001	establishment of mitotic spindle localization	6/581	35/18723	0.000655806	0.0156536	0.0141948	6
12	GO:0060348	bone development	16/581	205/18723	0.000688032	0.0163301	0.0148081	16
12	GO:0045143	homologous chromosome segregation	8/581	63/18723	0.000706309	0.0165437	0.0150019	8
12	GO:0007100	mitotic centrosome separation	4/581	14/18723	0.000716723	0.0165437	0.0150019	4
12	GO:0051984	positive regulation of chromosome segregation	4/581	14/18723	0.000716723	0.0165437	0.0150019	4
12	GO:0070141	response to UV-A	4/581	14/18723	0.000716723	0.0165437	0.0150019	4
12	GO:1902969	mitotic DNA replication	4/581	14/18723	0.000716723	0.0165437	0.0150019	4
12	GO:0030195	negative regulation of blood coagulation	7/581	49/18723	0.000740451	0.0169056	0.01533	7
12	GO:0051445	regulation of meiotic cell cycle	7/581	49/18723	0.000740451	0.0169056	0.01533	7
12	GO:0045738	negative regulation of DNA repair	6/581	36/18723	0.000766582	0.0173476	0.0157309	6
12	GO:0009411	response to UV	13/581	149/18723	0.00076807	0.0173476	0.0157309	13
12	GO:0042730	fibrinolysis	5/581	25/18723	0.00089748	0.0200376	0.0181701	5
12	GO:0061436	establishment of skin barrier	5/581	25/18723	0.00089748	0.0200376	0.0181701	5
12	GO:1901989	positive regulation of cell cycle phase transition	11/581	115/18723	0.000901475	0.0200376	0.0181701	11
12	GO:0051293	establishment of spindle localization	7/581	51/18723	0.000946094	0.0207546	0.0188203	7
12	GO:0006268	DNA unwinding involved in DNA replication	4/581	15/18723	0.000953498	0.0207546	0.0188203	4
12	GO:0006271	DNA strand elongation involved in DNA replication	4/581	15/18723	0.000953498	0.0207546	0.0188203	4
12	GO:0051299	centrosome separation	4/581	15/18723	0.000953498	0.0207546	0.0188203	4
12	GO:0030193	regulation of blood coagulation	8/581	66/18723	0.000965846	0.0207625	0.0188275	8
12	GO:0030326	embryonic limb morphogenesis	11/581	116/18723	0.000968686	0.0207625	0.0188275	11
12	GO:0035113	embryonic appendage morphogenesis	11/581	116/18723	0.000968686	0.0207625	0.0188275	11
12	GO:0032508	DNA duplex unwinding	9/581	84/18723	0.00116593	0.0248634	0.0225461	9
12	GO:0032506	cytokinetic process	6/581	39/18723	0.00118694	0.0251836	0.0228365	6
12	GO:0050819	negative regulation of coagulation	7/581	53/18723	0.00119422	0.0252107	0.0228611	7
12	GO:0048732	gland development	26/581	436/18723	0.00120405	0.0252911	0.022934	26
12	GO:0090231	regulation of spindle checkpoint	4/581	16/18723	0.00124034	0.0255087	0.0231313	4
12	GO:0090266	regulation of mitotic cell cycle spindle assembly checkpoint	4/581	16/18723	0.00124034	0.0255087	0.0231313	4
12	GO:1903504	regulation of mitotic spindle checkpoint	4/581	16/18723	0.00124034	0.0255087	0.0231313	4
12	GO:0035107	appendage morphogenesis	12/581	138/18723	0.00124477	0.0255087	0.0231313	12
12	GO:0035108	limb morphogenesis	12/581	138/18723	0.00124477	0.0255087	0.0231313	12
12	GO:2000779	regulation of double-strand break repair	9/581	85/18723	0.00126891	0.0258772	0.0234655	9
12	GO:0018126	protein hydroxylation	5/581	27/18723	0.0012957	0.0260631	0.023634	5
12	GO:0033561	regulation of water loss via skin	5/581	27/18723	0.0012957	0.0260631	0.023634	5
12	GO:0070192	chromosome organization involved in meiotic cell cycle	8/581	69/18723	0.00129664	0.0260631	0.023634	8
12	GO:0007292	female gamete generation	12/581	140/18723	0.0014094	0.0281947	0.025567	12
12	GO:0043588	skin development	18/581	263/18723	0.00150569	0.0299782	0.0271843	18
12	GO:0050818	regulation of coagulation	8/581	71/18723	0.00156318	0.0308562	0.0279805	8
12	GO:0071482	cellular response to light stimulus	11/581	123/18723	0.00156448	0.0308562	0.0279805	11
12	GO:0007076	mitotic chromosome condensation	4/581	17/18723	0.00158248	0.030921	0.0280392	4
12	GO:0007096	regulation of exit from mitosis	4/581	17/18723	0.00158248	0.030921	0.0280392	4
12	GO:1901657	glycosyl compound metabolic process	9/581	88/18723	0.00162258	0.0315576	0.0286165	9
12	GO:0001824	blastocyst development	10/581	106/18723	0.00169111	0.032739	0.0296878	10
12	GO:0071479	cellular response to ionizing radiation	8/581	72/18723	0.0017118	0.0329875	0.0299131	8
12	GO:0048608	reproductive structure development	25/581	424/18723	0.00173104	0.033206	0.0301113	25
12	GO:0032467	positive regulation of cytokinesis	6/581	42/18723	0.00176436	0.0336912	0.0305513	6
12	GO:0050878	regulation of body fluid levels	23/581	379/18723	0.00180447	0.0341187	0.0309389	23
12	GO:0007143	female meiotic nuclear division	5/581	29/18723	0.00181111	0.0341187	0.0309389	5
12	GO:0021772	olfactory bulb development	5/581	29/18723	0.00181111	0.0341187	0.0309389	5
12	GO:1900024	regulation of substrate adhesion-dependent cell spreading	7/581	57/18723	0.00184144	0.0345352	0.0313166	7
12	GO:0034644	cellular response to UV	9/581	90/18723	0.00189936	0.0353924	0.0320939	9
12	GO:0061458	reproductive system development	25/581	427/18723	0.001904	0.0353924	0.0320939	25
12	GO:0071900	regulation of protein serine/threonine kinase activity	22/581	359/18723	0.00199125	0.0368512	0.0334167	22
12	GO:0001889	liver development	12/581	147/18723	0.00213333	0.0393075	0.0356441	12
12	GO:1903034	regulation of response to wounding	13/581	167/18723	0.00217001	0.0398088	0.0360987	13
12	GO:0010212	response to ionizing radiation	12/581	148/18723	0.00225795	0.0412419	0.0373982	12
12	GO:0061448	connective tissue development	17/581	252/18723	0.00234059	0.0425663	0.0385992	17
12	GO:1901992	positive regulation of mitotic cell cycle phase transition	9/581	93/18723	0.00238397	0.0431684	0.0391451	9
12	GO:0006282	regulation of DNA repair	11/581	130/18723	0.00243132	0.0436494	0.0395813	11
12	GO:0042476	odontogenesis	11/581	130/18723	0.00243132	0.0436494	0.0395813	11
12	GO:2000042	negative regulation of double-strand break repair via homologous recombination	4/581	19/18723	0.0024534	0.0436494	0.0395813	4
12	GO:0021988	olfactory lobe development	5/581	31/18723	0.00246248	0.0436494	0.0395813	5
12	GO:0071168	protein localization to chromatin	5/581	31/18723	0.00246248	0.0436494	0.0395813	5
12	GO:0009416	response to light stimulus	20/581	320/18723	0.00249394	0.0440212	0.0399185	20
12	GO:0061008	hepaticobiliary system development	12/581	150/18723	0.00252503	0.0443835	0.0402471	12
12	GO:1903035	negative regulation of response to wounding	9/581	94/18723	0.00256568	0.0449101	0.0407246	9
12	GO:0071456	cellular response to hypoxia	12/581	151/18723	0.00266791	0.0465058	0.0421716	12
12	GO:0090329	regulation of DNA-dependent DNA replication	6/581	46/18723	0.00283807	0.0492675	0.0446758	6
12	GO:1901616	organic hydroxy compound catabolic process	8/581	78/18723	0.00285321	0.0493265	0.0447294	8
13	GO:0044782	cilium organization	29/282	368/18723	3.47374e-13	9.56669e-10	9.33523e-10	29
13	GO:0052697	xenobiotic glucuronidation	6/282	11/18723	4.80143e-09	6.61157e-06	6.45161e-06	6
13	GO:0052695	cellular glucuronidation	7/282	20/18723	1.07013e-08	9.82383e-06	9.58615e-06	7
13	GO:0006063	uronic acid metabolic process	7/282	22/18723	2.29428e-08	1.26369e-05	1.23311e-05	7
13	GO:0019585	glucuronate metabolic process	7/282	22/18723	2.29428e-08	1.26369e-05	1.23311e-05	7
13	GO:0009812	flavonoid metabolic process	6/282	17/18723	1.19184e-07	4.77798e-05	4.66238e-05	6
13	GO:0042073	intraciliary transport	8/282	40/18723	1.21445e-07	4.77798e-05	4.66238e-05	8
13	GO:0060271	cilium assembly	20/282	337/18723	2.11529e-07	7.28188e-05	7.1057e-05	20
13	GO:0006805	xenobiotic metabolic process	11/282	111/18723	9.29509e-07	0.00028443	0.000277548	11
13	GO:0007018	microtubule-based movement	19/282	382/18723	5.84251e-06	0.00160903	0.0015701	19
13	GO:0099111	microtubule-based transport	13/282	190/18723	6.43828e-06	0.00161191	0.00157291	13
13	GO:0042573	retinoic acid metabolic process	6/282	34/18723	1.0443e-05	0.00239667	0.00233869	6
13	GO:0071466	cellular response to xenobiotic stimulus	12/282	177/18723	1.60319e-05	0.00339629	0.00331412	12
13	GO:0001942	hair follicle development	7/282	81/18723	0.000219285	0.0431364	0.0420928	7
13	GO:0035082	axoneme assembly	7/282	82/18723	0.00023671	0.0434599	0.0424084	7
13	GO:0022404	molting cycle process	7/282	84/18723	0.000274905	0.0445346	0.0434571	7
13	GO:0022405	hair cycle process	7/282	84/18723	0.000274905	0.0445346	0.0434571	7
13	GO:0098773	skin epidermis development	7/282	85/18723	0.000295778	0.045254	0.0441591	7
14	GO:0042110	T cell activation	88/348	487/18723	5.07003e-62	1.75017e-58	1.35717e-58	88
14	GO:0050863	regulation of T cell activation	68/348	329/18723	1.41144e-51	2.43614e-48	1.8891e-48	68
14	GO:0030098	lymphocyte differentiation	68/348	374/18723	1.13896e-47	1.31056e-44	1.01627e-44	68
14	GO:1903131	mononuclear cell differentiation	69/348	426/18723	6.75091e-45	5.82603e-42	4.51778e-42	69
14	GO:1903037	regulation of leukocyte cell-cell adhesion	61/348	336/18723	1.20572e-42	8.32431e-40	6.45506e-40	61
14	GO:0007159	leukocyte cell-cell adhesion	63/348	371/18723	3.25227e-42	1.87114e-39	1.45097e-39	63
14	GO:0046651	lymphocyte proliferation	55/348	288/18723	1.1716e-39	5.77767e-37	4.48027e-37	55
14	GO:0032943	mononuclear cell proliferation	55/348	291/18723	2.10041e-39	9.06328e-37	7.02809e-37	55
14	GO:0070661	leukocyte proliferation	56/348	318/18723	2.2455e-38	8.61274e-36	6.67872e-36	56
14	GO:1903039	positive regulation of leukocyte cell-cell adhesion	50/348	239/18723	4.17444e-38	1.44102e-35	1.11743e-35	50
14	GO:0050870	positive regulation of T cell activation	48/348	216/18723	6.51984e-38	2.04604e-35	1.5866e-35	48
14	GO:0022407	regulation of cell-cell adhesion	62/348	448/18723	4.05381e-36	1.16615e-33	9.04285e-34	62
14	GO:0022409	positive regulation of cell-cell adhesion	51/348	284/18723	2.17161e-35	5.76646e-33	4.47158e-33	51
14	GO:0030217	T cell differentiation	48/348	257/18723	3.7315e-34	9.20082e-32	7.13474e-32	48
14	GO:0050867	positive regulation of cell activation	58/348	420/18723	1.01944e-33	2.34607e-31	1.81925e-31	58
14	GO:0050670	regulation of lymphocyte proliferation	45/348	225/18723	2.03777e-33	4.39648e-31	3.40924e-31	45
14	GO:0002696	positive regulation of leukocyte activation	57/348	409/18723	2.36521e-33	4.80278e-31	3.7243e-31	57
14	GO:0032944	regulation of mononuclear cell proliferation	45/348	227/18723	3.07278e-33	5.89291e-31	4.56964e-31	45
14	GO:0070663	regulation of leukocyte proliferation	46/348	245/18723	7.43953e-33	1.35165e-30	1.04813e-30	46
14	GO:0002443	leukocyte mediated immunity	58/348	440/18723	1.34723e-32	2.32533e-30	1.80317e-30	58
14	GO:0051251	positive regulation of lymphocyte activation	53/348	362/18723	4.11871e-32	6.77037e-30	5.25006e-30	53
14	GO:0002764	immune response-regulating signaling pathway	57/348	468/18723	3.47369e-30	5.45053e-28	4.2266e-28	57
14	GO:0002697	regulation of immune effector process	49/348	339/18723	1.92156e-29	2.88401e-27	2.23639e-27	49
14	GO:0042113	B cell activation	48/348	334/18723	9.83196e-29	1.41416e-26	1.09661e-26	48
14	GO:0001819	positive regulation of cytokine production	55/348	467/18723	2.21724e-28	3.06157e-26	2.37408e-26	55
14	GO:0045785	positive regulation of cell adhesion	52/348	437/18723	4.64365e-27	6.16534e-25	4.78089e-25	52
14	GO:0042100	B cell proliferation	29/348	99/18723	5.42075e-27	6.93052e-25	5.37425e-25	29
14	GO:0002768	immune response-regulating cell surface receptor signaling pathway	45/348	315/18723	7.41703e-27	9.14414e-25	7.09079e-25	45
14	GO:0002449	lymphocyte mediated immunity	47/348	350/18723	8.12802e-27	9.67515e-25	7.50256e-25	47
14	GO:0050851	antigen receptor-mediated signaling pathway	40/348	240/18723	1.44643e-26	1.66435e-24	1.29062e-24	40
14	GO:0002460	adaptive immune response based on somatic recombination of immune receptors built from immunoglobulin superfamily domains	47/348	356/18723	1.73669e-26	1.93389e-24	1.49963e-24	47
14	GO:0002429	immune response-activating cell surface receptor signaling pathway	43/348	291/18723	2.67154e-26	2.7946e-24	2.16706e-24	43
14	GO:0002757	immune response-activating signal transduction	43/348	291/18723	2.67154e-26	2.7946e-24	2.16706e-24	43
14	GO:0042129	regulation of T cell proliferation	34/348	171/18723	2.42159e-25	2.45863e-23	1.90654e-23	34
14	GO:0042098	T cell proliferation	36/348	199/18723	2.82962e-25	2.79082e-23	2.16413e-23	36
14	GO:0002253	activation of immune response	46/348	375/18723	1.49216e-24	1.43082e-22	1.10952e-22	46
14	GO:0002366	leukocyte activation involved in immune response	40/348	275/18723	2.99896e-24	2.79795e-22	2.16966e-22	40
14	GO:0002263	cell activation involved in immune response	40/348	279/18723	5.2351e-24	4.75568e-22	3.68777e-22	40
14	GO:0002703	regulation of leukocyte mediated immunity	36/348	226/18723	2.70918e-23	2.39797e-21	1.8595e-21	36
14	GO:0046631	alpha-beta T cell activation	31/348	156/18723	3.47053e-23	2.99507e-21	2.32251e-21	31
14	GO:0002683	negative regulation of immune system process	47/348	434/18723	9.85982e-23	8.30148e-21	6.43736e-21	47
14	GO:0002699	positive regulation of immune effector process	36/348	235/18723	1.07306e-22	8.81957e-21	6.83911e-21	36
14	GO:0045619	regulation of lymphocyte differentiation	31/348	174/18723	1.08054e-21	8.67444e-20	6.72656e-20	31
14	GO:0032609	interferon-gamma production	26/348	112/18723	1.86708e-21	1.43226e-19	1.11064e-19	26
14	GO:0032649	regulation of interferon-gamma production	26/348	112/18723	1.86708e-21	1.43226e-19	1.11064e-19	26
14	GO:0042102	positive regulation of T cell proliferation	25/348	101/18723	2.03436e-21	1.52666e-19	1.18384e-19	25
14	GO:0050671	positive regulation of lymphocyte proliferation	28/348	137/18723	2.12826e-21	1.56314e-19	1.21213e-19	28
14	GO:0032103	positive regulation of response to external stimulus	45/348	427/18723	2.60869e-21	1.84979e-19	1.43442e-19	45
14	GO:0032946	positive regulation of mononuclear cell proliferation	28/348	138/18723	2.62572e-21	1.84979e-19	1.43442e-19	28
14	GO:0002440	production of molecular mediator of immune response	38/348	308/18723	1.68304e-20	1.16197e-18	9.01045e-19	38
14	GO:0070665	positive regulation of leukocyte proliferation	28/348	150/18723	2.85363e-20	1.93152e-18	1.49779e-18	28
14	GO:0002695	negative regulation of leukocyte activation	30/348	187/18723	1.13779e-19	7.55315e-18	5.85707e-18	30
14	GO:0045580	regulation of T cell differentiation	27/348	146/18723	1.77659e-19	1.15713e-17	8.97295e-18	27
14	GO:0050900	leukocyte migration	40/348	369/18723	1.8103e-19	1.15725e-17	8.97387e-18	40
14	GO:0050866	negative regulation of cell activation	31/348	210/18723	3.374e-19	2.11126e-17	1.63717e-17	31
14	GO:1902105	regulation of leukocyte differentiation	35/348	279/18723	3.42499e-19	2.11126e-17	1.63717e-17	35
14	GO:0002706	regulation of lymphocyte mediated immunity	28/348	168/18723	6.84842e-19	4.1475e-17	3.21616e-17	28
14	GO:0030183	B cell differentiation	26/348	141/18723	9.14118e-19	5.44058e-17	4.21888e-17	26
14	GO:0032729	positive regulation of interferon-gamma production	20/348	72/18723	1.822e-18	1.06602e-16	8.26645e-17	20
14	GO:0030888	regulation of B cell proliferation	19/348	64/18723	3.25593e-18	1.87325e-16	1.4526e-16	19
14	GO:0050852	T cell receptor signaling pathway	24/348	123/18723	5.18255e-18	2.93282e-16	2.27424e-16	24
14	GO:0002274	myeloid leukocyte activation	30/348	223/18723	1.86096e-17	1.03614e-15	8.03468e-16	30
14	GO:0019724	B cell mediated immunity	29/348	210/18723	3.17224e-17	1.73616e-15	1.3463e-15	29
14	GO:0019882	antigen processing and presentation	22/348	106/18723	3.21884e-17	1.73616e-15	1.3463e-15	22
14	GO:0002285	lymphocyte activation involved in immune response	28/348	194/18723	3.48643e-17	1.85156e-15	1.43579e-15	28
14	GO:0002705	positive regulation of leukocyte mediated immunity	24/348	134/18723	4.15298e-17	2.17213e-15	1.68437e-15	24
14	GO:0030595	leukocyte chemotaxis	30/348	230/18723	4.46586e-17	2.30092e-15	1.78424e-15	30
14	GO:1903706	regulation of hemopoiesis	37/348	367/18723	4.95967e-17	2.51776e-15	1.95239e-15	37
14	GO:0050854	regulation of antigen receptor-mediated signaling pathway	18/348	63/18723	5.47848e-17	2.74083e-15	2.12536e-15	18
14	GO:0002819	regulation of adaptive immune response	27/348	183/18723	7.34917e-17	3.62419e-15	2.81037e-15	27
14	GO:0060326	cell chemotaxis	34/348	310/18723	7.5818e-17	3.68625e-15	2.85849e-15	34
14	GO:0031349	positive regulation of defense response	32/348	278/18723	1.57435e-16	7.54815e-15	5.85319e-15	32
14	GO:0019221	cytokine-mediated signaling pathway	41/348	472/18723	1.84611e-16	8.72982e-15	6.76951e-15	41
14	GO:0016064	immunoglobulin mediated immune response	28/348	207/18723	1.97289e-16	9.20328e-15	7.13665e-15	28
14	GO:0002381	immunoglobulin production involved in immunoglobulin-mediated immune response	18/348	70/18723	4.36262e-16	2.00797e-14	1.55707e-14	18
14	GO:0002700	regulation of production of molecular mediator of immune response	25/348	164/18723	4.82924e-16	2.19349e-14	1.70093e-14	25
14	GO:0002377	immunoglobulin production	28/348	216/18723	6.07254e-16	2.72239e-14	2.11107e-14	28
14	GO:0046632	alpha-beta T cell differentiation	21/348	112/18723	1.51814e-15	6.71874e-14	5.21003e-14	21
14	GO:0051250	negative regulation of lymphocyte activation	24/348	157/18723	1.77286e-15	7.74673e-14	6.00717e-14	24
14	GO:0002708	positive regulation of lymphocyte mediated immunity	21/348	113/18723	1.83351e-15	7.91161e-14	6.13503e-14	21
14	GO:0019884	antigen processing and presentation of exogenous antigen	15/348	47/18723	3.54642e-15	1.51139e-13	1.172e-13	15
14	GO:0002698	negative regulation of immune effector process	20/348	110/18723	1.35212e-14	5.6921e-13	4.41392e-13	20
14	GO:1990868	response to chemokine	19/348	97/18723	1.49486e-14	6.14317e-13	4.7637e-13	19
14	GO:1990869	cellular response to chemokine	19/348	97/18723	1.49486e-14	6.14317e-13	4.7637e-13	19
14	GO:0002495	antigen processing and presentation of peptide antigen via MHC class II	13/348	34/18723	1.65053e-14	6.70309e-13	5.19789e-13	13
14	GO:0002831	regulation of response to biotic stimulus	32/348	327/18723	1.67131e-14	6.70857e-13	5.20214e-13	32
14	GO:0002399	MHC class II protein complex assembly	10/348	16/18723	3.13904e-14	1.23136e-12	9.54853e-13	10
14	GO:0002503	peptide antigen assembly with MHC class II protein complex	10/348	16/18723	3.13904e-14	1.23136e-12	9.54853e-13	10
14	GO:0070098	chemokine-mediated signaling pathway	18/348	88/18723	3.3583e-14	1.29514e-12	1.00431e-12	18
14	GO:0071674	mononuclear cell migration	25/348	196/18723	3.37667e-14	1.29514e-12	1.00431e-12	25
14	GO:0002504	antigen processing and presentation of peptide or polysaccharide antigen via MHC class II	13/348	36/18723	3.9746e-14	1.50773e-12	1.16916e-12	13
14	GO:0050853	B cell receptor signaling pathway	21/348	131/18723	4.02542e-14	1.51041e-12	1.17124e-12	21
14	GO:0050864	regulation of B cell activation	25/348	198/18723	4.27994e-14	1.58864e-12	1.23191e-12	25
14	GO:0007204	positive regulation of cytosolic calcium ion concentration	31/348	319/18723	5.29871e-14	1.94587e-12	1.50892e-12	31
14	GO:0046634	regulation of alpha-beta T cell activation	19/348	104/18723	5.71755e-14	2.07758e-12	1.61105e-12	19
14	GO:0002822	regulation of adaptive immune response based on somatic recombination of immune receptors built from immunoglobulin superfamily domains	23/348	168/18723	7.94074e-14	2.85536e-12	2.21418e-12	23
14	GO:0019886	antigen processing and presentation of exogenous peptide antigen via MHC class II	12/348	30/18723	9.01702e-14	3.20894e-12	2.48836e-12	12
14	GO:0006874	cellular calcium ion homeostasis	36/348	448/18723	1.53287e-13	5.39947e-12	4.187e-12	36
14	GO:0002501	peptide antigen assembly with MHC protein complex	10/348	18/18723	1.65943e-13	5.7862e-12	4.48689e-12	10
14	GO:0055074	calcium ion homeostasis	36/348	460/18723	3.37975e-13	1.16669e-11	9.04707e-12	36
14	GO:0002396	MHC protein complex assembly	10/348	19/18723	3.44575e-13	1.1777e-11	9.1324e-12	10
14	GO:0031343	positive regulation of cell killing	15/348	63/18723	4.40328e-13	1.49021e-11	1.15558e-11	15
14	GO:0072676	lymphocyte migration	19/348	117/18723	5.28992e-13	1.77289e-11	1.37478e-11	19
14	GO:0051480	regulation of cytosolic calcium ion concentration	31/348	353/18723	8.04562e-13	2.67053e-11	2.07085e-11	31
14	GO:0050727	regulation of inflammatory response	32/348	386/18723	1.61129e-12	5.29731e-11	4.10778e-11	32
14	GO:0072503	cellular divalent inorganic cation homeostasis	36/348	486/18723	1.71406e-12	5.58201e-11	4.32855e-11	36
14	GO:0002312	B cell activation involved in immune response	16/348	82/18723	1.97652e-12	6.37658e-11	4.9447e-11	16
14	GO:0002478	antigen processing and presentation of exogenous peptide antigen	12/348	38/18723	2.46967e-12	7.89379e-11	6.12121e-11	12
14	GO:0045088	regulation of innate immune response	24/348	218/18723	2.87139e-12	9.09361e-11	7.05161e-11	24
14	GO:0097529	myeloid leukocyte migration	24/348	220/18723	3.49978e-12	1.09829e-10	8.51668e-11	24
14	GO:0002637	regulation of immunoglobulin production	15/348	73/18723	4.43188e-12	1.37827e-10	1.06878e-10	15
14	GO:0045058	T cell selection	13/348	50/18723	4.82806e-12	1.48808e-10	1.15393e-10	13
14	GO:0048002	antigen processing and presentation of peptide antigen	14/348	62/18723	5.88091e-12	1.79119e-10	1.38897e-10	14
14	GO:0002833	positive regulation of response to biotic stimulus	21/348	168/18723	5.91529e-12	1.79119e-10	1.38897e-10	21
14	GO:0045621	positive regulation of lymphocyte differentiation	17/348	104/18723	8.09879e-12	2.43104e-10	1.88515e-10	17
14	GO:0002237	response to molecule of bacterial origin	30/348	363/18723	8.95615e-12	2.66523e-10	2.06674e-10	30
14	GO:0006959	humoral immune response	28/348	317/18723	9.40372e-12	2.7745e-10	2.15148e-10	28
14	GO:0050868	negative regulation of T cell activation	18/348	122/18723	1.17243e-11	3.42986e-10	2.65967e-10	18
14	GO:0050777	negative regulation of immune response	22/348	194/18723	1.31564e-11	3.81647e-10	2.95947e-10	22
14	GO:0002407	dendritic cell chemotaxis	10/348	26/18723	1.76471e-11	5.0765e-10	3.93655e-10	10
14	GO:0001912	positive regulation of leukocyte mediated cytotoxicity	13/348	56/18723	2.32563e-11	6.63477e-10	5.14491e-10	13
14	GO:0002821	positive regulation of adaptive immune response	17/348	112/18723	2.76876e-11	7.83424e-10	6.07503e-10	17
14	GO:0097530	granulocyte migration	19/348	148/18723	3.82756e-11	1.07421e-09	8.3299e-10	19
14	GO:0031341	regulation of cell killing	16/348	99/18723	4.02164e-11	1.11957e-09	8.6817e-10	16
14	GO:0032496	response to lipopolysaccharide	28/348	343/18723	6.07725e-11	1.67829e-09	1.30143e-09	28
14	GO:0002685	regulation of leukocyte migration	22/348	210/18723	6.3332e-11	1.7351e-09	1.34547e-09	22
14	GO:0002701	negative regulation of production of molecular mediator of immune response	11/348	39/18723	8.22683e-11	2.23614e-09	1.73401e-09	11
14	GO:1902107	positive regulation of leukocyte differentiation	19/348	157/18723	1.08512e-10	2.90374e-09	2.25169e-09	19
14	GO:1903708	positive regulation of hemopoiesis	19/348	157/18723	1.08512e-10	2.90374e-09	2.25169e-09	19
14	GO:1990266	neutrophil migration	17/348	122/18723	1.11774e-10	2.96803e-09	2.30155e-09	17
14	GO:0045582	positive regulation of T cell differentiation	15/348	91/18723	1.23488e-10	3.25406e-09	2.52335e-09	15
14	GO:0002824	positive regulation of adaptive immune response based on somatic recombination of immune receptors built from immunoglobulin superfamily domains	16/348	107/18723	1.34818e-10	3.5257e-09	2.73399e-09	16
14	GO:1903038	negative regulation of leukocyte cell-cell adhesion	18/348	141/18723	1.3873e-10	3.60073e-09	2.79217e-09	18
14	GO:0048247	lymphocyte chemotaxis	13/348	64/18723	1.41401e-10	3.64266e-09	2.82469e-09	13
14	GO:0071219	cellular response to molecule of bacterial origin	22/348	221/18723	1.71542e-10	4.38639e-09	3.40141e-09	22
14	GO:0019722	calcium-mediated signaling	21/348	202/18723	2.00766e-10	5.09591e-09	3.9516e-09	21
14	GO:0050855	regulation of B cell receptor signaling pathway	9/348	24/18723	2.44244e-10	6.15425e-09	4.77229e-09	9
14	GO:0046635	positive regulation of alpha-beta T cell activation	13/348	67/18723	2.59727e-10	6.49693e-09	5.03802e-09	13
14	GO:0002335	mature B cell differentiation	10/348	33/18723	2.7392e-10	6.75408e-09	5.23743e-09	10
14	GO:0036336	dendritic cell migration	10/348	33/18723	2.7392e-10	6.75408e-09	5.23743e-09	10
14	GO:0001910	regulation of leukocyte mediated cytotoxicity	14/348	82/18723	3.17934e-10	7.78374e-09	6.03588e-09	14
14	GO:0031295	T cell costimulation	11/348	44/18723	3.46444e-10	8.422e-09	6.53081e-09	11
14	GO:0045089	positive regulation of innate immune response	17/348	131/18723	3.50341e-10	8.45719e-09	6.5581e-09	17
14	GO:0002286	T cell activation involved in immune response	16/348	114/18723	3.56438e-10	8.54462e-09	6.6259e-09	16
14	GO:0050869	negative regulation of B cell activation	10/348	34/18723	3.81695e-10	9.08697e-09	7.04646e-09	10
14	GO:0031294	lymphocyte costimulation	11/348	46/18723	5.82952e-10	1.37832e-08	1.06881e-08	11
14	GO:0035710	CD4-positive, alpha-beta T cell activation	15/348	102/18723	6.53026e-10	1.5335e-08	1.18915e-08	15
14	GO:0030593	neutrophil chemotaxis	15/348	103/18723	7.51607e-10	1.75307e-08	1.35941e-08	15
14	GO:0036037	CD8-positive, alpha-beta T cell activation	9/348	27/18723	8.33463e-10	1.93095e-08	1.49735e-08	9
14	GO:0002224	toll-like receptor signaling pathway	16/348	121/18723	8.78968e-10	2.00841e-08	1.55741e-08	16
14	GO:0002712	regulation of B cell mediated immunity	12/348	60/18723	8.84351e-10	2.00841e-08	1.55741e-08	12
14	GO:0002889	regulation of immunoglobulin mediated immune response	12/348	60/18723	8.84351e-10	2.00841e-08	1.55741e-08	12
14	GO:0043368	positive T cell selection	10/348	37/18723	9.64921e-10	2.17706e-08	1.6882e-08	10
14	GO:0019932	second-messenger-mediated signaling	25/348	312/18723	9.84382e-10	2.20655e-08	1.71106e-08	25
14	GO:0033077	T cell differentiation in thymus	13/348	75/18723	1.13369e-09	2.52484e-08	1.95788e-08	13
14	GO:0070664	negative regulation of leukocyte proliferation	14/348	90/18723	1.14296e-09	2.52918e-08	1.96124e-08	14
14	GO:0002313	mature B cell differentiation involved in immune response	9/348	28/18723	1.20828e-09	2.65668e-08	2.06011e-08	9
14	GO:0050729	positive regulation of inflammatory response	17/348	142/18723	1.25135e-09	2.73396e-08	2.12004e-08	17
14	GO:0001909	leukocyte mediated cytotoxicity	16/348	124/18723	1.26951e-09	2.75618e-08	2.13727e-08	16
14	GO:0032615	interleukin-12 production	12/348	62/18723	1.32039e-09	2.80309e-08	2.17365e-08	12
14	GO:0032655	regulation of interleukin-12 production	12/348	62/18723	1.32039e-09	2.80309e-08	2.17365e-08	12
14	GO:0045576	mast cell activation	12/348	62/18723	1.32039e-09	2.80309e-08	2.17365e-08	12
14	GO:0002275	myeloid cell activation involved in immune response	14/348	91/18723	1.32832e-09	2.80309e-08	2.17365e-08	14
14	GO:0071216	cellular response to biotic stimulus	22/348	246/18723	1.33171e-09	2.80309e-08	2.17365e-08	22
14	GO:0071621	granulocyte chemotaxis	16/348	125/18723	1.43158e-09	2.99503e-08	2.32249e-08	16
14	GO:0006816	calcium ion transport	29/348	422/18723	1.58292e-09	3.29171e-08	2.55255e-08	29
14	GO:0002704	negative regulation of leukocyte mediated immunity	12/348	63/18723	1.60411e-09	3.3158e-08	2.57122e-08	12
14	GO:0071222	cellular response to lipopolysaccharide	20/348	209/18723	2.35679e-09	4.84263e-08	3.7552e-08	20
14	GO:0001906	cell killing	19/348	188/18723	2.39634e-09	4.89477e-08	3.79564e-08	19
14	GO:0050858	negative regulation of antigen receptor-mediated signaling pathway	9/348	30/18723	2.42212e-09	4.91832e-08	3.81389e-08	9
14	GO:0072678	T cell migration	12/348	66/18723	2.81505e-09	5.68277e-08	4.40669e-08	12
14	GO:0050856	regulation of T cell receptor signaling pathway	10/348	41/18723	2.90711e-09	5.83451e-08	4.52435e-08	10
14	GO:0043367	CD4-positive, alpha-beta T cell differentiation	13/348	83/18723	4.14377e-09	8.22085e-08	6.37483e-08	13
14	GO:0050672	negative regulation of lymphocyte proliferation	13/348	83/18723	4.14377e-09	8.22085e-08	6.37483e-08	13
14	GO:0002687	positive regulation of leukocyte migration	16/348	135/18723	4.47872e-09	8.8346e-08	6.85076e-08	16
14	GO:0032945	negative regulation of mononuclear cell proliferation	13/348	84/18723	4.82123e-09	9.45618e-08	7.33276e-08	13
14	GO:0009615	response to virus	26/348	367/18723	6.1061e-09	1.19086e-07	9.23451e-08	26
14	GO:0043410	positive regulation of MAPK cascade	30/348	480/18723	7.44665e-09	1.44415e-07	1.11986e-07	30
14	GO:0050921	positive regulation of chemotaxis	16/348	141/18723	8.45832e-09	1.63118e-07	1.26489e-07	16
14	GO:0032635	interleukin-6 production	17/348	165/18723	1.25923e-08	2.40158e-07	1.86229e-07	17
14	GO:0032675	regulation of interleukin-6 production	17/348	165/18723	1.25923e-08	2.40158e-07	1.86229e-07	17
14	GO:0002292	T cell differentiation involved in immune response	12/348	75/18723	1.28585e-08	2.43888e-07	1.89122e-07	12
14	GO:0002456	T cell mediated immunity	14/348	109/18723	1.47465e-08	2.78169e-07	2.15705e-07	14
14	GO:0002544	chronic inflammatory response	7/348	18/18723	1.92577e-08	3.57407e-07	2.7715e-07	7
14	GO:0002923	regulation of humoral immune response mediated by circulating immunoglobulin	7/348	18/18723	1.92577e-08	3.57407e-07	2.7715e-07	7
14	GO:0030889	negative regulation of B cell proliferation	7/348	18/18723	1.92577e-08	3.57407e-07	2.7715e-07	7
14	GO:0007259	receptor signaling pathway via JAK-STAT	17/348	170/18723	1.97353e-08	3.64311e-07	2.82504e-07	17
14	GO:0002718	regulation of cytokine production involved in immune response	13/348	96/18723	2.54465e-08	4.66534e-07	3.61772e-07	13
14	GO:0070374	positive regulation of ERK1 and ERK2 cascade	19/348	217/18723	2.55431e-08	4.66534e-07	3.61772e-07	19
14	GO:0022408	negative regulation of cell-cell adhesion	18/348	196/18723	2.86363e-08	5.20276e-07	4.03446e-07	18
14	GO:0010818	T cell chemotaxis	8/348	28/18723	2.95383e-08	5.33855e-07	4.13976e-07	8
14	GO:0002367	cytokine production involved in immune response	13/348	98/18723	3.27658e-08	5.89101e-07	4.56817e-07	13
14	GO:0002702	positive regulation of production of molecular mediator of immune response	14/348	117/18723	3.69916e-08	6.61631e-07	5.1306e-07	14
14	GO:0050920	regulation of chemotaxis	19/348	223/18723	3.96441e-08	7.0542e-07	5.47015e-07	19
14	GO:0097696	receptor signaling pathway via STAT	17/348	181/18723	5.01547e-08	8.87866e-07	6.88493e-07	17
14	GO:0060402	calcium ion transport into cytosol	16/348	160/18723	5.17837e-08	9.12028e-07	7.07229e-07	16
14	GO:0002287	alpha-beta T cell activation involved in immune response	11/348	69/18723	5.44161e-08	9.4871e-07	7.35674e-07	11
14	GO:0002293	alpha-beta T cell differentiation involved in immune response	11/348	69/18723	5.44161e-08	9.4871e-07	7.35674e-07	11
14	GO:0071356	cellular response to tumor necrosis factor	19/348	229/18723	6.06155e-08	1.05148e-06	8.15368e-07	19
14	GO:0030890	positive regulation of B cell proliferation	9/348	42/18723	6.20143e-08	1.07037e-06	8.30012e-07	9
14	GO:0002688	regulation of leukocyte chemotaxis	14/348	122/18723	6.32658e-08	1.08653e-06	8.4255e-07	14
14	GO:0001818	negative regulation of cytokine production	24/348	357/18723	6.44143e-08	1.10078e-06	8.53598e-07	24
14	GO:0046641	positive regulation of alpha-beta T cell proliferation	7/348	21/18723	6.70612e-08	1.14037e-06	8.84297e-07	7
14	GO:0002717	positive regulation of natural killer cell mediated immunity	8/348	31/18723	7.141e-08	1.19805e-06	9.29022e-07	8
14	GO:0045066	regulatory T cell differentiation	8/348	31/18723	7.141e-08	1.19805e-06	9.29022e-07	8
14	GO:0001776	leukocyte homeostasis	12/348	87/18723	7.14942e-08	1.19805e-06	9.29022e-07	12
14	GO:0043299	leukocyte degranulation	11/348	73/18723	9.93641e-08	1.65703e-06	1.28494e-06	11
14	GO:0035589	G protein-coupled purinergic nucleotide receptor signaling pathway	6/348	14/18723	1.04597e-07	1.72759e-06	1.33966e-06	6
14	GO:0043374	CD8-positive, alpha-beta T cell differentiation	6/348	14/18723	1.04597e-07	1.72759e-06	1.33966e-06	6
14	GO:0002437	inflammatory response to antigenic stimulus	11/348	74/18723	1.14796e-07	1.88702e-06	1.46329e-06	11
14	GO:0002820	negative regulation of adaptive immune response	10/348	59/18723	1.21073e-07	1.98078e-06	1.53599e-06	10
14	GO:0002221	pattern recognition receptor signaling pathway	16/348	172/18723	1.42373e-07	2.31827e-06	1.79769e-06	16
14	GO:0002690	positive regulation of leukocyte chemotaxis	12/348	94/18723	1.71332e-07	2.7767e-06	2.15318e-06	12
14	GO:0002922	positive regulation of humoral immune response	7/348	24/18723	1.9024e-07	3.06874e-06	2.37964e-06	7
14	GO:0032613	interleukin-10 production	10/348	62/18723	1.97203e-07	3.11826e-06	2.41805e-06	10
14	GO:0032623	interleukin-2 production	10/348	62/18723	1.97203e-07	3.11826e-06	2.41805e-06	10
14	GO:0032653	regulation of interleukin-10 production	10/348	62/18723	1.97203e-07	3.11826e-06	2.41805e-06	10
14	GO:0032663	regulation of interleukin-2 production	10/348	62/18723	1.97203e-07	3.11826e-06	2.41805e-06	10
14	GO:0048872	homeostasis of number of cells	20/348	272/18723	1.97827e-07	3.11826e-06	2.41805e-06	20
14	GO:0002715	regulation of natural killer cell mediated immunity	9/348	48/18723	2.11439e-07	3.30266e-06	2.56103e-06	9
14	GO:0043303	mast cell degranulation	9/348	48/18723	2.11439e-07	3.30266e-06	2.56103e-06	9
14	GO:0051209	release of sequestered calcium ion into cytosol	13/348	115/18723	2.24298e-07	3.48774e-06	2.70456e-06	13
14	GO:0051283	negative regulation of sequestering of calcium ion	13/348	116/18723	2.48428e-07	3.84563e-06	2.98208e-06	13
14	GO:0002279	mast cell activation involved in immune response	9/348	49/18723	2.54811e-07	3.92682e-06	3.04504e-06	9
14	GO:0007162	negative regulation of cell adhesion	21/348	303/18723	2.6329e-07	4.03945e-06	3.13238e-06	21
14	GO:0034612	response to tumor necrosis factor	19/348	253/18723	2.89621e-07	4.42376e-06	3.43039e-06	19
14	GO:0051282	regulation of sequestering of calcium ion	13/348	118/18723	3.03778e-07	4.60827e-06	3.57346e-06	13
14	GO:0002444	myeloid leukocyte mediated immunity	12/348	99/18723	3.05185e-07	4.60827e-06	3.57346e-06	12
14	GO:0002448	mast cell mediated immunity	9/348	50/18723	3.05705e-07	4.60827e-06	3.57346e-06	9
14	GO:0060401	cytosolic calcium ion transport	16/348	182/18723	3.09651e-07	4.64745e-06	3.60385e-06	16
14	GO:0071677	positive regulation of mononuclear cell migration	10/348	65/18723	3.12507e-07	4.67001e-06	3.62135e-06	10
14	GO:0045954	positive regulation of natural killer cell mediated cytotoxicity	7/348	26/18723	3.50174e-07	5.18799e-06	4.02301e-06	7
14	GO:0050857	positive regulation of antigen receptor-mediated signaling pathway	7/348	26/18723	3.50174e-07	5.18799e-06	4.02301e-06	7
14	GO:0051208	sequestering of calcium ion	13/348	122/18723	4.48657e-07	6.61865e-06	5.13241e-06	13
14	GO:0002719	negative regulation of cytokine production involved in immune response	7/348	27/18723	4.6523e-07	6.83393e-06	5.29935e-06	7
14	GO:0002294	CD4-positive, alpha-beta T cell differentiation involved in immune response	10/348	68/18723	4.83111e-07	7.06652e-06	5.47971e-06	10
14	GO:0002709	regulation of T cell mediated immunity	11/348	85/18723	4.88389e-07	7.11358e-06	5.51621e-06	11
14	GO:0002714	positive regulation of B cell mediated immunity	8/348	40/18723	6.01667e-07	8.69018e-06	6.73877e-06	8
14	GO:0002891	positive regulation of immunoglobulin mediated immune response	8/348	40/18723	6.01667e-07	8.69018e-06	6.73877e-06	8
14	GO:0002823	negative regulation of adaptive immune response based on somatic recombination of immune receptors built from immunoglobulin superfamily domains	9/348	54/18723	6.07806e-07	8.706e-06	6.75104e-06	9
14	GO:0006968	cellular defense response	9/348	54/18723	6.07806e-07	8.706e-06	6.75104e-06	9
14	GO:0045589	regulation of regulatory T cell differentiation	7/348	28/18723	6.10461e-07	8.70789e-06	6.75251e-06	7
14	GO:0002548	monocyte chemotaxis	10/348	70/18723	6.37816e-07	9.06067e-06	7.02607e-06	10
14	GO:0002228	natural killer cell mediated immunity	10/348	71/18723	7.30261e-07	1.03314e-05	8.01144e-06	10
14	GO:0032735	positive regulation of interleukin-12 production	8/348	41/18723	7.35518e-07	1.03633e-05	8.03619e-06	8
14	GO:0045577	regulation of B cell differentiation	7/348	30/18723	1.01656e-06	1.42649e-05	1.10617e-05	7
14	GO:0002861	regulation of inflammatory response to antigenic stimulus	8/348	43/18723	1.08069e-06	1.51035e-05	1.17119e-05	8
14	GO:0002577	regulation of antigen processing and presentation	6/348	20/18723	1.22839e-06	1.70985e-05	1.32589e-05	6
14	GO:0051924	regulation of calcium ion transport	18/348	255/18723	1.46406e-06	2.02969e-05	1.57391e-05	18
14	GO:0070372	regulation of ERK1 and ERK2 cascade	20/348	309/18723	1.48354e-06	2.04848e-05	1.58848e-05	20
14	GO:0031663	lipopolysaccharide-mediated signaling pathway	9/348	60/18723	1.53187e-06	2.09251e-05	1.62263e-05	9
14	GO:0034154	toll-like receptor 7 signaling pathway	5/348	12/18723	1.53362e-06	2.09251e-05	1.62263e-05	5
14	GO:0043383	negative T cell selection	5/348	12/18723	1.53362e-06	2.09251e-05	1.62263e-05	5
14	GO:0002920	regulation of humoral immune response	8/348	45/18723	1.55528e-06	2.11268e-05	1.63827e-05	8
14	GO:0071675	regulation of mononuclear cell migration	12/348	115/18723	1.56064e-06	2.11268e-05	1.63827e-05	12
14	GO:0032633	interleukin-4 production	7/348	33/18723	2.03333e-06	2.72229e-05	2.11099e-05	7
14	GO:0032673	regulation of interleukin-4 production	7/348	33/18723	2.03333e-06	2.72229e-05	2.11099e-05	7
14	GO:0002260	lymphocyte homeostasis	9/348	62/18723	2.03462e-06	2.72229e-05	2.11099e-05	9
14	GO:0097028	dendritic cell differentiation	8/348	47/18723	2.19667e-06	2.92776e-05	2.27032e-05	8
14	GO:0045061	thymic T cell selection	6/348	22/18723	2.29148e-06	3.04238e-05	2.3592e-05	6
14	GO:0032743	positive regulation of interleukin-2 production	7/348	34/18723	2.5199e-06	3.308e-05	2.56518e-05	7
14	GO:0035590	purinergic nucleotide receptor signaling pathway	7/348	34/18723	2.5199e-06	3.308e-05	2.56518e-05	7
14	GO:2000106	regulation of leukocyte apoptotic process	10/348	81/18723	2.52029e-06	3.308e-05	2.56518e-05	10
14	GO:0097553	calcium ion transmembrane import into cytosol	13/348	142/18723	2.54683e-06	3.33017e-05	2.58237e-05	13
14	GO:0046640	regulation of alpha-beta T cell proliferation	7/348	35/18723	3.09996e-06	4.03813e-05	3.13136e-05	7
14	GO:0046425	regulation of receptor signaling pathway via JAK-STAT	11/348	103/18723	3.3904e-06	4.39988e-05	3.41187e-05	11
14	GO:0002562	somatic diversification of immune receptors via germline recombination within a single locus	9/348	66/18723	3.47771e-06	4.42991e-05	3.43516e-05	9
14	GO:0016444	somatic cell DNA recombination	9/348	66/18723	3.47771e-06	4.42991e-05	3.43516e-05	9
14	GO:0032715	negative regulation of interleukin-6 production	9/348	66/18723	3.47771e-06	4.42991e-05	3.43516e-05	9
14	GO:0042093	T-helper cell differentiation	9/348	66/18723	3.47771e-06	4.42991e-05	3.43516e-05	9
14	GO:0050766	positive regulation of phagocytosis	9/348	66/18723	3.47771e-06	4.42991e-05	3.43516e-05	9
14	GO:0002639	positive regulation of immunoglobulin production	8/348	50/18723	3.57282e-06	4.53433e-05	3.51613e-05	8
14	GO:0070670	response to interleukin-4	7/348	36/18723	3.78725e-06	4.78886e-05	3.71351e-05	7
14	GO:2000514	regulation of CD4-positive, alpha-beta T cell activation	9/348	67/18723	3.95236e-06	4.97939e-05	3.86125e-05	9
14	GO:0070371	ERK1 and ERK2 cascade	20/348	330/18723	4.04083e-06	5.07235e-05	3.93334e-05	20
14	GO:0046637	regulation of alpha-beta T cell differentiation	9/348	68/18723	4.48156e-06	5.60422e-05	4.34577e-05	9
14	GO:0042116	macrophage activation	11/348	106/18723	4.49701e-06	5.60422e-05	4.34577e-05	11
14	GO:0032753	positive regulation of interleukin-4 production	6/348	25/18723	5.18867e-06	6.44291e-05	4.99613e-05	6
14	GO:0050871	positive regulation of B cell activation	13/348	152/18723	5.4269e-06	6.71458e-05	5.2068e-05	13
14	GO:0046633	alpha-beta T cell proliferation	7/348	38/18723	5.54574e-06	6.82226e-05	5.2903e-05	7
14	GO:0002468	dendritic cell antigen processing and presentation	5/348	15/18723	5.55346e-06	6.82226e-05	5.2903e-05	5
14	GO:0002707	negative regulation of lymphocyte mediated immunity	8/348	53/18723	5.61916e-06	6.8785e-05	5.33391e-05	8
14	GO:0070228	regulation of lymphocyte apoptotic process	8/348	54/18723	6.49071e-06	7.91728e-05	6.13943e-05	8
14	GO:1905517	macrophage migration	8/348	55/18723	7.47381e-06	9.08437e-05	7.04444e-05	8
14	GO:0032640	tumor necrosis factor production	14/348	181/18723	7.65517e-06	9.23973e-05	7.16492e-05	14
14	GO:0032680	regulation of tumor necrosis factor production	14/348	181/18723	7.65517e-06	9.23973e-05	7.16492e-05	14
14	GO:0002711	positive regulation of T cell mediated immunity	8/348	56/18723	8.57978e-06	0.000103196	8.00234e-05	8
14	GO:1904892	regulation of receptor signaling pathway via STAT	11/348	114/18723	9.12124e-06	0.000109328	8.47782e-05	11
14	GO:0032733	positive regulation of interleukin-10 production	7/348	41/18723	9.41753e-06	0.000112489	8.72292e-05	7
14	GO:0034121	regulation of toll-like receptor signaling pathway	9/348	75/18723	1.01901e-05	0.000121297	9.40596e-05	9
14	GO:0071706	tumor necrosis factor superfamily cytokine production	14/348	186/18723	1.04611e-05	0.000123671	9.58999e-05	14
14	GO:1903555	regulation of tumor necrosis factor superfamily cytokine production	14/348	186/18723	1.04611e-05	0.000123671	9.58999e-05	14
14	GO:0050764	regulation of phagocytosis	10/348	95/18723	1.07735e-05	0.000126929	9.84264e-05	10
14	GO:0045591	positive regulation of regulatory T cell differentiation	5/348	17/18723	1.10981e-05	0.000129709	0.000100583	5
14	GO:0033003	regulation of mast cell activation	7/348	42/18723	1.11222e-05	0.000129709	0.000100583	7
14	GO:2000404	regulation of T cell migration	7/348	42/18723	1.11222e-05	0.000129709	0.000100583	7
14	GO:0051651	maintenance of location in cell	15/348	214/18723	1.19855e-05	0.000139306	0.000108025	15
14	GO:0002200	somatic diversification of immune receptors	9/348	77/18723	1.26692e-05	0.000146101	0.000113294	9
14	GO:0032418	lysosome localization	9/348	77/18723	1.26692e-05	0.000146101	0.000113294	9
14	GO:0071346	cellular response to interferon-gamma	11/348	118/18723	1.26971e-05	0.000146101	0.000113294	11
14	GO:0042088	T-helper 1 type immune response	7/348	43/18723	1.30748e-05	0.000149947	0.000116276	7
14	GO:0042269	regulation of natural killer cell mediated cytotoxicity	7/348	44/18723	1.53025e-05	0.000173764	0.000134744	7
14	GO:0046427	positive regulation of receptor signaling pathway via JAK-STAT	7/348	44/18723	1.53025e-05	0.000173764	0.000134744	7
14	GO:0150076	neuroinflammatory response	7/348	44/18723	1.53025e-05	0.000173764	0.000134744	7
14	GO:0033209	tumor necrosis factor-mediated signaling pathway	10/348	99/18723	1.55552e-05	0.000176055	0.000136521	10
14	GO:0034113	heterotypic cell-cell adhesion	8/348	61/18723	1.64078e-05	0.000185097	0.000143533	8
14	GO:0032695	negative regulation of interleukin-12 production	5/348	19/18723	2.02258e-05	0.000226192	0.0001754	5
14	GO:2001185	regulation of CD8-positive, alpha-beta T cell activation	5/348	19/18723	2.02258e-05	0.000226192	0.0001754	5
14	GO:1902106	negative regulation of leukocyte differentiation	10/348	102/18723	2.02472e-05	0.000226192	0.0001754	10
14	GO:0002887	negative regulation of myeloid leukocyte mediated immunity	4/348	10/18723	2.25488e-05	0.000251092	0.000194708	4
14	GO:0032874	positive regulation of stress-activated MAPK cascade	11/348	126/18723	2.36283e-05	0.000262267	0.000203374	11
14	GO:0010959	regulation of metal ion transport	21/348	406/18723	2.59826e-05	0.000287474	0.000222921	21
14	GO:0018108	peptidyl-tyrosine phosphorylation	20/348	375/18723	2.62355e-05	0.000289345	0.000224372	20
14	GO:0046629	gamma-delta T cell activation	5/348	20/18723	2.65583e-05	0.000291972	0.000226409	5
14	GO:0070304	positive regulation of stress-activated protein kinase signaling cascade	11/348	128/18723	2.73835e-05	0.000300088	0.000232702	11
14	GO:0045055	regulated exocytosis	15/348	230/18723	2.80368e-05	0.000306275	0.0002375	15
14	GO:0071887	leukocyte apoptotic process	10/348	106/18723	2.83568e-05	0.000307823	0.0002387	10
14	GO:1903707	negative regulation of hemopoiesis	10/348	106/18723	2.83568e-05	0.000307823	0.0002387	10
14	GO:0071353	cellular response to interleukin-4	6/348	33/18723	2.86241e-05	0.00030975	0.000240195	6
14	GO:0018212	peptidyl-tyrosine modification	20/348	378/18723	2.93751e-05	0.000316884	0.000245727	20
14	GO:0001913	T cell mediated cytotoxicity	7/348	49/18723	3.16765e-05	0.000339588	0.000263333	7
14	GO:1904894	positive regulation of receptor signaling pathway via STAT	7/348	49/18723	3.16765e-05	0.000339588	0.000263333	7
14	GO:0002604	regulation of dendritic cell antigen processing and presentation	4/348	11/18723	3.49147e-05	0.000371993	0.000288461	4
14	GO:0045060	negative thymic T cell selection	4/348	11/18723	3.49147e-05	0.000371993	0.000288461	4
14	GO:0042267	natural killer cell mediated cytotoxicity	8/348	68/18723	3.67914e-05	0.000390781	0.00030303	8
14	GO:0050730	regulation of peptidyl-tyrosine phosphorylation	16/348	264/18723	3.7306e-05	0.000395032	0.000306326	16
14	GO:0030101	natural killer cell activation	9/348	88/18723	3.75163e-05	0.000396043	0.00030711	9
14	GO:0046328	regulation of JNK cascade	11/348	133/18723	3.91014e-05	0.000411518	0.000319111	11
14	GO:0046330	positive regulation of JNK cascade	9/348	89/18723	4.10638e-05	0.000430858	0.000334107	9
14	GO:0043370	regulation of CD4-positive, alpha-beta T cell differentiation	7/348	51/18723	4.13555e-05	0.000431297	0.000334448	7
14	GO:0071622	regulation of granulocyte chemotaxis	7/348	51/18723	4.13555e-05	0.000431297	0.000334448	7
14	GO:0050860	negative regulation of T cell receptor signaling pathway	5/348	22/18723	4.37515e-05	0.00045491	0.000352759	5
14	GO:0002863	positive regulation of inflammatory response to antigenic stimulus	4/348	12/18723	5.16053e-05	0.000531765	0.000412356	4
14	GO:0033004	negative regulation of mast cell activation	4/348	12/18723	5.16053e-05	0.000531765	0.000412356	4
[truncated: 1,734 more rows]
