# Supplementary material for: Inflammation in the tumor-adjacent lung as a predictor of clinical outcome in lung adenocarcinoma
Source: Nat Commun. 2023 Nov 8;14:6764. doi: 10.1038/s41467-023-42327-x (PMC10632519; doi:10.1038/s41467-023-42327-x)
Supplement: Supplementary file 9 — Dataset 6 [file 41467_2023_42327_MOESM9_ESM.xlsx]

## Sheet: Normal
gene	baseMean	log2FC	pvalue	padj	N-NoRecurrence5y	N-Recurrence	module
MTCO3P12	327.3	2.552	1.72367e-13	5.42766e-09	733.085	2797.66	.
SELE	286.1	2.233	9.76136e-11	1.53688e-06	168.811	994.432	20
Z98257.1	29.2	2.651	2.02707e-09	2e-05	1.213	10.614	.
CXCL9	1335.9	1.494	2.44185e-09	2e-05	589.875	2056.59	14
FAM111A-DT	57.2	-0.719	5.51581e-09	3e-05	65.825	37.567	.
SNORA47	7.6	-1.96	6.05701e-09	3e-05	73.091	84.343	.
SYT12	11.9	2.484	2.37128e-08	0.00011	1.013	9.417	12
RNU5A-1	15.9	-1.931	6.14956e-08	0.00022	136.211	136.622	.
KIF18B	10.5	1.661	6.26122e-08	0.00022	2.255	10.106	12
AC016999.2	5.6	1.852	8.57252e-08	0.00027	2.902	15.153	.
COL1A1	2580	1.123	1.07467e-07	0.0003	667.138	1781.86	12
RRP12	123.2	0.758	1.13672e-07	0.0003	99.95	181.206	06
CTLA4	51.3	1.08	1.51354e-07	0.00037	22.821	58.766	14
AC112484.1	8.1	1.548	3.45132e-07	0.00078	4.408	18.752	.
NPHP4	95	0.744	5.35493e-07	0.00112	84.4	153.221	06
TNFRSF18	9.4	1.241	5.68931e-07	0.00112	3.379	10.894	12
CSNK1D	555.6	0.441	6.33306e-07	0.00117	477.77	677.455	.
ACHE	10.6	1.353	8.4403e-07	0.00148	3.137	11.59	15
UBE2C	32.7	1.11	9.7108e-07	0.00161	6.606	18.661	12
CDKN1A	600.2	0.84	1.02605e-06	0.00161	516.934	1049.95	20
HEATR3	212.8	0.514	1.07618e-06	0.00161	165.43	247.853	.
SNORD3A	30.9	1.155	1.31306e-06	0.00184	34	1444.51	.
MED24	213.2	0.553	1.34601e-06	0.00184	188.103	291.342	.
HAPLN3	42.4	0.953	1.4484e-06	0.0019	24.901	58.478	15
RDH14	180.6	-0.432	1.61848e-06	0.00204	178.531	126.349	.
CD72	41.1	0.926	1.87396e-06	0.00227	19.623	44.853	14
PA2G4P2	1.5	1.443	2.05692e-06	0.0024	0.8	3.898	.
NFATC1	171.2	0.58	2.8181e-06	0.00317	168.553	268.873	20
PLEKHG2	214.5	0.723	3.00036e-06	0.00326	191.494	349.06	06
AC021066.2	2.6	1.626	3.58457e-06	0.00354	1.018	8.077	.
AL512604.1	4.5	1.236	3.723e-06	0.00354	2.805	10.753	.
AL121949.1	16.6	1.534	3.73986e-06	0.00354	3.032	18.153	.
SLC29A4	17.6	1.061	3.77053e-06	0.00354	7.16	20.817	15
NUP98	1169.9	0.245	3.82795e-06	0.00354	1156.07	1422.75	.
TNFAIP3	827.2	0.726	3.93791e-06	0.00354	755.297	1388.33	20
MIDN	361.8	0.56	4.24394e-06	0.00366	313.259	493.111	20
AC135352.1	15.8	0.957	4.30318e-06	0.00366	13.747	34.014	.
KDM6B	404.7	0.677	4.69672e-06	0.00389	429.357	752.745	20
NAA40	103.9	0.486	5.01711e-06	0.00405	81.587	121.566	.
PPP1R14BP3	11.1	0.801	5.25963e-06	0.00414	6.774	13.995	.
DYRK3-AS1	2.1	1.456	5.94634e-06	0.00457	0.853	6.275	.
OXCT1-AS1	3.6	-1.236	6.1147e-06	0.00458	6.271	1.508	.
LINC00909	98.4	-0.469	6.62085e-06	0.00485	123.095	83.789	.
TMEM259	220.8	0.609	6.90109e-06	0.00486	193.816	321.267	06
SBNO2	185.6	0.78	6.98738e-06	0.00486	159.457	316.789	06
AC002480.1	10.6	1.016	7.11618e-06	0.00486	8.564	24.679	.
LMNA	1527.5	0.638	7.39416e-06	0.00486	1380.99	2353.17	20
FDCSP	90.1	1.382	7.43456e-06	0.00486	6.361	39.969	14
LINC00926	28.5	1.01	7.56231e-06	0.00486	12.146	34.145	.
KCNH4	1.7	1.239	7.92171e-06	0.00499	0.914	4.595	03
AC006213.4	8.1	-0.853	8.74047e-06	0.00539	12.059	5.209	.
BICDL2	47.4	0.804	8.90906e-06	0.00539	25.294	52.455	15
CHRNB4	1.9	1.279	1e-05	0.00597	0.215	2.487	.
TNFRSF10D	125.9	0.61	1e-05	0.00597	128.671	214.65	20
PNP	155.5	0.575	1e-05	0.00597	136.918	221.529	20
IRF1	475.4	0.537	1e-05	0.00597	486.896	762.121	20
GCH1	146.5	0.518	1e-05	0.00597	132.48	204.816	17
AC092140.2	5.1	-1.032	1e-05	0.00597	9.392	2.809	.
C12orf42	10.4	1.029	1e-05	0.00652	2.631	8.391	14
AC009262.1	9.9	1.134	1e-05	0.00663	0.084	2.146	.
VPS26BP1	16.5	0.847	1e-05	0.00663	15.38	35.046	.
LAMA5	458.2	0.747	1e-05	0.00663	442.871	866.15	06
AC120053.1	33.6	-0.7	1e-05	0.00663	39.949	21.992	.
FRMD5	46.5	0.832	1e-05	0.00709	17.825	38.966	12
CAPN12	21.5	0.899	2e-05	0.00785	13.62	34.682	06
SLC25A25-AS1	34.1	0.841	2e-05	0.00785	28.61	64.996	.
BTBD19	65.5	0.713	2e-05	0.00785	66.331	125.511	19
MYC	541.6	0.686	2e-05	0.00785	487.786	894.849	20
INAFM1	28.3	0.518	2e-05	0.00785	22.511	35.283	.
PPRC1	261.2	0.447	2e-05	0.00785	240.758	353.289	20
SNHG15	131.9	0.533	2e-05	0.00797	90.574	142.418	.
EPHA2	248.5	0.589	2e-05	0.00802	174.237	288.604	15
TRIB1	1473.5	0.577	2e-05	0.00807	1296.31	2126.03	20
KRT87P	19.5	0.908	2e-05	0.0084	18.265	48.161	.
DUSP5	144.3	0.678	2e-05	0.00904	91.561	168.148	20
CCDC150	25.1	0.803	2e-05	0.01028	14.974	33.381	19
H4C3	99.7	-0.682	3e-05	0.01028	120.748	91.385	04
AC104024.1	1.9	1.044	3e-05	0.01042	0.617	3.529	.
NMU	13.1	1.015	3e-05	0.01143	0.62	4.094	12
IL17B	1.7	1.01	3e-05	0.01143	0.712	3.746	.
ABHD11	61.9	0.653	3e-05	0.01143	33.868	61.056	16
NFKBIZ	1484.2	0.547	3e-05	0.01143	1501.73	2422.11	20
TYMP	182.2	0.66	3e-05	0.01161	147.485	268.915	15
CXCL10	180.8	0.807	3e-05	0.01205	103.567	237.706	14
CEACAM19	34.7	0.733	3e-05	0.01205	35.748	72.011	19
BCL3	135.6	0.619	3e-05	0.01247	119.721	208.225	20
TNFRSF10B	377.1	0.394	3e-05	0.01247	316.164	449.259	.
CILP2	9.1	0.956	4e-05	0.01256	1.37	5.177	12
AL353572.4	2.7	0.955	4e-05	0.01271	0.572	2.666	.
PDCD6IPP2	14.5	0.763	4e-05	0.01271	8.181	17.016	.
AC132872.3	4.7	0.898	4e-05	0.01273	3.531	10.762	.
RPS3P6	2.5	0.767	4e-05	0.01301	2.03	4.261	.
YDJC	55.5	0.567	4e-05	0.01301	30.001	50.282	16
IQGAP3	32.1	0.821	4e-05	0.01312	11.416	27.697	12
RN7SL368P	4.7	0.941	4e-05	0.01322	2.729	11.506	.
BANF1P1	6.5	0.863	4e-05	0.01389	4.894	14.052	.
PIM1	189.2	0.525	4e-05	0.01402	166.831	266.824	20
MAT2A	1451.3	0.26	4e-05	0.01429	1355.48	1722.21	.
RGL3	84.1	0.679	5e-05	0.01459	71.594	136.896	19
NR4A2	795.1	0.729	5e-05	0.0149	716.641	1489.29	20
TMEM167B	482.4	-0.337	5e-05	0.0149	555.188	407.157	.
SPTBN5	26.4	0.832	5e-05	0.0152	18.661	50.338	06
XRCC2	26.3	0.731	5e-05	0.0152	12.188	25.44	12
AC103957.2	2.6	-0.876	5e-05	0.0152	2.93	0.455	.
IGFN1	28.4	0.844	5e-05	0.01537	19.027	54.812	19
TNFRSF13C	47.8	0.742	5e-05	0.01537	20.047	42.818	14
SEMA4A	222.7	0.63	5e-05	0.01537	192.626	348.04	15
POM121	220.8	0.348	5e-05	0.01537	196.753	270.843	.
MTHFD1L	231.3	0.39	5e-05	0.01552	194.614	277.442	.
YBX3	1485.7	0.345	5e-05	0.01554	1624.7	2233.32	.
CDC25C	6.2	0.864	6e-05	0.01554	1.605	6.586	12
HSPA8P5	5	0.773	6e-05	0.01554	3.348	8.216	.
USP36	331.1	0.406	6e-05	0.01554	317.593	459.862	06
POM121C	313.8	0.263	6e-05	0.01554	263.548	336.564	.
SFPQ	2556.4	0.237	6e-05	0.01554	2452.43	3043.57	.
KBTBD7	195	-0.354	6e-05	0.01554	215.496	213.753	.
PEX2	393.9	-0.25	6e-05	0.01562	376.973	299.205	.
C17orf107	10.2	0.776	6e-05	0.01567	6.75	16.168	15
TNFRSF1A	652.3	0.315	6e-05	0.01578	590.257	792.795	.
GXYLT1	635.6	-0.273	6e-05	0.01594	733.446	568.763	.
DUSP2	38.4	0.764	6e-05	0.01618	20.516	48.17	14
ZBTB33	701.3	-0.315	6e-05	0.01618	714.231	531.631	.
AL161449.2	6.8	0.821	7e-05	0.01691	6.007	17.789	.
CCL8	25	0.752	7e-05	0.01708	17.362	39.839	14
AL139113.1	5.2	0.809	7e-05	0.01709	3.547	9.661	.
PLK3	119.7	0.565	7e-05	0.01715	117.157	198.091	20
SKINT1L	5.8	0.824	7e-05	0.01738	3.871	13.231	.
AL031714.1	23.3	0.75	7e-05	0.01761	19.134	44.536	.
IGKV1-6	55.9	-0.81	8e-05	0.01848	42.424	12.909	.
GRK6P1	2.5	0.791	8e-05	0.0185	1.503	6.783	.
AC253572.1	6.5	0.709	8e-05	0.0185	4.876	10.311	01
NAA10	101.3	0.361	8e-05	0.0185	76.158	107.555	.
TCF25	528.8	0.346	8e-05	0.0185	489.761	678.314	.
SMURF1	418.4	0.296	8e-05	0.0185	405.341	536.645	.
SLC9A2	25.7	-0.789	8e-05	0.0185	18.533	6.559	16
AC084082.1	9.2	-0.795	8e-05	0.0185	25.215	17.315	.
AC016894.1	10.3	0.667	8e-05	0.01884	8.986	17.477	.
LILRB4	110	0.658	8e-05	0.01884	71.771	139.353	14
FAAP100	58.4	0.602	8e-05	0.01884	50.104	90.347	06
NFKB2	135.1	0.529	8e-05	0.01884	120.658	197.821	06
LY6D	6	0.515	8e-05	0.01884	0.069	2.282	12
HNRNPM	1064.9	0.193	8e-05	0.01884	1013.26	1198.02	.
DUSP19	107.8	-0.51	9e-05	0.019	142.782	88.907	07
CCDC15-DT	5.5	0.786	9e-05	0.01926	2.301	7.879	.
ADAMTS9	701.6	0.586	9e-05	0.0194	800.61	1412.15	20
IL4R	466	0.403	9e-05	0.0194	468.294	683.158	06
NAB2	117.2	0.523	9e-05	0.01956	90.032	147.227	15
AL023806.1	6.3	-0.756	9e-05	0.01956	9.817	8.486	.
AC016252.1	5.6	-0.758	9e-05	0.01956	8.764	3.176	.
ATN1	420.3	0.336	9e-05	0.01964	445.347	613.176	.
KBTBD3	141.5	-0.406	9e-05	0.01964	146.622	100.071	10
BHLHE40	1761.7	0.467	0.0001	0.02123	1374.79	2134.43	20
KRT18P4	9.3	0.731	0.00011	0.02174	6.971	17.646	.
ICAM5	27.1	0.726	0.00011	0.02174	25.815	63.223	06
CBR3-AS1	71.4	0.594	0.00011	0.02174	52.884	95.751	.
METTL1	54	0.593	0.00011	0.02174	24.622	44.46	12
IDUA	52.2	0.508	0.00011	0.02174	39.407	63.846	15
JUND	641.8	0.482	0.00011	0.02174	706.097	1115.22	20
CYB5R2	77.9	0.479	0.00011	0.02174	73.168	115.103	19
ZNF331	725.7	0.453	0.00011	0.02174	845.476	1300.2	20
MED27	87.8	0.321	0.00011	0.02174	76.408	104.604	.
DOP1B	315.5	0.312	0.00011	0.02174	240.645	324.604	.
FAM193A	364.8	0.289	0.00011	0.02174	371.708	491.009	.
CASP10	393	0.249	0.00011	0.02174	368.958	467.874	.
ZSWIM4	19.7	0.694	0.00012	0.02174	16.548	37.015	06
GADD45B	431.1	0.584	0.00012	0.02174	429.432	768.898	20
AC109925.2	7.1	-0.727	0.00012	0.02174	11.188	4.3	.
PPP1R10	832.6	0.266	0.00012	0.02193	844.61	1090.82	.
SLCO4A1	40.1	0.7	0.00012	0.02198	41.47	95.591	20
ATXN2L	455.7	0.26	0.00012	0.02198	393.292	504.586	.
AFG3L2	302.1	0.238	0.00012	0.02198	281.016	351.632	.
NT5DC1	684	-0.27	0.00012	0.02198	786.554	605.729	.
SNX7	171.5	-0.35	0.00012	0.02198	190.099	135.601	.
SLC25A25	165.1	0.565	0.00012	0.02211	179.167	313.919	20
PRPF4	200.4	0.27	0.00013	0.02235	173.18	226.143	.
SRSF7	1185.7	0.254	0.00013	0.02235	1106.3	1411.82	.
SEC24AP1	27.5	-0.682	0.00013	0.02235	51.19	23.17	.
RNU7-161P	1.5	-0.718	0.00013	0.02235	2.134	0.465	.
LCAL1	68.4	0.71	0.00013	0.02244	3.744	13.957	.
MSC	15.6	0.66	0.00013	0.02305	7.927	16.691	03
CR391992.1	8.6	0.623	0.00013	0.02305	7.587	15.009	.
CST1	14.5	0.58	0.00013	0.02305	0.104	1.488	12
VCAM1	533.1	0.578	0.00013	0.02305	302.235	543.076	14
ZFYVE28	55.3	0.501	0.00013	0.02305	45.857	75.3	06
AC044860.1	1.3	0.705	0.00014	0.02328	0.687	2.903	.
MYO19	175.7	0.399	0.00014	0.02334	139.803	205.681	06
ADAMTS4	167.4	0.706	0.00014	0.02365	157.126	427.356	20
PNPT1P1	14.9	0.682	0.00014	0.02365	12.864	29.38	.
CCL19	145.1	0.679	0.00014	0.02365	35.934	81.54	14
ACAP3	83.4	0.628	0.00014	0.02365	74.191	146.585	06
TNFRSF10A-AS1	19.7	0.602	0.00014	0.02365	13.613	26.027	.
ACTG1P20	5.8	0.685	0.00014	0.02373	4.483	10.617	.
ATP10B	75.5	0.697	0.00015	0.02375	5.721	16.724	12
AC020891.4	1.9	0.69	0.00015	0.02375	1.619	5.203	.
AL031595.2	6.7	0.678	0.00015	0.02375	5.379	12.629	.
AC004847.1	29	0.647	0.00015	0.02375	17.638	36.572	.
GFPT2	115.9	0.563	0.00015	0.02375	118.961	211.223	20
POLG2	121	0.429	0.00015	0.02375	96.198	146.042	19
SLX4	78.7	0.411	0.00015	0.02375	67.657	100.842	06
CSRP2	149.5	0.402	0.00015	0.02375	152.764	225.745	20
HOXC11	2.5	0.399	0.00015	0.02375	0.027	2.165	12
DHX8	451.8	0.207	0.00015	0.02375	431.275	522.295	.
LSM6	171.8	-0.272	0.00015	0.02375	178.758	137.114	.
IDNK	77.3	-0.424	0.00015	0.02375	104.687	69.13	01
CXCL11	116.6	0.667	0.00016	0.02405	81.58	184.665	14
CBARP	2	0.613	0.00016	0.02405	1.143	6.007	.
B3GLCT	138.1	-0.284	0.00016	0.02405	146.641	110.577	.
RELB	59.2	0.496	0.00016	0.02406	46.87	76.211	15
NOP58	566	0.227	0.00016	0.02411	474	586.34	.
FOSL2	1078.2	0.47	0.00016	0.02442	1090.33	1731.96	20
PLD2	110.4	0.4	0.00017	0.02506	100.714	149.09	06
WDR89	160.2	-0.294	0.00017	0.02506	151.079	112.542	.
STK25	367.9	0.25	0.00017	0.02547	330.373	421.883	.
CHI3L1	528.8	0.629	0.00018	0.02547	267.178	552.122	14
FOXM1	24.1	0.625	0.00018	0.02547	11.747	24.022	15
CLNK	33.8	0.61	0.00018	0.02547	19.227	36.902	14
SIN3B	194.5	0.448	0.00018	0.02547	199.437	310.297	19
SHC4	16.7	-0.653	0.00018	0.02547	22.749	10.092	07
AC008569.2	6.7	0.672	0.00018	0.02552	4.406	13.507	.
FAM182A	3.6	0.666	0.00018	0.02552	2.508	5.946	.
PLAUR	380.6	0.513	0.00018	0.02552	309.777	521.027	20
CLK2	338.1	0.312	0.00018	0.02552	266.979	363.775	.
RNPS1	358.8	0.232	0.00018	0.02552	293.67	366.982	.
ASF1B	18.4	0.628	0.00018	0.02569	10.655	22.156	12
BUB1B	46.6	0.612	0.00018	0.02569	16.753	33.581	12
RPL7P19	6.9	0.554	0.00018	0.02569	5.966	10.445	.
H2AC16	38.5	0.603	0.00019	0.02569	14.406	28.257	12
PPM1K	492.2	-0.288	0.00019	0.02594	615.873	462.859	.
SHISAL2B	2	-0.63	0.00019	0.02594	3.102	0.792	01
H3C12	25.1	0.65	0.0002	0.02667	9.954	24.308	12
AL031985.3	27.7	0.582	0.0002	0.02667	13.43	25.592	.
CEP131	32.2	0.556	0.0002	0.02667	26.615	47.942	06
IER3	175.8	0.536	0.0002	0.02667	110.766	194.035	12
MCF2L	230.4	0.475	0.0002	0.02667	234.301	378.695	19
LRSAM1	72.5	0.443	0.0002	0.02667	67.056	104.67	06
BORCS8	64.8	0.375	0.0002	0.02667	56.499	82.061	.
RNF213	5128.9	0.272	0.0002	0.02667	4749.83	6222.7	.
ABL2	719.1	0.256	0.0002	0.02667	685.352	882.586	.
FARP2	503.2	0.209	0.0002	0.02667	507.459	616.411	.
AKTIP	268.7	-0.233	0.0002	0.02667	306.566	244.997	.
LINC01393	2.4	-0.636	0.0002	0.02667	2.799	0.807	.
AC007365.1	8.4	0.643	0.00021	0.02674	7.083	16.127	.
HAMP	2.7	0.636	0.00021	0.02715	1.169	3.958	03
KATNBL1P2	3.3	0.628	0.00021	0.02715	1.736	5.716	.
FAM83A	63.2	0.618	0.00021	0.02715	2.99	11.011	12
JUNB	1221.4	0.504	0.00021	0.02715	1170.01	1968.65	20
DDB2	166.5	0.318	0.00021	0.02715	146.418	201.411	.
RFT1	135.1	-0.306	0.00021	0.02715	139.79	102.368	.
SNORA54	10.1	-0.607	0.00022	0.02719	94.397	90.327	.
PLEKHG4	46.7	0.577	0.00022	0.02746	32.42	62.207	15
AC090844.3	3.5	0.521	0.00022	0.02746	2.083	11.207	.
ARMC10	328.3	-0.223	0.00022	0.02746	316.157	254.799	.
TCFL5	144	-0.326	0.00022	0.02746	128.558	92.174	10
FCRL2	35.3	0.642	0.00022	0.02754	10.408	28.535	14
AL080243.2	1.7	0.591	0.00022	0.02754	1.194	2.658	.
TANC1	1294.8	0.225	0.00022	0.02754	1414.22	1757.03	.
SPOCK3	27.5	-0.612	0.00022	0.02754	24.787	6.854	13
AC009237.14	19.9	-0.591	0.00023	0.0278	21.299	10.466	.
AC017101.1	18.5	0.588	0.00023	0.02822	18.942	36.729	.
WWTR1-IT1	8.2	0.634	0.00023	0.02823	6.962	17.644	.
AC120036.1	4.2	0.488	0.00023	0.02823	0.183	1.461	.
LINC01011	21.3	-0.58	0.00023	0.02823	23.45	12.026	.
AC011092.3	12.8	0.621	0.00024	0.02836	12.257	27.075	.
IMPACT	553.4	-0.246	0.00024	0.02836	599.818	470.349	.
C7orf25	16.3	-0.573	0.00024	0.02836	23.614	12.321	01
TRBV6-5	3.5	0.616	0.00024	0.02842	1.341	4.833	.
FAM50A	261.7	0.275	0.00024	0.02842	199.119	262.683	.
TSC22D2	789.6	0.254	0.00024	0.02842	818.821	1054.3	.
LGALS2	37.8	0.507	0.00024	0.02844	27.847	47.967	14
AC017100.1	3	-0.61	0.00024	0.02844	5.03	3.677	.
LINC01348	11.7	0.629	0.00025	0.0285	8.127	21.463	.
PBK	16.5	0.626	0.00025	0.0285	4.086	11.258	12
AC011444.4	6.2	0.606	0.00025	0.0285	5.425	11.704	.
MROH1	172.3	0.515	0.00025	0.0285	152.88	265.118	06
DCLK2	85	0.433	0.00025	0.0285	88.726	137.792	19
CSNK1G2	127	0.384	0.00025	0.0285	126.475	186.649	.
APOOL	492.1	-0.233	0.00025	0.0285	518.594	412.798	.
FBXO41	36.6	0.59	0.00025	0.02871	22.265	45.53	15
TRIM61	27.4	-0.517	0.00025	0.02871	28.404	16.466	10
NFIL3	369.4	0.449	0.00026	0.02871	366.693	581.928	20
LINC01426	31.1	0.59	0.00026	0.02886	6.762	13.938	.
HOOK2	109.5	0.473	0.00026	0.02886	90.923	148.587	19
AC096887.2	2.9	0.609	0.00026	0.02914	1.183	3.893	.
ADAMDEC1	65.1	0.612	0.00027	0.02999	20.056	56.841	14
MTRNR2L1	1818	0.583	0.00027	0.03026	1312.46	1533.35	09
ADAMTS1	1817.2	0.482	0.00028	0.03029	2174.69	3623.6	20
EMP1	2026.7	0.425	0.00028	0.03029	2168.24	3364.28	20
MAST2	230.1	0.339	0.00028	0.03032	209.943	297.338	06
RNU6-1003P	1.4	0.517	0.00028	0.03049	0.656	3.145	.
DLG4	64.1	0.474	0.00028	0.0305	61.4	101.672	06
AC061708.1	2.1	-0.596	0.00028	0.03057	4.063	1.26	.
LINC01215	13	0.609	0.00028	0.03065	4.196	10.074	.
TAF1C	97.8	0.539	0.00029	0.0307	92.905	170.5	06
OSM	15.3	0.601	0.00029	0.03127	9.008	25.532	15
HAUS8	41.8	0.364	0.00029	0.03127	29.553	43.07	03
HMGN3-AS1	59.4	-0.497	0.00029	0.03127	56.911	33.264	.
RPL35P6	5.4	0.602	0.0003	0.03145	3.723	9.93	.
AP002770.2	3.3	0.591	0.0003	0.03145	1.818	5.678	.
SCRIB	141.5	0.447	0.0003	0.03145	112.779	180.533	15
WNK2	17.4	0.597	0.0003	0.03194	9.815	22.712	13
C2CD4A	17.9	0.598	0.00031	0.03194	1.632	4.351	12
UBAP2L	1245	0.211	0.00031	0.03199	1084.62	1326.74	.
AC020916.1	430	0.589	0.00031	0.03215	414.109	917.271	.
CCHCR1	60.7	0.508	0.00031	0.03215	42.777	75.067	06
IL6	513.2	0.595	0.00031	0.03246	532.468	1396.35	20
Z82195.3	1.6	0.594	0.00032	0.0325	1.079	2.773	.
AL391056.1	4.4	0.537	0.00032	0.0325	0.649	2.823	.
CYTH1	761.5	0.235	0.00032	0.0325	780.818	986.984	.
AL589765.6	1.6	-0.439	0.00032	0.0325	2.276	0.303	.
AC016065.2	7.9	-0.569	0.00032	0.0325	10.92	5.26	.
COMMD2	484	-0.224	0.00032	0.03253	553.053	443.489	.
AC007318.3	10.6	-0.512	0.00032	0.03265	13.107	7.055	.
SNAPC4	59.1	0.477	0.00033	0.0327	52.124	87.336	06
FGFBP1	13.2	0.568	0.00033	0.03287	6.97	21.858	12
KCND1	22.5	0.535	0.00033	0.03287	15.132	28.044	03
AC243960.7	4.2	-0.524	0.00034	0.03359	5.456	1.35	.
PPP1R15B	1171.2	0.268	0.00034	0.03383	1156.19	1523.46	.
GNB5	188.8	0.232	0.00034	0.03414	149.188	189.105	.
AP001381.1	13.4	0.565	0.00035	0.03423	13.383	27.828	.
DGKA	187.7	0.376	0.00035	0.03429	129.979	192.944	15
AC109446.3	3	0.574	0.00035	0.03471	1.459	4.344	.
AC004986.1	15.5	0.577	0.00036	0.03505	11.886	27.892	.
AC005086.2	12.7	0.559	0.00036	0.03505	10.787	22.089	.
HIF1A-AS3	64.4	0.429	0.00036	0.03505	52.7	83.074	.
PHRF1	166	0.393	0.00036	0.03533	166.258	252.317	06
AC093599.2	5.9	0.568	0.00037	0.03541	4.372	12.326	.
ZNF33B	722.7	-0.239	0.00037	0.03541	829.795	650.813	.
CEP170B	112.1	0.456	0.00037	0.03572	98.67	162.458	06
ZNF335	137.4	0.398	0.00037	0.03572	130.059	198.466	06
RNY1P16	4.4	-0.57	0.00037	0.03577	8.139	7.291	.
LRRC7	43	-0.5	0.00038	0.03602	66.005	37.237	09
BAG3	381.2	0.304	0.00038	0.03607	322.234	443.326	.
TMEM182	78	-0.439	0.00038	0.03607	53.46	32.831	18
PODXL2	25.7	0.568	0.00039	0.03622	7.471	18.244	16
CBLC	12.5	0.563	0.00039	0.03622	2.756	7.475	16
SPTBN2	59.1	0.523	0.00039	0.03622	23.68	44.565	16
GINS1	34.6	0.523	0.00039	0.03622	12.901	24.294	12
OACYLP	1.4	0.38	0.00039	0.03622	0.347	2.836	.
EHMT1	367.6	0.275	0.00039	0.03622	366.127	488.061	.
KIFAP3	521.5	-0.204	0.00039	0.03622	545.67	449.217	.
JAZF1-AS1	2.7	-0.514	0.00039	0.03622	4.747	2.833	.
NR4A1	451.2	0.566	0.00039	0.03623	428.941	1017.9	20
AL357054.2	4.3	0.565	0.0004	0.03634	3.33	8.714	.
MT-TS1	10.2	0.562	0.0004	0.03677	9.408	21.2	.
PRR36	9.3	0.561	0.0004	0.03677	5.549	12.255	15
PRCC	163.3	0.242	0.00041	0.03688	132.693	169.883	.
PRELID2P1	1.4	0.446	0.00041	0.03718	0.78	3.306	.
MAP3K2-DT	17.9	0.544	0.00041	0.03744	9.803	20.032	.
ZNF410	54.5	0.398	0.00042	0.03754	59.066	90.758	19
AL358113.1	5.8	0.552	0.00042	0.03785	4.319	10.663	01
SLC20A1	406.2	0.322	0.00042	0.03785	332.612	468.767	15
AC055811.1	15.9	0.523	0.00043	0.03824	15.181	29.311	.
CACNA1C-AS2	4	0.513	0.00043	0.03824	2.413	7.992	.
PNKP	69.4	0.426	0.00043	0.03824	62.555	100.331	06
RUBCN	137	0.336	0.00043	0.03824	131.577	188.251	06
MCL1	4712	0.279	0.00043	0.03824	4545.77	6103.58	.
CHERP	140.4	0.213	0.00043	0.03824	120.36	148.202	.
RUFY1	484.4	0.21	0.00043	0.03824	437.681	537.102	.
TUBGCP6	218.8	0.474	0.00044	0.03825	214.223	369.25	06
AC084782.3	11.1	-0.551	0.00044	0.03856	7.733	3.204	.
TMEM220	106.9	-0.296	0.00044	0.03864	139.282	101.735	07
VASH2	80	0.386	0.00045	0.03877	70.454	108.463	01
CNOT3	141.6	0.273	0.00045	0.03877	135.794	181.236	.
AC016355.1	7.4	-0.531	0.00045	0.03877	9.274	4.759	.
EIF4A3	274.3	0.293	0.00045	0.03888	196.7	268.888	.
HOXC13	3.4	0.293	0.00045	0.03899	0.023	1.597	12
LARGE2	28.9	0.517	0.00046	0.03906	11.62	22.392	16
SAFB2	370.7	0.265	0.00046	0.03933	361.848	477.99	.
CCL22	77.1	0.514	0.00046	0.03939	28.503	54.355	12
CLEC17A	7.6	0.5	0.00046	0.03939	1.84	6.256	14
ACBD6	258.2	0.214	0.00046	0.03939	214.154	264.741	.
SINHCAFP1	3.7	0.536	0.00047	0.03961	1.924	3.766	.
AC104841.1	17.6	0.495	0.00047	0.03961	15.962	28.968	.
TROAP	6.8	0.521	0.00048	0.04003	2.298	6.681	12
AL161665.1	2.2	0.497	0.00048	0.04005	1.129	3.997	.
SLAMF7	361.6	0.48	0.00048	0.04005	194.522	344.107	14
SHANK3	294.6	0.473	0.00048	0.04005	353.078	614.811	19
PCMTD1	1812.8	-0.207	0.00048	0.04005	2099.16	1714.68	.
GTF3C2	253.6	0.211	0.00048	0.04007	217.07	267.906	.
LRRC57	215.7	-0.209	0.00048	0.04007	267.809	217.757	.
AL162311.2	2.1	0.525	0.00049	0.04011	1.289	3.491	.
FBXO45	175.7	-0.305	0.00049	0.04011	199.874	144.288	.
RN7SKP50	5.1	0.527	0.00049	0.04019	3.951	10.827	.
AC007387.1	1.9	0.433	0.00049	0.04019	1.218	4.497	.
RPS3P7	6.7	0.499	0.0005	0.04062	5.821	10.728	.
C11orf96	259.1	0.466	0.0005	0.04069	249.855	432.336	20
TRAPPC2	232.5	-0.221	0.0005	0.04075	242.242	193.848	.
HNRNPA1P36	7.3	-0.504	0.0005	0.04075	9.901	5.182	.
RN7SL608P	5.3	0.521	0.00051	0.04075	4.846	13.059	.
AL928654.1	9.3	0.511	0.00051	0.04075	5.431	10.983	.
AC105046.1	8.7	0.485	0.00051	0.04075	7.659	25.504	.
RAB4A	426.1	-0.232	0.00051	0.04075	422.702	332.914	.
TTC33	410.2	-0.257	0.00051	0.04075	461.666	351.453	.
APOLD1	457.1	0.487	0.00051	0.04081	537.044	976.483	20
NAPEPLD	461.9	-0.219	0.00051	0.04081	502.413	402.734	.
AC112254.1	3.8	0.514	0.00051	0.04083	2.061	5.855	.
PIDD1	29.8	0.502	0.00052	0.04083	22.805	43.537	06
SKIV2L	169.4	0.306	0.00052	0.04083	138.961	193.547	.
LY86-AS1	24.1	0.526	0.00052	0.04112	15.634	33.899	.
METTL14	407.7	-0.213	0.00053	0.04177	469.696	379.854	.
C15orf48	108.4	0.519	0.00053	0.04178	33.264	69.201	12
IL18BP	112.9	0.369	0.00053	0.04178	103.027	154.62	06
CCNL1	2203.9	0.322	0.00054	0.04189	2411.75	3427.04	19
AVPR1A	68.5	0.52	0.00054	0.04203	54.568	115.482	02
HERC2P4	5.5	0.515	0.00054	0.04203	3.027	7.679	.
H2AZP4	14.9	0.488	0.00054	0.04203	14.557	27.046	.
DGKD	349.9	0.335	0.00054	0.04203	316.277	456.964	06
LINC01603	1.7	-0.387	0.00054	0.04203	1.897	0.412	.
ZFP36	1996.9	0.469	0.00055	0.04264	2096.13	3708.34	20
NFKBID	34.6	0.481	0.00056	0.04285	30.644	56.1	06
SLC7A5	75.7	0.507	0.00057	0.04302	34.629	69.89	12
HMMR	71.4	0.483	0.00057	0.04302	24.657	44.975	12
AC127024.3	1.9	0.441	0.00057	0.04302	1.142	4.503	.
AC018445.3	7.6	0.412	0.00057	0.04302	5.339	22.673	.
TAP1	386.2	0.334	0.00057	0.04302	313.355	453.502	03
KRR1	563.3	-0.193	0.00057	0.04302	632.988	527.873	.
TMEM19	304.1	-0.258	0.00057	0.04302	311.832	236.312	.
ZNF566	176.2	-0.271	0.00057	0.04322	199.406	147.813	.
DDX5	7136.1	0.187	0.00058	0.04357	6880.63	8200.41	.
AKAP8L	125	0.362	0.00058	0.04362	120.971	181.294	06
NUFIP1	73.1	-0.264	0.00058	0.04362	78.373	59.017	.
IL21	3.7	0.353	0.00059	0.04362	0.855	4.796	14
CHSY1	545.1	0.253	0.00059	0.04362	561.002	735.251	.
RND1	113.9	0.511	0.00059	0.04368	79.495	191.434	20
AC008147.3	4.5	0.49	0.00059	0.04368	3.586	10.533	.
STK35	243.9	0.274	0.00059	0.04368	217.422	293.639	.
HOXC10	5.9	0.241	0.00059	0.04368	0.066	2.253	12
SCAMP1-AS1	48.4	-0.353	0.00059	0.04368	51.001	34.42	.
FXR1	1395	-0.186	0.0006	0.04379	1518.93	1277.81	.
AL645949.1	3.3	0.469	0.0006	0.04424	2.163	7.026	.
LINC01140	24.9	0.476	0.00061	0.04424	22.866	42.105	.
IGLV3-27	9.8	-0.42	0.00061	0.04424	10.284	2.644	.
ZNF469	27.3	0.465	0.00061	0.04428	20.032	36.093	15
NPSR1-AS1	13.3	0.344	0.00061	0.04428	0.237	1.494	.
AP001372.2	55.1	-0.353	0.00061	0.04428	53.586	36.116	.
AC244034.1	8	0.45	0.00062	0.04455	6.613	11.467	.
ABCC3	589.7	0.411	0.00062	0.04472	180.15	290.225	16
C11orf91	3.2	0.446	0.00063	0.04506	2.764	9.382	20
PUSL1	53.8	0.343	0.00063	0.04506	28.861	42.569	16
DOT1L	155.2	0.357	0.00063	0.04533	170.367	254.883	19
MINDY2	1497.4	-0.241	0.00063	0.04533	2037.55	1576.72	.
ZNF165	34.8	0.408	0.00064	0.04542	24.351	39.863	15
AL096701.1	5	0.475	0.00064	0.04567	3.221	6.125	.
AL162414.1	2.1	0.418	0.00064	0.04567	1.248	4.766	.
MT1XP1	5.1	0.499	0.00065	0.04591	4.152	8.669	.
ULBP3	40	0.429	0.00065	0.04591	22.005	37.013	18
ASXL1	663.6	0.217	0.00065	0.04591	690.974	862.211	.
KSR1	171.7	0.379	0.00066	0.0461	163.26	252.619	06
UBE2Z	506.3	0.197	0.00066	0.0461	409.453	496.074	.
NDUFA10	609.7	0.187	0.00066	0.0461	567.274	677.12	.
ATP1B3	707.8	0.312	0.00066	0.0462	766.733	1086.69	20
AC073592.3	4.2	0.428	0.00066	0.04622	2.707	9.711	.
OTUD6B-AS1	406.9	-0.231	0.00066	0.04622	407.705	319.621	.
SYDE2	587.4	-0.302	0.00067	0.04658	840.942	600.763	11
AC008073.2	1.5	0.477	0.00068	0.04677	3.63	3.631	.
CCDC57	231.5	0.406	0.00068	0.04677	197.313	318.29	06
NPLOC4	477.1	0.256	0.00068	0.04677	406.196	536.358	.
SH3GL1P2	7.4	0.481	0.00069	0.04717	6.88	18.32	.
AC006077.2	3.7	0.493	0.00069	0.04747	3.1	7.209	.
ITPR3	1000	0.306	0.00069	0.04747	849.323	1196.6	06
UBR4	2583	0.186	0.0007	0.04758	2639.09	3145.04	.
SYTL1	95.9	0.383	0.0007	0.04761	65.194	102.169	15
GAPDHP52	2.7	0.402	0.0007	0.04792	1.786	6.682	.
FAM160B1	695.2	-0.191	0.00071	0.04815	779.202	647.898	.
SRCIN1	18.2	0.484	0.00072	0.04858	8.355	20.113	16
AKAP8	267	0.209	0.00072	0.04858	253.339	313.333	.
BROX	1141.6	-0.208	0.00072	0.04858	1096.74	888.41	.
PIGFP1	2.7	-0.476	0.00073	0.04918	3.172	1.615	.
AL136964.1	2.4	-0.41	0.00073	0.04919	2.794	3.121	.
C1GALT1C1L	8	-0.485	0.00073	0.04919	10.571	4.881	10
OBSCN	271	0.443	0.00074	0.04955	301.9	531.026	19
UPF3A	296.2	0.253	0.00074	0.04967	278.262	366.58	.
CENPQ	76.7	-0.329	0.00075	0.04968	71.599	49.252	10
GPR20	10.3	0.479	0.00075	0.04975	9.968	20.523	05
IGFLR1	21.3	0.46	0.00076	0.05039	11.828	22.238	14
AC008073.1	3.8	0.454	0.00076	0.05047	3.307	9.815	.
LINC01128	202.1	0.221	0.00076	0.05047	203.404	257.04	.
LINC02104	2.5	-0.426	0.00077	0.05056	3.865	1.166	.
CCL18	910.3	0.463	0.00077	0.05062	728.127	1379.76	17
ANKRD49	174.1	-0.221	0.00077	0.05062	176.339	140.524	.
AC004834.1	1.9	0.444	0.00077	0.05071	0.994	3.364	.
MAP3K8	390.6	0.307	0.00078	0.05074	405.192	573.6	20
RGS16	138.4	0.428	0.00078	0.05076	128.815	220.833	20
SOCS3	1262.6	0.452	0.00078	0.05078	1334.57	2443.44	20
DLX4	12.2	0.476	0.00079	0.05114	4.91	10.382	16
AC011753.2	5.8	0.466	0.00079	0.05114	5.417	10.481	.
PLEKHO1	282.4	0.264	0.00079	0.05121	245.577	329.524	.
CD248	88.6	0.382	0.0008	0.05178	74.768	118.095	02
IGHV1-46	36.7	0.459	0.00081	0.05178	12.784	33.596	.
SRF	250.7	0.241	0.00081	0.05178	251.56	326.889	.
GPR132	31.8	0.449	0.00081	0.05189	21.835	40.301	15
ITPKC	193.9	0.428	0.00081	0.05189	192.357	332.02	20
SPRY1	638.4	0.266	0.00081	0.05189	578.985	779.223	.
CYTOR	160.1	0.299	0.00082	0.05196	100.9	141.61	.
AL109615.3	9.6	0.452	0.00082	0.05199	3.769	9.937	.
AC105137.1	4.6	0.471	0.00082	0.05216	4.09	9.035	.
RNY1P10	1.8	0.46	0.00082	0.05216	1.207	3.262	.
FIBIN	189.3	-0.401	0.00082	0.05216	319.178	194.993	11
KIAA0753	268.5	0.273	0.00083	0.05243	241.745	328.565	.
MAP2K3	175.1	0.293	0.00083	0.05254	157.765	220.61	.
AC026362.1	1.7	0.4	0.00084	0.05276	1.144	4.175	.
AC010536.1	4.7	0.443	0.00084	0.05286	3.855	10.637	.
PTGES2	62.5	0.365	0.00085	0.05299	46.394	71.837	15
CYP19A1	14.2	0.432	0.00085	0.05331	2.002	6.043	12
C3orf36	9.2	0.46	0.00086	0.05351	9.286	22.805	05
PPP1R15A	388.2	0.368	0.00086	0.05359	436.555	678.656	20
TUBB3	2.1	0.306	0.00086	0.05359	0.383	2.583	.
ANKRD22	110.1	0.461	0.00087	0.05369	20.43	41.061	18
LAMC3	156.5	0.432	0.00087	0.05369	180.57	319.858	11
INTS1	327.6	0.298	0.00087	0.05396	286.008	403.019	.
IFRD1	557.2	0.251	0.00088	0.05414	576.43	761.845	.
ZNF672	150.8	0.248	0.00088	0.05414	120.931	159.495	.
RN7SKP185	4	-0.426	0.00088	0.05414	11.333	5.963	.
NME4	166.7	0.258	0.00089	0.05424	96.624	129.45	12
AC008443.3	2.2	0.38	0.00089	0.05438	1.159	4.182	.
IGLV8-61	37	-0.423	0.00089	0.05438	26.257	8.858	.
RPS20P4	9.3	0.425	0.00091	0.05515	9.185	15.695	.
AL590560.5	1.7	0.375	0.00091	0.05515	1.195	4.385	.
BRPF1	122.3	0.243	0.00091	0.05515	130.068	170.462	.
OR2I1P	91.8	0.452	0.00092	0.0557	44.301	87.45	14
PSORS1C3	7.2	0.405	0.00092	0.0557	3.957	12.884	.
NR4A1AS	8	0.39	0.00092	0.0557	6.134	20.605	.
SYT7	58.6	0.44	0.00093	0.0557	21.26	39.36	12
FBXO44	50.1	0.36	0.00093	0.0557	36.658	57.172	15
PECR	107.1	-0.273	0.00093	0.0557	196.124	88.954	07
RNU6-60P	13.2	0.451	0.00094	0.05598	12.373	24.738	.
PLXNB3	17.9	0.449	0.00094	0.05598	11.311	27.154	15
JAG2	74.6	0.338	0.00094	0.05598	68.701	103.182	06
WASH4P	2	0.453	0.00094	0.05608	1.451	3.685	.
AL442064.1	2.6	0.425	0.00095	0.05608	2.172	6.091	.
KLHDC4	131.9	0.326	0.00095	0.05608	121.956	179.108	06
RBM28	386.3	0.199	0.00095	0.05639	378.471	461.814	.
SHC2	64	0.382	0.00096	0.05673	59.439	95.707	06
MEGF6	329.9	0.356	0.00096	0.05673	298.459	460.213	06
FLG	10.9	0.451	0.00097	0.0568	9.982	21.03	05
HSPE1P26	5.4	0.451	0.00097	0.0568	4.873	10.228	.
PTCH2	9.1	0.45	0.00097	0.0568	8.209	18.762	06
AL157893.2	8.8	0.45	0.00097	0.0568	9.349	18.867	.
TBC1D27P	6	0.325	0.00097	0.0568	1.537	6.775	.
SBK1	51.3	0.412	0.00098	0.05691	16.372	28.339	16
SAP30BP	207.3	0.248	0.00098	0.05691	201.311	266.767	.
AGPS	976.9	-0.201	0.00098	0.05719	1063.87	866.518	.
JARID2	314	0.207	0.00099	0.05719	316.23	391.895	.
IGKV3D-11	10.6	-0.408	0.00099	0.05719	5.243	1.829	.
IER2	314	0.346	0.00099	0.0572	304.562	463.261	20
RABGEF1	31.9	0.305	0.00099	0.0572	30.162	43.537	01
CCDC112	155.6	-0.254	0.00099	0.0572	144.477	108.069	.
TNK2	101	0.412	0.001	0.0572	85.321	147.643	06
AC009303.2	21	0.41	0.001	0.0572	18.599	32.368	.
RUBCNL	74	0.398	0.001	0.05751	54.838	91.705	14
AC117382.2	3.4	-0.413	0.00101	0.058	5.142	1.856	.
MMP19	333.1	0.419	0.00102	0.05804	358.77	636.764	20
NBPF15	134.9	0.313	0.00103	0.05844	127.424	184.956	19
STX4	187.2	0.26	0.00103	0.05844	157.661	211.941	.
ALCAM	4422	-0.239	0.00103	0.05844	4913.83	3764.79	.
NBPF20	21.5	0.349	0.00104	0.05865	16.248	24.901	06
AC007569.1	15.4	0.436	0.00104	0.05873	12.265	23.611	.
AC124319.1	11	0.443	0.00104	0.05874	7.339	14.999	.
AL391280.1	3	0.429	0.00104	0.05874	2.456	6.107	.
AL391863.1	15.1	0.438	0.00105	0.05874	10.646	20.951	.
HNRNPA1P21	7.2	0.428	0.00105	0.05874	4.151	10.088	.
AC253572.2	18.6	0.425	0.00105	0.05874	14.041	35.959	.
BBS10	395.3	-0.24	0.00105	0.05874	444.339	339.463	.
CHMP2B	770.6	-0.252	0.00105	0.05874	844.49	634.615	.
AL049838.1	10.6	-0.442	0.00105	0.05874	11.52	5.484	.
DDX12P	7.8	0.437	0.00106	0.05874	6.016	14.053	.
HMGB1P20	1.9	0.271	0.00106	0.05892	1.314	6.612	.
RNF122	72.6	0.378	0.00107	0.05907	82.864	134.135	20
IQSEC2	65.9	0.308	0.00107	0.05922	63.587	92.264	06
ARHGEF19	33.3	0.424	0.00108	0.05943	18.035	33.621	15
BEX4	225.9	-0.229	0.00108	0.05959	257.739	199.706	.
TBCAP1	6.9	-0.314	0.00108	0.05959	6.964	4.578	.
IVNS1ABP	1786.6	0.191	0.00109	0.05965	1713.43	2070.91	.
PCYOX1	2169.2	-0.258	0.00109	0.05983	2911.51	2161.93	02
ZNF835	8.7	-0.426	0.00109	0.05983	12.141	6.449	07
P2RY10	126.8	0.388	0.0011	0.05983	59.82	99.546	14
C14orf28	81	-0.262	0.0011	0.05983	96.261	70.828	07
DOCK6	329.5	0.337	0.0011	0.05991	385.223	582.451	05
PGS1	285.4	0.239	0.0011	0.05991	284.001	371.658	.
PLEKHM1P1	145.8	0.384	0.00111	0.05991	139.191	229.954	.
AC026748.3	41.5	0.36	0.00111	0.05991	26.405	41.877	.
MIR4256	10.9	0.423	0.00111	0.06005	11.741	21.517	.
MIR17HG	106	0.363	0.00112	0.06005	105.286	166.452	.
STAT2	838.4	0.225	0.00112	0.06005	720.673	923.15	.
AC110774.1	4	-0.337	0.00112	0.06005	2.986	0.699	.
GABRA2	4.5	-0.358	0.00112	0.06005	8.587	2.454	07
AL159169.3	4.5	0.416	0.00112	0.06026	2.762	7.351	.
ZNF324	39.2	0.332	0.00113	0.06059	40.484	61.341	06
PTPN2P1	10.3	0.431	0.00113	0.06067	4.811	9.419	.
AL049542.1	1.5	0.364	0.00114	0.06074	0.972	3.559	.
AGMAT	11.7	0.429	0.00114	0.06091	6.329	12.702	03
IGSF9	20.5	0.429	0.00115	0.06125	7.063	15.56	16
ARID5A	97.8	0.368	0.00116	0.06125	98.267	157.944	20
THAP1	127.6	-0.241	0.00116	0.06125	132.13	101.079	.
AC107204.1	19.6	-0.387	0.00116	0.06125	28.108	16.847	.
TBCD	305.2	0.278	0.00116	0.0613	277.265	385.296	06
SPAG5	54.7	0.374	0.00116	0.06138	26.439	42.747	12
TEDC1	31.2	0.425	0.00117	0.06138	28.746	55.995	06
UCKL1	155.6	0.274	0.00117	0.06138	138.078	190.835	06
FGFBP3	15.6	-0.355	0.00117	0.06138	34.12	11.497	07
FOSL1	27.4	0.42	0.00118	0.06138	21.657	51.686	20
AC007368.1	8.6	0.299	0.00118	0.06138	0.746	2.981	.
TNRC18	529.4	0.291	0.00118	0.06138	481.399	682.121	.
ZNF420	97.6	-0.254	0.00118	0.06138	100.692	75.309	10
AC018638.5	16.2	0.426	0.00118	0.0614	15.007	29.997	.
HMGN1P2	4.1	0.36	0.00118	0.06146	3.077	10.183	.
AC090559.2	5	0.424	0.00119	0.0615	4.769	10.84	.
BX255925.3	30.8	0.366	0.00119	0.0615	22.221	35.552	15
SELENOT	1359.9	-0.221	0.00119	0.0615	1295.65	1016.21	.
HMGCLL1	54.5	-0.365	0.00119	0.0615	74.378	46.279	07
TIGD4	18.4	-0.419	0.00119	0.0615	20.758	20.91	13
ENPP4	978.3	-0.242	0.0012	0.06153	1007.44	764.356	.
CACNA1F	12.2	0.412	0.0012	0.06169	8.252	20.334	06
ZNF460	741.1	0.197	0.0012	0.06169	767.722	940.194	.
ADAMTS14	10.6	0.411	0.00121	0.06169	4.438	10.788	15
CCL2	725.1	0.405	0.00121	0.06169	689.859	1232.74	20
CPSF4	106.8	0.262	0.00121	0.06169	88.93	121.045	.
FOSB	1558.1	0.421	0.00122	0.06169	1583.21	3573.71	20
GBP1	1177.8	0.296	0.00122	0.06169	1170.5	1674.24	17
SSH1	552.5	0.197	0.00122	0.06169	595.726	729.856	.
FBXO8	312.6	-0.223	0.00122	0.06169	346.193	270.703	.
AC124242.3	1.4	-0.256	0.00122	0.06169	1.97	0.714	.
GEMIN2	72.9	-0.301	0.00122	0.06169	70.708	48.878	10
MMP9	55.2	0.42	0.00123	0.06169	19.213	43.08	12
FER1L4	23.9	0.419	0.00123	0.06169	11.546	26.604	.
AC007688.2	13.9	0.353	0.00123	0.06169	11.18	18.453	.
REXO1	54.8	0.349	0.00123	0.06169	57.59	90.043	06
RIPK1	492.5	0.173	0.00123	0.06169	486.278	571.004	.
AC011921.1	5.8	-0.41	0.00123	0.06169	7.699	3.097	.
C1orf174	135	0.218	0.00124	0.06175	107.616	137.364	.
FCF1	163	-0.214	0.00124	0.0618	179.063	141.815	.
HSPA14	266.5	0.206	0.00125	0.0622	230.339	286.652	.
TAS2R50	10	-0.42	0.00125	0.0622	15.52	7.545	01
AC018445.4	29.5	0.418	0.00126	0.0622	26.79	52.623	.
AP002075.1	9.6	0.399	0.00126	0.0622	5.492	14.114	.
TM4SF1-AS1	4.7	0.389	0.00126	0.0622	2.055	5.783	.
MTA1	164.4	0.255	0.00126	0.0622	147.596	198.9	.
CDK11A	24.1	0.354	0.00126	0.06225	21.118	33.465	06
AL133444.1	23.2	0.413	0.00127	0.06247	21.769	40.971	.
PMAIP1	154.7	0.38	0.00127	0.06247	65.194	109.145	12
RELA-DT	15.1	0.374	0.00127	0.06247	10.333	17.508	.
DDX56	201.2	0.231	0.00127	0.06247	159.273	207.225	.
CYTH2	153.4	0.318	0.00128	0.06247	142.147	211.079	06
ZNRF3	264.4	-0.295	0.00128	0.06247	316.473	220.705	10
C2CD4B	30.2	0.418	0.00128	0.06255	24.718	50.137	20
WDR90	56.3	0.412	0.00128	0.06255	47.424	89.985	06
CYP27B1	13.4	0.416	0.00129	0.06255	6.73	14.822	12
AC079880.3	12.1	0.418	0.00129	0.06271	8.457	18.012	.
AC068205.2	12.3	-0.413	0.00129	0.06281	16.581	7.258	.
AL049629.1	3.1	0.352	0.0013	0.06308	2.482	7.629	.
AP1S3	89.3	-0.253	0.0013	0.06308	109.141	80.863	.
MAPK7	69.5	0.26	0.00131	0.06308	74.884	101.575	05
TOP3A	181.9	0.222	0.00131	0.06308	174.417	223.422	.
ATP6V1C1	881.6	-0.179	0.00131	0.06308	858.748	721.221	.
AL139339.1	1.3	0.292	0.00131	0.06314	0.503	2.623	.
CDC6	44	0.398	0.00132	0.06339	16.119	29.175	12
HNRNPU	6712.9	0.154	0.00132	0.06339	6575.22	7524.12	.
AC131235.3	1.8	-0.339	0.00132	0.06339	1.699	0.596	.
AL365226.1	33.8	0.378	0.00133	0.0635	6.35	17.31	.
MAP3K6	179.3	0.311	0.00133	0.06361	207.229	305.27	06
AL513497.1	4.7	0.392	0.00134	0.06361	1.499	4.158	.
KDM2A	972.4	0.181	0.00134	0.06361	920.751	1099.78	.
PSMD8P1	8.5	0.408	0.00135	0.0639	6.76	15.381	.
SRSF4	953.9	0.181	0.00135	0.0639	965.752	1153.52	.
FMC1	53.4	-0.259	0.00135	0.0639	48.406	35.269	16
MYO18A	453.1	0.262	0.00136	0.06423	416.676	568.951	06
ZC3H12A	70.3	0.39	0.00136	0.06427	65.143	114.344	20
PLK1	19.1	0.402	0.00137	0.06432	9.374	17.025	12
MLKL	197.6	0.243	0.00137	0.06432	215.954	286.445	05
CDC37	575.9	0.203	0.00137	0.06432	586.322	728.297	.
ETV4	35.9	0.409	0.00137	0.0645	9.25	18.614	16
CDK2	111.9	0.244	0.00139	0.06503	106.558	141.922	.
AC073657.2	4.9	-0.395	0.00139	0.06522	6.297	3.799	.
LIG1	71.9	0.307	0.0014	0.06522	57.046	84.125	06
AL158211.5	21.8	-0.345	0.0014	0.06522	31.318	19.921	.
PPIAP30	2.8	0.366	0.0014	0.06539	1.934	5.577	.
AF186192.2	12.6	-0.399	0.00141	0.06542	15.054	8.395	.
METTL15P1	27.3	0.311	0.00141	0.06569	30.732	45.653	.
CPNE7	11.8	0.391	0.00142	0.06583	3.391	8.406	15
CD19	16.9	0.354	0.00143	0.06634	3.221	9.778	14
OBI1	154.8	-0.208	0.00143	0.06634	163.359	129.986	.
ROBO3	34.2	0.381	0.00145	0.06675	34.273	59.628	06
BHLHE40-AS1	30.5	0.324	0.00145	0.06675	24.71	37.398	.
HIC1	70.6	0.308	0.00145	0.0668	73.544	108.637	05
RNF14P1	8.2	0.386	0.00146	0.06718	4.86	12.188	.
AC116099.1	2.7	0.371	0.00148	0.06795	1.572	4.288	.
COL16A1	225.4	0.34	0.00148	0.06795	187.888	294.453	06
SLC7A10	2.8	0.251	0.00148	0.06795	0.566	2.498	15
GEM	751.4	0.324	0.00149	0.06811	530.149	806.756	20
IDO1	259.2	0.391	0.00149	0.06818	178.264	327.103	17
AC254562.3	5	0.382	0.0015	0.06831	3.135	7.874	.
APH1B	245.4	-0.2	0.0015	0.06831	299.74	242.377	.
GTPBP10	335.3	-0.186	0.00151	0.0686	329.791	272.98	.
RAI14	1934.8	0.249	0.00152	0.06907	1403.67	1887.89	.
GDF10	93.9	-0.38	0.00153	0.06937	140.844	80.165	11
KCNK7	3.1	0.33	0.00154	0.06937	2.098	7.163	06
CYP21A1P	1.5	0.289	0.00154	0.06937	0.91	3.685	.
SLC25A44	316.2	0.236	0.00154	0.06937	281.93	372.035	.
AGRN	361.7	0.323	0.00154	0.0694	308.897	471.038	15
AC006057.1	9.5	0.383	0.00155	0.06952	8.702	20.81	.
RPS15AP18	1.3	-0.37	0.00155	0.06952	1.734	0.672	.
AC092757.2	9.2	0.395	0.00156	0.06952	7.895	16.851	.
AL122001.1	4.8	0.389	0.00156	0.06952	4.469	10.041	.
LINC01106	8.7	0.371	0.00156	0.06952	4.74	7.986	.
RNU6ATAC39P	3.6	0.352	0.00156	0.06952	2.165	6.033	.
TSPYL2	305.8	0.298	0.00156	0.06952	300.998	438.791	19
MARCHF3	66.2	0.28	0.00156	0.06952	58.289	83.154	03
APOH	53.2	-0.395	0.00156	0.06952	30.384	14.641	10
AC068491.1	4	0.388	0.00157	0.06952	3.288	7.594	.
SNHG3	160.7	0.267	0.00157	0.06952	101.668	141.469	.
SRRT	176	0.26	0.00157	0.06952	164.622	225.667	.
IGLV5-45	18.1	-0.315	0.00157	0.06952	12.235	3.569	.
COL22A1	7.9	0.341	0.00158	0.06952	1.329	4.381	12
UPP1	235.3	0.272	0.00158	0.06952	200.172	280.007	15
PUS7	152.7	0.221	0.00158	0.06952	124.302	160.44	.
C6orf58	4.4	-0.374	0.00159	0.06997	6.444	2.451	07
THEM5	16.6	0.381	0.0016	0.07002	9.464	16.928	15
CNR2	24.6	0.363	0.0016	0.07002	5.007	13.071	14
USP4	624.7	0.157	0.0016	0.07002	623.93	718.846	.
CBLL1	341.7	-0.173	0.0016	0.07002	370.162	313.672	.
ERICD	8.4	0.391	0.00161	0.07002	7.513	14.786	.
LRRC75B	39.7	0.348	0.00161	0.07002	32.794	53.139	06
ARHGAP10	424	0.209	0.00161	0.07002	474.318	598.057	.
POLR3A	231	0.204	0.00161	0.07002	210.695	262.883	.
AP005436.3	3.1	-0.39	0.00161	0.07002	3.771	1.694	.
NARF	241.8	0.227	0.00162	0.07029	170.028	221.346	15
YIPF4	782.5	-0.167	0.00162	0.07029	820.085	700.474	.
PIM3	185.4	0.303	0.00163	0.07051	148.561	219.279	15
ERCC8	119.3	-0.217	0.00163	0.07051	139.391	109.062	.
AC012368.1	30.2	0.34	0.00164	0.07053	28.416	45.308	.
GAK	313.9	0.255	0.00164	0.07053	298.187	406.95	.
USP46	343.2	-0.19	0.00164	0.07053	391.727	321.067	.
AC018693.1	1.6	-0.256	0.00164	0.07065	1.934	1.206	.
AC018413.1	5.9	0.379	0.00165	0.07094	4.398	10.406	.
RHBDF1	80.7	0.308	0.00166	0.07094	75.217	112.878	06
GNL3	400.2	0.202	0.00166	0.07094	287.318	357.709	.
AC010623.1	24.5	-0.365	0.00166	0.07094	37.185	21.895	.
ARHGEF1	335.7	0.311	0.00166	0.07097	325.09	487.834	06
BICDL1	47.6	0.343	0.00167	0.0711	27.143	43.559	15
U2AF1L4	18.7	0.36	0.00168	0.07153	16.285	27.173	06
LDHAL6B	10.8	0.384	0.00169	0.07153	9.011	16.974	01
AL138900.2	3.7	0.303	0.00169	0.07153	2.543	8.921	.
CABIN1	354.5	0.259	0.00169	0.07153	345.244	475.395	06
NORAD	5098.5	-0.178	0.00169	0.07153	5453.76	4570.75	.
NDUFA5	599.9	-0.188	0.00169	0.07153	603.237	497.242	.
NR4A3	685.3	0.384	0.0017	0.07169	709.13	1355.13	20
AC004134.1	3.2	0.368	0.0017	0.07169	2.553	6.365	.
TIMP1	1554.1	0.294	0.00171	0.07189	681.228	994.994	12
ESCO2	33.4	0.383	0.00172	0.07204	12.596	24.131	12
TTYH3	128.1	0.328	0.00172	0.07204	86.063	134.337	15
SCARB1	144	0.255	0.00172	0.07208	142.87	195.682	05
KCTD13	82.7	0.264	0.00173	0.07245	67.331	93.579	06
LINC00638	7.5	0.368	0.00174	0.0726	4.49	10.861	.
WHAMM	254.2	0.184	0.00175	0.07294	242.124	292.078	.
KDM5C	563.3	0.222	0.00175	0.07299	536.758	694.014	.
ADAMTSL4-AS1	70.6	0.364	0.00176	0.07306	75.965	131.396	.
ANO9	59.9	0.354	0.00176	0.07306	43.076	72.049	06
RNU2-70P	1.4	0.288	0.00176	0.07306	0.872	8.736	.
DPP9	217.5	0.228	0.00176	0.07308	198.652	260.399	.
AC083906.3	1.6	0.202	0.00176	0.07311	0.401	2.004	.
P2RX5-TAX1BP3	7.1	0.375	0.00177	0.07316	5.656	12.944	01
SLC2A3	658.5	0.331	0.00177	0.07316	690.39	1087.78	20
POFUT2	112.4	0.287	0.00177	0.07316	96.418	139.315	06
LINC01943	9.8	0.377	0.00178	0.07316	5.723	10.958	.
LY6E-DT	18	0.373	0.00178	0.07316	10.81	19.785	.
AL121852.1	2.3	-0.313	0.00178	0.07316	2.713	0.983	.
AC108010.1	145	0.303	0.00178	0.07325	143.001	212.516	.
AF064858.1	46.8	0.371	0.00179	0.07346	46.987	84.764	.
AGBL1-AS1	27.4	0.376	0.0018	0.07358	30.808	67.37	.
BATF2	40.7	0.324	0.0018	0.0736	35.127	55.201	03
PIP5K1A	715.6	0.17	0.0018	0.0736	593.698	698.763	.
STAT3	2252.3	0.171	0.0018	0.07361	2210.3	2607.58	.
AC092120.2	11.9	0.379	0.00181	0.07373	12.531	24.315	.
FIGNL2	2.3	0.349	0.00182	0.07399	1.974	5.336	.
NBEAL2	414.1	0.302	0.00182	0.07399	431.553	643.159	06
MRPS33	177.3	-0.22	0.00182	0.07399	135.701	105.076	18
MGRN1	424.8	0.242	0.00183	0.07401	319.11	428.277	04
CISD1	272.1	-0.213	0.00183	0.07401	231.364	180.758	.
YARS2	107.9	-0.242	0.00183	0.07401	116.746	87.197	.
ACTR5	51.1	0.271	0.00184	0.07409	38.495	54.367	15
AC004112.1	14.7	-0.321	0.00184	0.07417	21.587	14.032	.
KBTBD6	192	-0.228	0.00184	0.07427	187.301	143.29	.
ADCY3	164.9	0.236	0.00185	0.07427	182.711	242.945	05
CRISPLD2	704.1	0.307	0.00185	0.07433	778.024	1173.47	20
PLXNA3	176.6	0.288	0.00186	0.07433	161.017	233.919	06
SFSWAP	463.3	0.214	0.00186	0.07433	486.196	620.895	.
CLUH	146.1	0.271	0.00186	0.07437	131.201	185.344	06
DDX23	377.1	0.192	0.00186	0.07437	337.58	413.724	.
FAM83A-AS1	6.5	0.269	0.00187	0.07451	0.394	1.536	.
RRAD	205.9	0.348	0.00188	0.07487	134.513	224.356	20
AC104971.1	2.5	0.327	0.00188	0.07487	1.242	3.83	.
VN1R107P	1.4	-0.275	0.00188	0.07487	1.974	0.464	.
CEP164	177.1	0.266	0.00189	0.07492	175.884	246.564	19
TEP1	358.9	0.233	0.00189	0.07492	336.395	445.897	.
EIF4A1P10	11.7	0.285	0.00189	0.07503	8.008	11.985	.
EIF2B5	274.7	0.199	0.0019	0.07503	248.344	308.914	.
MRFAP1L1	507.7	-0.162	0.0019	0.07522	486.065	418.121	.
AC087672.2	4.8	0.333	0.00191	0.07528	3.969	10.84	.
DHFR2	116.3	-0.213	0.00191	0.07528	144.287	113.11	.
IL2RA	62.8	0.363	0.00191	0.07534	26.725	47.54	12
AC025186.1	1.4	0.365	0.00192	0.07534	1.31	3.04	.
NSMCE4A	299.3	0.193	0.00192	0.07545	276.279	340.496	.
VMP1	4774.1	0.257	0.00193	0.07553	3256.4	4498.78	12
AC112184.1	1.8	-0.261	0.00193	0.0757	1.942	0.376	.
ARHGAP33	13.4	0.37	0.00194	0.07573	12.231	25.37	06
ANKRD24	7.5	0.368	0.00194	0.07573	5.379	11.562	06
AC118553.1	2.1	-0.338	0.00194	0.07573	2.171	0.752	.
AL592435.1	28.4	-0.343	0.00194	0.07573	32.894	19.656	.
AC064836.2	13.3	0.364	0.00195	0.0759	10.867	19.843	.
MIR4435-2HG	334.3	0.249	0.00195	0.0759	284.056	386.695	.
GCN1	596	0.21	0.00196	0.07601	562.782	715.354	.
ICAM1	1567.1	0.306	0.00196	0.07605	1391.97	2108.18	20
TVP23CP1	9.9	0.369	0.00197	0.07605	9.467	18.56	.
CCDC127	175.1	-0.234	0.00197	0.07605	163.497	122.806	16
CUL9	187	0.276	0.00198	0.07605	177.813	254.56	06
SPATA20	146.6	0.254	0.00198	0.07605	109.176	150.754	15
ZNF251	138.5	0.247	0.00198	0.07605	125.065	169.133	.
PACS2	300.1	0.22	0.00198	0.07605	309.061	400.797	.
IL12RB2	24.8	0.356	0.00199	0.07642	18.741	32.783	14
CUL4B	898.5	-0.158	0.002	0.07673	936.95	809.97	.
EIF3C	20.7	0.27	0.00201	0.07694	16.46	23.538	.
GON7	99.7	-0.27	0.00201	0.07694	92.698	66.095	13
BX322635.1	2.3	-0.307	0.00201	0.07694	3.968	11.176	.
AC232271.3	2.2	0.33	0.00202	0.07694	0.859	2.529	.
SLC16A8	4.6	0.327	0.00202	0.07694	3.115	8.713	06
PMS2CL	81.6	0.256	0.00202	0.07694	64.817	89.526	.
NDUFV1	317	0.207	0.00202	0.07694	253.11	321.076	.
HOTAIR	2.7	0.127	0.00203	0.07713	0.055	2.708	.
CTBS	301	-0.198	0.00203	0.07715	329.383	264.713	.
USP35	44.5	0.321	0.00204	0.07715	43.502	68.922	06
PRKAB2	342.8	-0.205	0.00204	0.07715	387.526	307.717	.
SLC15A2	409.9	-0.236	0.00204	0.07715	497.468	372.655	07
LINC01353	3.6	0.33	0.00205	0.07757	2.01	5.647	.
IRAK1BP1	349.5	-0.233	0.00205	0.07757	434.436	326.644	09
IL4I1	30.8	0.364	0.00206	0.07759	13.474	25.873	12
THBS1	4910.1	0.31	0.00206	0.07759	4633.34	7112.3	20
RAB11A	1183.5	-0.175	0.00206	0.07759	1447.7	1215.99	.
AC006213.7	2.7	-0.342	0.00206	0.07759	6.432	1.569	.
PTP4A1P3	3.6	0.319	0.00208	0.07792	2.731	7.585	.
IL10RB	59.8	0.213	0.00208	0.07796	53.606	68.315	.
TOP1MT	69.4	0.258	0.00208	0.07797	47.122	65.651	15
AC092862.1	1.7	-0.243	0.00208	0.07797	1.667	0.427	.
GALC	656.1	-0.208	0.00209	0.07824	791.27	623.319	.
GPATCH8	791.3	0.16	0.0021	0.07841	804.567	933.019	.
REST	1441.9	-0.165	0.00211	0.07848	1512.3	1290.72	.
PTGES	41.1	0.353	0.00211	0.0785	15.097	26.903	12
SNF8	232.4	0.194	0.00212	0.07883	190.509	235.701	.
AC090204.1	34.2	-0.338	0.00212	0.07883	25.435	15.001	.
KLHL17	14.7	0.36	0.00213	0.07906	10.851	21.045	06
LIN9	136.2	-0.256	0.00213	0.07906	132.387	94.876	10
COL5A1	657.1	0.307	0.00214	0.07919	384.692	590.411	03
EEPD1	63.4	0.285	0.00214	0.07926	60.508	88.712	05
SNORD67	4	0.331	0.00215	0.07926	6.514	7.7	.
C5orf17	7.7	-0.296	0.00215	0.07926	9.74	3.078	.
UBD	4.3	0.356	0.00215	0.07928	1.368	3.04	12
GCNT3	131.2	0.352	0.00216	0.07941	5.388	12.119	12
AC090844.2	4.5	-0.338	0.00217	0.07978	7.763	3.188	.
TNFRSF9	28.8	0.356	0.00218	0.07979	14.269	26.364	14
TMEM30B	695	-0.243	0.00218	0.07979	544.119	400.926	18
PRSS22	13	0.357	0.00218	0.07999	8.404	17.632	15
ZNF772	156.1	-0.219	0.0022	0.08023	170.602	131.519	.
IMP4	167	0.219	0.00221	0.08023	142.118	184.466	.
ADAMTS7	31.2	0.349	0.00222	0.08023	31.472	56.243	06
AC099501.1	30.8	0.324	0.00222	0.08023	29.958	48.679	.
COL27A1	133.5	0.317	0.00222	0.08023	118.601	186.984	06
SAT1	4014.8	0.229	0.00222	0.08023	3296.01	4364.32	20
PREB	202.8	0.221	0.00222	0.08023	139.115	181.918	16
MRPS14	289	-0.178	0.00222	0.08023	294.964	245.504	.
AC005550.2	47.5	-0.347	0.00222	0.08023	66.44	37.71	.
CASP12	22.4	-0.355	0.00222	0.08023	39.314	20.786	.
SIK1B	71.1	0.345	0.00223	0.08023	67.397	117.602	20
LMNB1	128.6	0.254	0.00223	0.08023	78.044	108.178	12
TTC7A	324.8	0.207	0.00223	0.08023	343.733	436.778	.
PJA2	3412.6	-0.171	0.00223	0.08023	3871.48	3270.47	.
VAMP3	1625.8	-0.178	0.00223	0.08023	1955.75	1629.5	.
AC093227.3	10	-0.332	0.00223	0.08023	11.633	6.717	.
AL662884.3	2	-0.34	0.00223	0.08023	4.942	1.257	.
AC010547.4	5.2	0.337	0.00224	0.08034	4.781	11.53	01
NSA2P5	13.4	0.355	0.00225	0.08068	12.774	24.275	.
CCDC62	9.9	0.347	0.00226	0.08103	12.879	15.162	01
AL136419.1	1.8	-0.306	0.00227	0.08107	2.274	0.716	.
MYO15B	333.8	0.352	0.00229	0.08173	357.581	668.838	19
AC117487.1	1.3	0.242	0.0023	0.08213	0.865	3.586	.
WWOX	94.5	0.233	0.00231	0.08214	90.197	121.327	.
POLR2K	400.2	-0.194	0.00231	0.08214	374.578	302.041	.
TRIQK	1045.1	-0.209	0.00231	0.08214	1068.34	836.186	.
EXD3	47.6	0.343	0.00232	0.08214	45.733	80.747	06
DCP2	1025.3	-0.165	0.00232	0.08214	1151.83	982.585	.
SEPSECS	263.3	-0.187	0.00232	0.08214	284.287	232.444	.
B3GNT2	434.1	-0.198	0.00232	0.08214	523.082	418.589	.
STX18	272.9	0.182	0.00233	0.08214	239.279	288.899	.
AC009220.2	3.6	-0.334	0.00233	0.08214	5.842	2.369	.
AL353662.3	4.1	0.309	0.00233	0.0823	3.043	8.539	.
SKA2P1	1.4	0.351	0.00234	0.08239	1.2	2.521	.
LENG8	456.6	0.332	0.00235	0.08252	472.959	795.18	19
AL133485.2	4.9	0.327	0.00235	0.08252	4.1	10.15	.
C1orf35	67.2	0.215	0.00235	0.08252	50.164	64.981	.
SERINC1	3606.6	-0.187	0.00235	0.08252	4230.38	3459.06	.
AC125437.2	10.1	0.34	0.00236	0.08252	9.41	16.137	.
ECHDC1	1286.7	-0.21	0.00236	0.08252	1230.45	961.768	.
CNGA1	18.4	0.349	0.00237	0.08271	7.387	13.999	12
DNM1	47.9	0.323	0.00237	0.08271	38.969	63.411	06
RPL7P6	9.8	0.294	0.00237	0.08271	6.621	9.689	.
EID2B	13.2	-0.333	0.00237	0.08271	15.646	9.286	07
PASK	73.9	0.295	0.00238	0.08271	57.955	87.457	06
CPSF1	196	0.262	0.00239	0.08298	167.463	236.762	06
DLGAP4	340.8	0.186	0.00239	0.08298	338.937	414.25	.
RNF14	386	-0.158	0.0024	0.08326	407.449	351.318	.
ZNF534	3.1	-0.335	0.00241	0.08358	5.682	7.673	07
AC009634.1	4.7	0.347	0.00243	0.08392	4.332	8.516	.
Z83840.2	9.5	0.341	0.00243	0.08405	9.528	16.607	.
RPS14P4	3.7	0.335	0.00243	0.08405	2.383	5.324	.
RPLP1P6	9.9	-0.322	0.00244	0.08418	8.165	5.049	.
MPLKIP	266.7	-0.189	0.00244	0.0842	235.566	192.295	.
AKAP17A	200.1	0.265	0.00246	0.08459	174.832	249.107	19
CC2D1B	287.8	0.198	0.00246	0.08459	295.718	371.052	.
GPC6-AS1	2.5	-0.289	0.00246	0.08459	2.363	0.754	.
TTLL5	480.2	0.194	0.00247	0.08459	482.359	599.33	.
KAT2A	174.3	0.279	0.00247	0.0846	133.259	195.283	06
SNORC	2.9	0.293	0.00248	0.08471	1.642	4.986	15
NOTCH3	617.9	0.265	0.00248	0.08471	611.04	872.581	05
CNOT6	559.9	-0.175	0.00248	0.08471	636.204	533.497	.
KIAA0895L	82.7	0.295	0.00249	0.08487	74.064	112.383	06
Z82215.1	17.3	0.344	0.0025	0.08507	17.903	35.113	.
AC005154.1	7.5	0.341	0.0025	0.08507	6.165	12.927	.
GAS1RR	23	-0.303	0.0025	0.08507	32.344	20.771	.
COLEC11	10	-0.341	0.00251	0.08539	13.259	7.208	07
GPS2	17.5	0.327	0.00252	0.08547	18.127	30.31	19
LINC02159	5.6	0.238	0.00252	0.08547	0.627	1.689	.
CYCSP10	2.9	0.31	0.00253	0.08547	1.711	4.717	.
DSTNP2	42.8	-0.247	0.00253	0.08547	45.621	33.15	.
ZNF568	145.6	-0.214	0.00254	0.08568	158.904	123.198	.
POU6F1	70.6	0.261	0.00254	0.08582	72.496	102.542	19
SYNJ2BP	922.1	-0.179	0.00255	0.08599	1100.52	913.492	.
GPRC5D	52.4	0.335	0.00257	0.08651	62.706	111.34	19
ZNF616	135	-0.204	0.00257	0.08651	146.467	115.606	.
RRP15	521.3	-0.19	0.00258	0.08674	550.297	445.685	.
PNPLA7	66.6	0.327	0.0026	0.08711	72.835	124.264	19
NOCT	79.5	0.26	0.0026	0.08711	78.451	111.455	20
WASL	1498.3	-0.201	0.0026	0.08711	1570.66	1245.22	.
LINC02752	5.3	0.292	0.00261	0.08712	4.306	12.275	.
ARL14EP	454.1	-0.185	0.00261	0.08712	446.62	365.46	.
ZFP2	28.5	-0.311	0.00262	0.08751	41.224	25.288	09
DAPK3	115.7	0.244	0.00263	0.08779	118.916	163.55	06
ATF3	623.9	0.336	0.00264	0.08779	577.585	1052.13	20
TXNIP	6825.2	-0.209	0.00264	0.08779	8242.75	6421.99	.
ARL6IP6	351	-0.221	0.00264	0.08782	341.116	259.406	.
BRCC3P1	9.9	0.338	0.00265	0.08796	6.981	13.316	.
ANKLE2	596.9	0.182	0.00265	0.08796	581.277	705.289	.
CALHM6	22.8	0.332	0.00266	0.08796	14.719	26.044	14
CTNS	93.7	0.238	0.00266	0.08796	88.29	120.729	.
UCHL5	646.5	-0.185	0.00266	0.08796	588.72	481.196	.
SLC49A4	311.8	-0.188	0.00266	0.08796	377.192	306.943	.
AL513314.2	1.7	0.329	0.00267	0.08801	0.942	2.246	.
BMP1	154.3	0.321	0.00267	0.08801	176.151	294.261	06
OR52I1	7.5	0.304	0.00268	0.08804	5.003	12.986	01
ARHGEF17	407.2	0.226	0.00268	0.08804	446.864	593.625	05
MYO9B	659.7	0.211	0.00268	0.08804	667.889	861.191	.
AL121949.2	14.7	0.238	0.00269	0.08804	1.766	6.287	.
IDH1-AS1	2.8	-0.285	0.00269	0.08804	2.171	0.742	.
SLC25A21-AS1	50	-0.297	0.00269	0.08804	62.258	40.108	.
PHYHIP	11.9	0.335	0.0027	0.08804	12.712	25.176	05
LINC02606	12.7	0.333	0.0027	0.08804	11.908	21.504	.
MMP25-AS1	34.7	0.306	0.0027	0.08804	32.685	51.423	.
AL133230.2	87	0.301	0.0027	0.08804	95.3	149.409	.
FBXL3	1224.4	-0.189	0.0027	0.08804	1340	1087.71	.
SPPL2B	72.5	0.302	0.00271	0.08804	65.248	102.525	06
RHBDF2	71.7	0.296	0.00271	0.08804	56.926	88.139	15
AC090515.3	4.2	-0.319	0.00272	0.08847	5.014	2.083	.
AC002558.1	15.4	0.314	0.00273	0.08869	14.436	23.319	.
PLEKHG6	30.5	0.328	0.00274	0.08895	27.693	48.927	06
C5orf51	625.7	-0.176	0.00275	0.08909	645.537	537.142	.
APBA2	35.7	0.32	0.00275	0.08911	22.569	38.04	03
AC131212.3	20.9	0.33	0.00276	0.08911	19.142	40.39	.
RNU6-879P	1.6	0.309	0.00276	0.08911	1.412	3.624	.
AC090164.5	4.4	0.233	0.00277	0.08925	2.558	9.728	.
ARMCX3	721.2	-0.163	0.00278	0.0896	723.12	616.245	.
AC122688.3	5.2	0.315	0.00279	0.0896	3.714	8.942	.
DGAT1	138.3	0.236	0.00279	0.0896	94.644	128.553	15
SH3GL1	109	0.233	0.00279	0.0896	89.92	122.34	15
CTDP1	85.1	0.247	0.0028	0.0896	79.882	111.16	.
AP2A2	424.6	0.179	0.0028	0.0896	414.767	501.763	.
IGLV1-47	48.8	-0.306	0.0028	0.0896	36.006	14.466	.
PABPC5	40.9	-0.312	0.0028	0.0896	59.667	36.444	02
GPAT2	10.6	0.33	0.00281	0.0896	7.325	15.094	15
A1CF	4.1	0.304	0.00281	0.0896	2.33	5.867	01
AC112482.3	1.6	0.186	0.00281	0.0896	1.069	5.442	.
AC008083.3	7.6	-0.325	0.00281	0.0896	10.773	4.734	.
NOD1	275.5	0.226	0.00282	0.08976	265.64	354.797	19
PLCB3	131.5	0.225	0.00282	0.08976	134.914	179.783	06
THAP6	330.9	-0.177	0.00282	0.08976	338.902	281.988	.
HNRNPA1P7	8.4	0.283	0.00284	0.09026	7.785	11.511	.
AL031602.2	15.5	0.318	0.00286	0.09065	15.321	26.098	.
RGS2	1110	0.287	0.00287	0.09082	1146.08	1748.55	20
SLC13A5	1.3	0.229	0.00288	0.09114	0.508	2.318	.
SREK1IP1	697.8	-0.183	0.00289	0.09147	780.049	638.925	.
CAPN15	79.2	0.294	0.0029	0.09151	73.769	114.79	06
EXOC3	247.8	0.203	0.0029	0.09151	236.706	301.647	.
YY1AP1	554.5	0.158	0.0029	0.09151	522.972	608.325	.
SEH1L	432	0.178	0.00291	0.09162	391.598	472.549	.
RFX2	229.3	0.286	0.00291	0.09166	264.413	402.712	20
SCNN1D	14.3	0.322	0.00292	0.09174	9.505	20.288	06
SLC17A9	35.4	0.327	0.00293	0.09174	17.813	33.966	15
MAFK	61.5	0.326	0.00293	0.09174	69.517	128.537	06
ASNSD1	221.7	-0.182	0.00293	0.09174	224.736	184.503	.
NIPSNAP3A	232.2	-0.203	0.00293	0.09174	265.463	208.562	.
AC092835.1	23.8	-0.273	0.00293	0.09174	32.052	21.523	01
PTGER3	57.1	-0.309	0.00294	0.09192	79.707	48.573	02
EMBP1	33	0.288	0.00295	0.09206	19.752	29.834	.
AC005005.4	3.3	0.317	0.00296	0.09213	1.906	3.868	.
AL022157.1	8.7	0.326	0.00296	0.09222	6.63	12.148	.
ATAD3A	31.1	0.278	0.00297	0.09226	21.777	32.651	15
AC021086.1	13.8	-0.325	0.00297	0.09244	11.985	6.375	.
AC017074.1	5.4	0.325	0.00298	0.09244	2.946	6.137	.
LINC01942	1.6	0.214	0.00298	0.09244	0.622	2.99	.
AC008622.2	2.8	-0.279	0.003	0.09294	3.531	1.299	.
AL049776.1	26.7	0.293	0.00302	0.09347	25.409	39.72	.
UBE2V1P2	3.9	0.312	0.00302	0.09349	2.812	4.716	.
AL034417.5	49.3	0.32	0.00303	0.09359	45.463	80.324	.
CLBA1	46.5	0.273	0.00303	0.09359	38.102	56.69	15
AC090970.1	4.4	0.323	0.00304	0.0936	4.193	8.181	.
FANCA	33.8	0.303	0.00304	0.0936	25.186	40.719	06
MAP11	54.8	0.277	0.00304	0.0936	44.403	66.494	06
AC105383.1	3.3	-0.293	0.00304	0.0936	6.282	2.493	.
DDX39A	195.3	0.213	0.00306	0.09386	156.046	203.516	.
RAP2A	1079.1	-0.194	0.00307	0.09418	1364.99	1091.19	.
LNPEP	2415.6	-0.157	0.00307	0.09419	2632.74	2264.25	.
AP003354.2	9.3	0.303	0.00308	0.0942	6.42	15.121	.
AL391863.2	9	0.321	0.00309	0.09439	7.809	14.428	.
RASA4B	2.5	0.291	0.00309	0.09439	2.159	5.782	.
KRT16P2	16.3	0.236	0.0031	0.09465	7.684	26.527	.
TMEM184C	622.6	-0.17	0.0031	0.09465	610.449	513.165	.
AL049758.1	5.1	0.314	0.00311	0.09465	4.811	10.459	.
PHF12	447.3	0.176	0.00311	0.09465	406.456	489.71	.
SERPINB5	14.9	-0.209	0.00311	0.09465	7.724	3.62	13
SRP9	1499.3	-0.199	0.00312	0.09469	1131.45	894.029	18
XBP1P1	7.9	0.318	0.00313	0.09518	7.293	14.927	.
MRPS10	393.4	-0.187	0.00315	0.09551	352.444	285.529	.
SKIDA1	20.8	-0.312	0.00315	0.09551	29.695	17.358	07
PMS2P1	31.2	0.255	0.00316	0.09574	25.937	37.833	.
MTCP1	13.2	0.309	0.00317	0.0958	12.574	21.303	01
ILF3-DT	66.1	-0.243	0.00317	0.09587	80.81	57.972	.
ATP6V1C2	36.7	0.319	0.00318	0.09587	16.506	30.389	01
AC040169.1	2.9	0.309	0.00318	0.09587	1.618	3.308	.
AL732292.2	2.4	0.262	0.00318	0.09587	1.487	4.634	.
SPATS2	222.5	0.195	0.00318	0.09587	167.462	210.711	.
KCNAB3	17.5	0.318	0.00319	0.09594	14.859	29.188	19
CPSF3	398.7	-0.185	0.0032	0.09607	374.425	304.779	.
TM9SF3	2518.5	-0.174	0.00321	0.09642	2592.7	2158.27	.
AC022898.2	10.2	0.317	0.00324	0.09721	10.001	19.236	.
CD7	12	0.313	0.00324	0.09721	9.346	17.177	03
AC008056.2	2.3	0.258	0.00325	0.09733	1.476	4.568	.
ALG10	85.7	-0.21	0.00326	0.09759	96.553	73.903	.
EGR3	193.1	0.312	0.00327	0.09759	189.358	331.404	20
AC091948.2	4.9	-0.316	0.00327	0.09759	7.633	3.917	.
WASH6P	13.4	0.307	0.00328	0.09759	10.804	18.57	.
FAXC	95.9	0.29	0.00328	0.09759	49.381	78.146	16
GRIPAP1	203.9	0.231	0.00328	0.09759	188.518	256.171	06
RELA	261.2	0.176	0.00329	0.09774	248.996	300.66	.
ABCF1	413.3	0.172	0.00329	0.09781	358.903	429.133	.
PRPS1	210.8	0.208	0.0033	0.09781	171.733	222.198	.
BZW1P1	1.5	-0.273	0.0033	0.09785	2.784	0.882	.
AP002449.1	13.5	0.297	0.00331	0.09794	13.539	22.156	.
NRBP2	256.7	0.228	0.00331	0.09794	277.404	374.49	19
PELI1	887	0.225	0.00331	0.09794	798.588	1074.58	20
TPM3P6	8.5	0.315	0.00333	0.09818	6.567	12.45	.
VAMP4	463.7	-0.169	0.00333	0.09818	558.918	470.369	.
CDK12	1003.2	0.154	0.00334	0.09856	966.188	1116.01	.
AC022540.1	19.3	-0.305	0.00335	0.09856	28.511	16.736	.
AP000753.3	2.1	0.269	0.00335	0.09859	1.742	4.82	.
ZBTB44	1560.9	-0.162	0.00336	0.09862	1809.85	1542.47	.
IQCN	190.3	0.308	0.00337	0.09862	228.987	396.257	19
PLEKHG5	39.8	0.304	0.00337	0.09862	36.71	62.157	06
RAI1	166.7	0.229	0.00337	0.09862	151.474	205.626	15
DLG5	247.9	0.21	0.00337	0.09862	209.471	273.185	.
PDGFRB	1099.4	0.209	0.00337	0.09862	1181.46	1537.06	02
TCIRG1	253.6	0.26	0.00338	0.09882	237.591	346.621	06
THOC6	42.9	0.277	0.0034	0.09914	31.012	47.37	15
GPR180	380	-0.192	0.0034	0.09914	360.915	287.873	.
SPDYE2	4.9	0.311	0.00341	0.0993	3.794	7.605	06
AC010997.3	1.8	0.23	0.00341	0.0993	1.205	4.338	.
DYRK3	306.7	0.252	0.00341	0.09936	310.212	443.904	20
LDLR	1044.9	0.247	0.00342	0.09939	1236.91	1749.7	20
NUF2	32.3	0.306	0.00342	0.09945	12.013	20.464	12
AC092145.1	11.7	0.311	0.00343	0.09945	9.181	18.124	.
ARL5B	1082.2	0.215	0.00343	0.09945	1126.5	1483.25	20
AL512326.5	3.4	0.304	0.00345	0.09987	2.838	6.209	.
SNRPA1	194	0.191	0.00346	0.10027	177.463	220.958	.
CSPG4	178.7	0.273	0.00347	0.1003	218.394	330.656	05
SENP5	694.9	0.164	0.00348	0.10054	753.028	888.393	.
IGLV3-25	103.8	-0.292	0.00348	0.10054	49.655	21.341	.
STX17-AS1	23.7	0.287	0.0035	0.10088	19.076	30.392	.
MARK4	98.4	0.206	0.0035	0.10088	100.712	129.891	.
GBP5	396.3	0.273	0.00351	0.10096	338.029	512.975	14
TEX26	3.9	-0.223	0.00351	0.10096	6.798	1.17	13
CHTF18	16.5	0.309	0.00352	0.10096	11.982	23.437	06
AL590064.1	35.8	0.291	0.00352	0.10096	30.815	49.834	.
AC006001.3	217.9	0.198	0.00353	0.10133	209.265	265.303	.
RPS12P26	17.3	0.253	0.00355	0.10152	13.707	19.451	.
FBRSL1	134.9	0.228	0.00355	0.10152	123.049	167.281	06
VPS52	149.3	0.21	0.00355	0.10152	140.816	184.397	.
DRG1	243.4	0.178	0.00355	0.10152	207.13	253.316	.
ABCA2	134.2	0.241	0.00356	0.10155	133.089	186.841	06
GNAQ	2844.3	-0.174	0.00356	0.10155	3850.72	3198.29	.
CCDC97	123	0.202	0.00357	0.10155	113.827	146.431	.
FASTKD3	143.4	-0.204	0.00357	0.10155	120.544	93.071	18
CDK11B	97.2	0.213	0.00358	0.10155	99.436	130.26	.
ORC4	486.5	-0.168	0.00358	0.10155	506.379	425.667	.
MTCO1P31	3.2	-0.231	0.00358	0.10155	4.142	1.248	.
AC114967.1	2.4	-0.267	0.00358	0.10155	4.747	1.779	.
FSTL4	61.6	0.306	0.00359	0.10156	26.62	52.68	01
ADAM19	200.2	0.24	0.00359	0.10156	168.685	236.037	06
TPRXL	1.3	-0.244	0.00359	0.10156	2.177	0.644	.
AC009159.2	1.4	-0.257	0.00361	0.10205	2.518	0.818	.
MIDEAS	636.8	0.175	0.00362	0.10217	710.38	858.175	.
AC099811.4	7.5	0.306	0.00363	0.10217	7.375	14.203	.
EPPK1	171.7	0.282	0.00363	0.10217	123.124	193.027	15
RNU6-494P	3.9	-0.265	0.00363	0.10217	6.431	4.196	.
DNAJB1	542.7	0.187	0.00363	0.10219	537.686	667.891	.
ZNF518B	456	-0.184	0.00363	0.10219	480.458	389.194	.
MYH7B	29.2	0.304	0.00365	0.10248	28.653	51.453	19
KRT8P33	22.9	0.273	0.00365	0.10248	19.166	28.943	.
PPM1B	552.2	-0.175	0.00365	0.10248	556.39	460.577	.
AP006248.6	1.5	0.22	0.00367	0.10281	0.789	3.013	.
AC093151.5	1.6	-0.186	0.00367	0.10281	2.768	0.561	.
HIVEP1	1162.7	0.165	0.00368	0.10288	1164.4	1377.67	.
RNA5SP151	1.5	0.255	0.00369	0.10288	1.285	3.748	.
OTUB1	120	0.216	0.00369	0.10288	99.703	132.94	.
VPS53	517.1	0.161	0.00369	0.10288	520.474	611.411	.
C21orf91	608.1	-0.189	0.00369	0.10288	660.796	529.884	.
EIF1AX	1165.5	-0.198	0.00371	0.10322	1114.8	875.381	.
SAFB	639.4	0.158	0.00373	0.10364	643.293	751.306	.
KIF2C	14.2	0.303	0.00374	0.1038	5.918	10.743	12
LMO7DN-IT1	5.5	0.283	0.00374	0.1038	4.934	11.493	.
CCIN	3.1	0.255	0.00374	0.1038	2.775	7.931	17
AC005261.2	2.1	0.271	0.00375	0.1038	1.624	4.264	.
SPINK9	15	-0.297	0.00375	0.1038	21.098	12.191	09
C18orf54	107.9	-0.223	0.00376	0.10394	144.459	106.901	02
AL021368.1	8.5	-0.3	0.00376	0.10394	8.591	4.112	.
DTD2	56.1	-0.231	0.00377	0.10401	67.12	49.053	07
PER1	441.3	0.273	0.00378	0.10408	497.531	763.901	06
ACTG1P17	3.3	0.259	0.00378	0.10408	1.899	4.987	.
CSNK1E	224.7	0.202	0.00378	0.10408	213.687	274.795	.
LAMTOR3	445.6	-0.169	0.00378	0.10413	437.555	366.478	.
PDLIM7	128.8	0.23	0.00379	0.10413	120.058	164.617	06
SLC44A3-AS1	58.9	0.265	0.00383	0.10518	36.535	54.71	.
NVL	291.1	0.186	0.00383	0.10524	247.265	305.754	.
AC008592.1	2.6	0.252	0.00384	0.10538	1.932	5.248	.
TBC1D22A	298.9	0.167	0.00385	0.10538	290.938	346.561	.
AF064861.1	1.3	0.225	0.00385	0.10541	0.593	2.282	.
CRIPT	467	-0.172	0.00385	0.10541	500.571	416.867	.
RPL13AP12	28.3	0.297	0.00386	0.10552	30.699	53.598	.
AC011511.2	2.6	0.281	0.00387	0.1056	2.474	5.605	.
NOLC1	517.8	0.171	0.00387	0.1056	434.644	521.073	.
SLC35A5	383.9	-0.167	0.00387	0.1056	415.571	349.481	.
SYF2P2	4.3	0.258	0.00389	0.10581	3.441	9.227	.
UTP14A	161.2	0.181	0.00389	0.10581	123.098	151.34	.
VRK3	179	0.182	0.00391	0.10627	167.29	206.821	.
CR2	225.5	0.236	0.00392	0.10639	30.99	93.245	14
AL035425.4	2.9	-0.185	0.00392	0.10641	6.429	1.507	.
STC1	286.5	0.293	0.00393	0.10646	278.674	477.035	20
AC008163.1	1.3	-0.216	0.00393	0.10646	2.941	0.504	.
PEX12	94.2	-0.213	0.00394	0.10655	93.461	70.747	10
GPATCH4	154.2	0.189	0.00394	0.10656	114.29	142.502	.
SLC33A1	336.2	-0.18	0.00395	0.10668	293.125	239.345	.
SEPTIN7P1	8.7	0.293	0.00397	0.1073	7.206	14.551	.
HECTD4	1137.4	0.18	0.00398	0.10739	1209.02	1482.92	.
MTNR1A	1.3	0.145	0.00399	0.10753	0.298	2.284	.
QSOX2	90.6	0.221	0.00401	0.10806	74.173	100.33	15
KIF14	43.2	0.288	0.00402	0.10818	16.69	27.722	12
HAS2	266.5	0.286	0.00403	0.10818	260.256	429.037	20
PDIK1L	221.2	-0.211	0.00403	0.10818	166.38	125.69	18
RPL7P14	22.1	0.296	0.00404	0.10818	17.916	33.277	.
LINC00346	27.2	0.293	0.00404	0.10818	19.711	34.513	.
ANOS1	3093.5	-0.245	0.00404	0.10818	5386.63	3759.66	11
LIFR	5803	-0.21	0.00405	0.10848	8935.81	6788.47	11
TGIF2	82.9	0.221	0.00406	0.10848	76.494	103.114	15
TAS1R1	3.3	-0.256	0.00406	0.10848	3.703	1.379	07
GDI1	414.4	0.165	0.00407	0.10851	405.489	481.404	.
ZXDB	254	-0.183	0.00407	0.10851	266.056	214.456	.
TGFB2-AS1	1.6	-0.262	0.00407	0.10861	2.558	1.034	.
AC114402.1	9.4	0.286	0.00411	0.10925	8.657	14.308	.
C11orf58	1444.4	-0.134	0.00411	0.10925	1386.39	1233.11	.
MICALL2	81.5	0.279	0.00412	0.10925	60.077	96.701	15
AC034102.1	7.7	0.228	0.00412	0.10925	6.405	9.125	.
NIPSNAP2	767.7	-0.181	0.00412	0.10925	702.161	569.927	.
CTSO	961.5	-0.187	0.00412	0.10925	1072.98	858.648	.
AC073263.1	1.9	-0.232	0.00412	0.10925	2.688	2.14	.
AC022306.3	5.2	-0.288	0.00413	0.10932	7.292	3.627	.
HSPA5P1	4.3	0.291	0.00414	0.10943	1.925	3.189	.
CSNK2A2	488.1	0.182	0.00414	0.10943	459.847	567.233	.
APCDD1L-DT	3.8	0.243	0.00415	0.10952	1.842	5.223	.
SMIM4	73.3	-0.186	0.00415	0.10955	74.899	60.33	.
ANG	60.8	-0.246	0.00416	0.10959	63.65	43.906	10
AC008013.2	5.5	0.287	0.00418	0.11016	4.013	8.143	.
TMEM200C	8.5	0.286	0.00418	0.11016	3.861	7.848	12
RBPJL	1.7	0.185	0.00419	0.11019	1.175	4.97	.
SLC30A5	599.3	-0.171	0.00422	0.11099	515.103	428.336	.
GLS2	4.1	0.288	0.00423	0.11111	2.96	6.164	01
AC104695.3	6.3	0.286	0.00424	0.11122	5.851	11.838	.
SMARCB1	171.3	0.19	0.00424	0.11122	151.061	190.509	.
NBPF8	100.7	0.222	0.00426	0.11122	96.905	131.595	.
LINC00691	1.9	-0.227	0.00426	0.11122	8.133	1.215	.
PDPK2P	5.5	-0.288	0.00426	0.11122	6.409	3.512	.
AL138499.1	4.2	-0.29	0.00426	0.11122	7.241	3.523	.
AC018442.1	6.3	0.268	0.00427	0.11122	4.064	9.539	.
YPEL4	30.2	-0.283	0.00427	0.11122	47.94	28.942	05
TMEM63C	15.6	0.258	0.00428	0.11122	1.807	4.509	12
UPF3B	143.1	0.212	0.00428	0.11122	128.77	170.685	19
C18orf32	56.6	-0.194	0.00428	0.11122	70.92	55.83	.
TRAV13-2	2.1	-0.257	0.00428	0.11122	1.749	0.717	.
PKMYT1	3.4	0.243	0.00428	0.11126	1.54	4.346	15
PCNT	458.3	0.193	0.00429	0.11127	436.571	554.001	.
JMJD6	126	0.189	0.00431	0.11166	118.91	149.342	.
NT5C3A	298.9	-0.166	0.00431	0.11166	302.726	254.34	.
RNA5SP297	1.8	-0.26	0.00431	0.11166	3.321	1.256	.
RMRP	4398.5	-0.267	0.00432	0.11166	16052	8909.04	.
NDUFA6-DT	13.5	0.288	0.00432	0.1117	13.162	22.735	.
HELB	230.3	0.2	0.00433	0.1117	196.83	254.091	.
PSME2	643	0.191	0.00433	0.1117	450.436	570.081	.
NPR3	851.1	-0.249	0.00434	0.11188	1293.95	883.854	02
RN7SKP299	5	0.283	0.00434	0.11195	3.699	7.448	.
ARHGAP26	856.4	0.178	0.00436	0.1122	837.649	1025.25	.
SOCS5	478.8	-0.171	0.00437	0.11241	509.449	422.798	.
NRIP3	46.7	0.288	0.00438	0.11241	15.41	28.238	10
SMG1P1	51.9	0.242	0.00438	0.11241	48.811	69.937	.
AL133415.1	6.1	0.288	0.00439	0.11241	6.762	11.983	.
HLA-F-AS1	62.1	0.227	0.00439	0.11241	67.272	93.988	.
SERPINB11	3.8	-0.115	0.00439	0.11241	3.433	4.281	13
ZNF790	131.8	-0.209	0.00439	0.11241	147.3	111.807	.
AC105020.5	2.6	0.258	0.00442	0.11297	2.063	5.333	.
MANEA	788.9	-0.215	0.00442	0.11297	718.637	535.067	18
FCRL6	19.9	-0.282	0.00443	0.11314	28.811	16.967	17
AC093827.3	6	0.287	0.00443	0.11315	5.196	9.727	.
RN7SL138P	5.8	0.287	0.00445	0.11336	4.652	8.705	.
NASP	682	0.179	0.00446	0.11363	624.627	767.755	.
NSA2P1	22.6	0.281	0.00447	0.11369	26.843	44.939	.
RWDD2A	73.9	-0.211	0.00447	0.11369	72.047	54.143	10
UBE2O	163.8	0.182	0.00449	0.11402	143.392	177.592	.
AL121821.2	21.4	-0.28	0.00449	0.11407	28.771	17.04	.
AC073149.1	8.8	0.285	0.0045	0.11407	7.87	15.237	.
ITPKA	8.6	0.202	0.00451	0.11412	1.282	4.579	12
ZNF780A	391.1	-0.179	0.00451	0.11412	412.569	336.531	.
AC106820.3	4.3	-0.25	0.00451	0.11412	3.664	1.382	.
AC073283.1	2.4	0.246	0.00452	0.11412	1.842	4.999	.
PRKD2	168.5	0.197	0.00452	0.11412	159.104	204.818	.
BRDT	19.5	0.192	0.00453	0.11412	0.945	3.501	12
RCC2P6	9.2	0.283	0.00454	0.11412	8.601	16.718	.
TIMD4	11.9	0.257	0.00454	0.11412	6.982	16.654	14
EMC4	165.4	-0.202	0.00454	0.11412	169.72	130.3	04
SNX29P1	2.5	0.273	0.00455	0.11412	1.287	3.018	.
FAM193B	167.7	0.25	0.00455	0.11412	171.432	252.981	19
RAB7B	99.1	0.23	0.00455	0.11412	74.477	104.309	16
GTF2H5	268.3	-0.175	0.00455	0.11412	280.166	230.228	.
KNL1	118	0.253	0.00456	0.11412	67.936	100.89	12
TRIM59	112.2	0.23	0.00456	0.11412	74.378	103.809	18
NECTIN2	262	0.202	0.00456	0.11412	204.873	267.076	04
LINC00327	14.3	-0.284	0.00456	0.11412	21.485	11.663	.
TELO2	55	0.262	0.00457	0.11412	43.474	67.05	15
AC010320.4	5.5	-0.28	0.00457	0.11412	7.123	3.436	.
CHORDC1P4	42.7	0.27	0.00458	0.11417	38.252	60.666	.
REL	1057.5	0.198	0.00458	0.11417	977.802	1261.2	.
AC008498.1	6.4	-0.279	0.00458	0.11417	16.81	5.451	.
AC233280.2	3.5	0.262	0.00459	0.11417	2.709	6.276	.
DDX27	283.7	0.172	0.00459	0.11417	267.329	322.241	.
PLEKHF2	557.1	-0.193	0.00459	0.11417	531.59	416.989	18
LINC01589	23.2	0.283	0.00462	0.11483	23.379	43.994	.
AC090950.1	22	0.283	0.00463	0.11483	21.821	38.76	.
MUC12	9.8	0.279	0.00463	0.11483	7.389	14.832	06
DPY30	387.2	-0.182	0.00463	0.11489	285.324	230.263	18
RPL7AP34	2.3	0.283	0.00464	0.11508	1.68	2.614	.
AK2	881.2	0.165	0.00465	0.11517	626.075	745.567	.
IGSF1	7.2	-0.231	0.00467	0.1154	3.028	0.998	16
AL355987.4	13.1	0.282	0.00467	0.11549	12.642	23.222	.
RPL19P16	6.1	-0.273	0.00468	0.11554	9.265	5.78	.
CPT1B	4.3	0.26	0.00469	0.11564	2.509	6.009	06
AC022144.1	3	0.258	0.00469	0.11564	1.678	3.867	.
PDCD6IP	1809.4	-0.131	0.0047	0.11564	2058.3	1835.6	.
SFN	162.1	0.259	0.00471	0.11564	66.892	102.539	12
TUBAP4	3.5	0.236	0.00471	0.11564	3.379	9.139	.
TM7SF3	766.5	0.202	0.00471	0.11564	616.921	805.671	.
RN7SKP273	4.9	0.26	0.00472	0.11564	4.513	10.066	.
NPM1P10	2.4	0.212	0.00472	0.11564	2.402	7.553	.
AL451042.2	1.8	0.211	0.00472	0.11564	1.13	3.793	.
AC078788.2	1.5	0.197	0.00472	0.11564	0.921	3.612	.
FGD5-AS1	1133.8	-0.147	0.00472	0.11564	1283.48	1116.86	.
UBL3	2503.1	-0.19	0.00473	0.11566	2958.79	2335.59	.
C22orf39	345.7	-0.17	0.00474	0.1157	383.048	317.791	.
P2RY1	357.1	-0.232	0.00474	0.1157	583.913	413.427	11
SETP10	9.7	0.279	0.00474	0.11573	8.394	15.914	.
NOP14	200.8	0.176	0.00474	0.11573	171.277	209.761	.
B4GALNT3	119.4	0.249	0.00475	0.11573	78.466	116.591	15
AKNA	409.9	0.224	0.00475	0.11573	411.268	567.69	06
AP000442.1	13.9	0.279	0.00476	0.11573	13.184	22.965	.
AC093270.2	4.7	0.274	0.00476	0.11573	4.426	9.034	.
NFATC4	101.3	0.245	0.00476	0.11573	79.152	115.857	06
AC027763.1	8.3	0.261	0.00477	0.11573	4.928	11.268	.
IPPK	23.3	0.247	0.00477	0.11573	22.278	33.271	06
GPR75	38.8	0.268	0.00478	0.11584	114.661	60.018	19
TACR2	14.2	0.28	0.00479	0.11589	14.119	25.411	07
TYMS	30.8	0.247	0.00479	0.11589	21.97	32.09	15
CAPN5	104.3	0.241	0.00479	0.11594	57.43	83.223	16
AP000331.1	84.1	0.24	0.0048	0.116	70.102	101.362	.
STMN2	14.2	0.238	0.00481	0.11604	2.885	7.533	10
MRTFA	290.9	0.173	0.00481	0.11604	307.618	374.02	.
UHRF1	19.4	0.278	0.00482	0.11604	8.406	14.309	12
KIFC3	237.3	0.232	0.00482	0.11604	252.361	356.522	19
CDC42SE1	577.4	0.182	0.00486	0.11703	544.211	677.308	.
PIAS3	140.6	0.21	0.00487	0.11703	113.489	151.931	15
TGIF1	413.1	0.181	0.00487	0.11707	338.65	419.281	.
AL121839.1	7.2	0.257	0.00488	0.11707	5.548	12.759	.
NUP210	253.7	0.212	0.00488	0.11707	182.842	245.92	15
RNF10	420.4	0.165	0.00488	0.11707	415.703	495.53	.
TCAIM	554.9	-0.168	0.00489	0.11707	547.734	456.451	.
QRICH2	38.9	0.268	0.0049	0.11722	42.718	68.782	19
RNU7-200P	1.7	-0.205	0.00491	0.1175	2.135	0.554	.
RUNDC3A	2.7	0.248	0.00492	0.1175	2.052	4.907	05
PPM1A	1618	-0.162	0.00492	0.1175	1777.79	1499.1	.
ZBED8	80.1	-0.214	0.00492	0.1175	82.471	61.708	10
TRABD	105.2	0.222	0.00493	0.1175	81.805	112.625	15
CCDC179	5	-0.259	0.00495	0.11792	7.091	3.29	01
WASHC2A	350.7	0.151	0.00496	0.11808	372.978	432.282	.
AL807742.1	2.4	0.216	0.00496	0.11816	1.793	5.422	.
LINC01820	6.6	0.241	0.00498	0.11839	7.179	18.062	.
CXCL13	318.6	0.219	0.00498	0.11839	36.085	104.86	12
AC026748.1	4.5	0.266	0.00499	0.11844	2.336	4.871	.
SIGLEC8	23.1	-0.274	0.00501	0.11878	30.457	17.552	03
BAIAP2L2	4.9	0.236	0.00501	0.11879	2.957	7.684	06
MINPP1	218.2	-0.184	0.00504	0.11947	171.091	136.342	18
CH25H	213.7	0.275	0.00505	0.11947	139.489	249.484	14
TRPM4	108.2	0.248	0.00506	0.11977	92.865	139.358	06
EID2	80.5	-0.18	0.00507	0.11977	74.764	60.219	.
SPATA41	9.3	-0.275	0.00508	0.11996	11.937	6.467	.
MIR2052HG	7.8	0.205	0.00509	0.12027	2.302	7.268	.
ERICH6B	1.7	0.26	0.0051	0.12036	1.499	3.591	.
DIP2A	464.1	0.179	0.00511	0.12036	468.772	578.888	.
PPP1R12C	149.1	0.246	0.00512	0.12056	165.521	246.415	06
KIAA1549L	19.6	0.273	0.00513	0.12056	13.463	25.484	03
FOXO6	4.9	0.266	0.00513	0.12056	2.407	5.189	16
TNFSF11	6.1	0.244	0.00513	0.12056	1.491	3.346	12
DHX38	282.9	0.178	0.00513	0.12056	293.343	362.218	.
C1orf109	102.9	-0.187	0.00515	0.12073	79.211	62.93	18
AC007098.2	2.9	-0.245	0.00515	0.12079	5.253	2.249	.
AC022929.1	2.6	-0.244	0.00518	0.1213	3.562	1.45	.
NAP1L4P1	36.2	0.257	0.00519	0.1213	35.765	55.437	.
GLRX2	339.6	-0.17	0.00519	0.1213	358.359	297.516	.
BCDIN3D	30.4	-0.232	0.00519	0.1213	30.916	21.767	10
PGBD4P3	2.9	-0.252	0.00519	0.1213	4.272	1.889	.
RPL29P14	10.2	0.271	0.0052	0.1213	9.674	18.688	.
UVSSA	232.2	0.208	0.0052	0.1213	239.823	319.883	19
SEPTIN5	2.3	0.25	0.00521	0.1214	1.398	3.407	.
AC067751.1	1.5	0.215	0.00522	0.12154	1.022	3.116	.
ESPL1	22.2	0.272	0.00524	0.12186	11.619	20.802	15
ELFN2	29.4	0.272	0.00524	0.12189	13.939	25.649	15
C2orf66	7.7	0.209	0.00524	0.12189	7.101	21.315	20
LMBRD2	761.2	-0.187	0.00527	0.1223	687.178	542.459	18
PCDHB4	57.9	-0.227	0.00527	0.1223	72.119	51.157	02
AL137779.1	10.1	0.268	0.00528	0.12241	10.373	17.479	.
CHD1	1561.8	0.174	0.00529	0.12256	1601.33	1956.46	.
CNIH1	719.3	-0.175	0.00529	0.12256	671.947	548.305	.
BRD9	202.6	0.21	0.0053	0.1226	181.733	244.161	06
NFRKB	243.1	0.187	0.0053	0.1226	228.41	289.303	.
EFCAB8	3.7	0.256	0.00531	0.1226	3.518	7.801	05
HUS1B	2.5	0.256	0.00531	0.1226	2.084	4.438	.
GCK	2.1	-0.213	0.00531	0.1226	2.826	0.925	.
DMPK	55.2	0.261	0.00533	0.1228	62.691	100.979	06
ZNF253	260.3	-0.186	0.00538	0.12393	235.089	186.286	.
SMIM17	7.3	0.269	0.00539	0.12395	5.35	9.479	01
PDIA3P1	102.2	-0.173	0.00539	0.12395	102.489	83.851	.
ZFP69B	28.7	0.245	0.0054	0.12395	15.808	23.605	12
OSMR	2229.4	0.189	0.0054	0.12395	1632.51	2078.01	.
SPSB1	173.1	0.221	0.00541	0.12412	115.732	161.314	12
SYMPK	280.8	0.196	0.00541	0.12412	279.56	362.435	.
AC025171.5	6.4	0.264	0.00542	0.12412	4.759	9.549	.
AL109615.2	22.1	0.268	0.00543	0.12433	23.524	40.714	.
NFYB	599.6	-0.172	0.00543	0.12433	710.806	583.331	.
TNC	1245.2	0.232	0.00544	0.12433	762.711	1096.76	12
GCM2	3.5	0.222	0.00544	0.12433	2.797	7.652	01
EPS8L2	206.5	0.228	0.00545	0.12455	204.346	290.317	06
AC134407.2	2.8	0.245	0.00546	0.12466	2.591	6.188	.
AC016405.1	40.9	0.246	0.00547	0.12471	41.383	62.498	.
DDX42	1061	0.123	0.00547	0.12471	987.365	1095.29	.
PRIM1	71.5	-0.193	0.00548	0.12471	71.23	55.285	.
RPL7P18	10.8	0.266	0.00549	0.12484	10.022	16.798	.
CLASRP	93.1	0.243	0.00549	0.12484	87.58	130.562	06
ZMIZ2	333	0.202	0.00549	0.12484	299.497	395.316	06
AL732372.2	9.6	0.261	0.00551	0.12513	7.699	12.523	.
AC073575.3	4.1	0.258	0.00552	0.12513	3.628	7.399	.
LSM3	256.5	-0.169	0.00552	0.12513	263.652	218.412	.
RPL34P6	6.6	0.259	0.00553	0.1252	6.091	9.781	.
AIM2	57.5	0.266	0.00553	0.12525	22.164	37.972	14
TMEM192	249	-0.168	0.00554	0.12531	239.565	197.732	.
TMEM237	261	-0.175	0.00554	0.12531	282.113	229.081	.
AL136531.1	23	0.264	0.00555	0.12531	23.291	39.609	.
NUP188	412.7	0.157	0.00557	0.12582	411.66	484.777	.
AC009090.3	11.5	0.264	0.00559	0.12598	11.76	22.834	.
GTPBP2	193.2	0.223	0.00559	0.12598	186.075	261.039	06
POLE	158	0.21	0.00559	0.12598	159.238	215.239	06
NR1H3	127.4	0.2	0.0056	0.12607	116.145	152.198	06
ZBTB17	93.9	0.23	0.00562	0.12636	82.131	117.912	06
ARHGAP39	33.7	0.258	0.00563	0.12636	23.498	37.968	13
WSCD2	7	0.251	0.00563	0.12636	5.011	11.102	07
IRF3	139	0.207	0.00563	0.12636	118.735	160.234	06
MTATP6P26	3.2	0.239	0.00564	0.12636	3.02	7.157	.
AC024941.1	1.3	-0.184	0.00564	0.12636	2.06	0.577	.
AL592161.1	1.4	0.165	0.00565	0.12655	0.817	3.478	.
RPTOR	168.7	0.205	0.00567	0.12699	171.734	229.48	06
AC092687.3	3.4	0.26	0.00568	0.12699	1.914	4.052	.
AC122718.2	51.7	0.247	0.00569	0.12704	54.477	83.347	.
E2F2	9	0.258	0.0057	0.12704	4.406	9.1	03
MAP3K14	95.9	0.234	0.0057	0.12704	94.756	138.361	06
AL135905.2	120.7	0.205	0.0057	0.12704	89.762	120.274	18
MBLAC2	227.8	-0.201	0.0057	0.12704	223.642	169.273	10
SLC35G1	65	-0.237	0.00572	0.12744	55.789	37.729	10
EIF4A1	64	0.248	0.00573	0.12749	73.693	113.959	19
AC026401.3	24.5	0.226	0.00574	0.12754	19.052	27.032	.
STX7	1569.6	-0.147	0.00576	0.12787	1886.91	1636.66	.
SPTLC1	755.8	-0.149	0.00576	0.12787	760.839	656.561	.
AL353600.1	1.4	-0.186	0.00576	0.12787	1.457	0.386	.
SHC1	446.9	0.178	0.00577	0.12798	352.821	437.815	.
AC087749.2	5	0.26	0.0058	0.12839	5.165	10.197	.
PAPLN	142.5	0.22	0.0058	0.12839	117.711	164.9	15
CLDN14	1.6	0.183	0.0058	0.12839	0.936	2.982	.
NAGPA-AS1	4.8	-0.259	0.00582	0.12873	7.148	3.438	.
NOP16	76.4	0.204	0.00583	0.12889	48.13	64.127	12
CEP250	195.8	0.199	0.00584	0.12895	172.575	227.146	06
AC018682.1	38	0.255	0.00586	0.12919	38.738	62.603	.
ARNTL2	193.2	0.234	0.00586	0.12919	89.416	131.092	12
SRRM2	6102.3	0.186	0.00586	0.12919	5972.72	7588.62	.
AC234781.3	7.8	0.261	0.00588	0.12937	8.479	14.852	.
AL513318.2	5.4	-0.243	0.00588	0.12937	7.211	3.26	.
CROCC	79.2	0.252	0.00589	0.12943	76.456	121.348	06
C15orf62	8.8	0.259	0.0059	0.12949	8.511	16.478	06
AC092535.3	3.4	0.215	0.0059	0.12949	1.608	4.492	.
AL157834.2	6.9	0.254	0.00591	0.12977	7.65	15.811	.
RNU7-45P	10.1	0.26	0.00592	0.12984	10.699	18.766	.
FAM110C	98.8	0.216	0.00593	0.12985	111.875	105.442	10
ZNF704	1419.7	-0.167	0.00593	0.12985	1869.85	1547.88	.
ENTHD1	2.4	-0.204	0.00594	0.13005	2.289	0.723	03
PHLDB1	403.3	0.225	0.00596	0.13031	467.774	666.793	19
SERPINE1	591.2	0.259	0.00598	0.13066	499.267	850.855	20
HSBP1	1022.1	-0.163	0.00602	0.13134	984.828	823.403	.
RPS3AP13	7.8	-0.235	0.00602	0.13134	7.448	5.014	.
ZNF438	234.6	0.167	0.00604	0.13166	252.464	304.651	.
Z75746.1	1.4	-0.205	0.00605	0.13183	3.227	2.712	.
AC012513.2	22.3	0.245	0.00607	0.13194	21.637	33.229	.
PCNX3	174.1	0.205	0.00607	0.13194	162.883	218.884	06
SEC16A	803.4	0.171	0.00607	0.13194	750.815	916.063	.
AC117489.1	5.1	-0.241	0.00607	0.13194	7.3	3.241	.
TRAJ19	3.1	-0.238	0.00608	0.13202	3.591	1.467	.
SNORA80B	8.7	0.248	0.0061	0.1324	8.668	18.223	.
HIP1R	119.5	0.233	0.00611	0.1324	111.964	165.265	06
RPS2P1	3.3	0.242	0.00612	0.13247	2.482	3.815	.
PLA2G4E-AS1	3.9	0.215	0.00612	0.13247	2.416	6.147	.
ZBTB3	33.2	-0.228	0.00612	0.13247	37.989	26.102	03
MT2A	943.4	0.233	0.00613	0.13247	934.528	1377.42	20
PLEC	1275.8	0.215	0.00613	0.13251	1359.9	1884.83	06
ITM2B	7464.3	-0.182	0.00614	0.13253	8248.53	6553.07	.
AC005697.2	1.3	-0.188	0.00614	0.13253	2.317	0.682	.
FKBP11	133.1	0.223	0.00615	0.13275	71.626	101.877	12
SZT2	387.9	0.211	0.00617	0.13295	390.942	536.075	19
ATP6V0A1	678.1	0.158	0.00617	0.13295	660.392	779.392	.
PIP4P2	184.4	-0.199	0.00618	0.13295	203.829	153.975	02
RNF216	556.2	0.149	0.00619	0.13301	527.138	611.424	.
COX11	554.5	-0.168	0.00619	0.13301	514.039	423.897	.
AL021393.1	3.2	-0.239	0.00619	0.13301	3.681	1.591	.
SLC39A14	228.7	0.206	0.00621	0.1333	176.586	238.676	03
TNFRSF17	21.8	-0.249	0.00622	0.13345	12.472	5.947	14
AC100827.2	2.9	0.234	0.00623	0.13347	2.612	5.898	.
AC009686.1	7.7	0.252	0.00624	0.13365	5.087	10.073	.
NLRC5	388.4	0.221	0.00624	0.13367	386.686	546.989	06
AKAP11	2437.5	-0.143	0.00625	0.13379	2939.37	2562.05	.
OR2A3P	10.7	0.255	0.00626	0.13384	8.413	15.922	.
GIGYF1	152.7	0.243	0.00629	0.13442	164.486	255.48	06
AC004263.2	52.9	0.245	0.0063	0.13442	63.782	99.928	.
AP000357.1	1.7	0.256	0.00631	0.13446	1.564	2.582	.
UEVLD	451.4	-0.16	0.00631	0.13446	454.762	382.548	.
PLA2G6	61.2	0.249	0.00632	0.13446	59.188	95.586	19
LINC01781	11.1	0.184	0.00632	0.13446	1.438	4.721	.
PSME4	1496.1	0.143	0.00632	0.13446	1359.98	1558.85	.
RMND5A	810.8	-0.16	0.00632	0.13446	914.651	769.345	.
AC090971.7	5.6	0.249	0.00633	0.13446	5.227	10.968	.
AC124276.2	3.1	0.197	0.00633	0.13446	1.68	4.592	.
FP565260.3	3.1	0.25	0.00637	0.13525	2.105	4.39	.
AC090044.1	8.9	0.246	0.00641	0.13583	7.378	15.217	.
THBS3	163.3	0.214	0.00641	0.13585	149.688	207.818	06
AC092612.1	2.1	0.202	0.00644	0.13644	1.526	4.43	.
ATG4B	138.5	0.212	0.00647	0.13683	135.074	186.689	06
AKT2	325.3	0.186	0.00647	0.13689	319.692	409.022	.
LINC00460	7	-0.172	0.00648	0.13691	1.979	0.523	.
C12orf60	23.6	-0.243	0.00648	0.13696	34.634	22.303	07
AC107294.3	5.4	0.243	0.0065	0.13712	4.344	9.129	.
ANKRD13D	68.9	0.237	0.0065	0.13712	67.745	103.293	06
KRT18P5	9.7	0.251	0.00653	0.13752	8.28	15.779	.
WWP1	1154.5	-0.146	0.00653	0.13752	1292.84	1119.54	.
LIPI	4.4	-0.226	0.00653	0.13752	6.102	2.586	10
AC116407.3	2.3	0.21	0.00656	0.1379	1.922	5.084	.
POP7	69.5	-0.189	0.00656	0.1379	57.583	44.471	18
SNRNP70	432.9	0.22	0.00657	0.1379	422.063	601.75	06
CCDC116	2.2	0.194	0.00657	0.1379	1.814	5.241	05
DMAP1	174.3	0.196	0.00658	0.1381	165.467	217.549	06
GNL2	376	0.147	0.00659	0.1381	330.987	382.039	.
CPT1A	430.8	-0.187	0.00659	0.13813	607.923	473.342	05
MTMR9LP	67.1	0.244	0.00661	0.13827	72.201	114.991	.
BRPF3	417.4	0.162	0.00661	0.13827	331.508	396.844	.
PHC1P1	9.2	0.227	0.00662	0.13827	9.022	13.407	.
CDK18	90.7	0.2	0.00662	0.13827	87.389	117.236	06
IGLC7	30.6	-0.228	0.00662	0.13827	21.649	9.348	.
AC008691.1	13.9	0.251	0.00663	0.13827	6.117	10.448	.
SAMD11	14.9	0.251	0.00663	0.1383	10.483	18.634	15
SNORA75	3.9	0.247	0.00665	0.13851	3.03	5.762	.
VPS9D1	38.6	0.241	0.00665	0.13854	31.289	49.153	06
YBX1P3	8.7	0.251	0.00666	0.13866	8.637	15.414	.
AC104695.4	47.4	0.237	0.00668	0.13881	52.981	80.756	.
FAM155B	2.4	0.18	0.00668	0.13881	0.405	1.704	16
VASN	126.1	0.204	0.00669	0.13889	90.936	123.42	04
ANKRD18EP	93.4	-0.185	0.00669	0.13889	110.088	85.553	.
AC133065.1	4.9	0.236	0.00671	0.13908	3.27	7.169	.
MRM3	46.8	0.194	0.00671	0.13908	41.462	54.644	.
AC037198.1	53.5	0.25	0.00673	0.13942	56.126	99.436	.
BBOX1-AS1	5.9	0.144	0.00673	0.13942	0.26	1.711	.
PIP5K1C	115.1	0.197	0.00674	0.13946	122.38	162.454	06
AP000704.2	12.4	0.244	0.00677	0.13999	8.749	14.016	.
ZNF717	188.2	-0.169	0.00678	0.13999	205.86	168.945	.
GIMAP6	387.8	-0.204	0.00679	0.14011	590.568	434.91	11
LPIN3	59.2	0.239	0.00679	0.14016	57.222	89.054	06
PKN3	29.6	0.23	0.0068	0.14016	32.742	48.811	06
ANO8	48.6	0.221	0.0068	0.14016	41.34	59.309	06
AL355001.2	9.6	-0.239	0.00683	0.14062	10.504	6.622	.
PHLDB3	20.7	0.242	0.00685	0.14089	18.027	28.759	15
RNF8	196.9	0.158	0.00685	0.14094	188.659	223.92	.
MRPS18C	92.1	-0.171	0.00686	0.14094	100.055	81.139	.
MT1G	14.9	0.243	0.00687	0.14095	10.701	21.293	03
ATP5MGL	6.4	0.21	0.00687	0.14095	5.489	7.725	.
AC127070.1	1.5	-0.192	0.00687	0.14095	2.195	1.838	.
MSI1	4.3	0.232	0.00688	0.14095	3.438	7.656	01
AC109460.2	15.6	0.248	0.0069	0.1412	13.926	25.081	.
MED15	348.4	0.171	0.0069	0.1412	334.33	411.088	.
CDH24	24.1	0.242	0.0069	0.14121	24.113	38.692	06
TRUB1	392.4	-0.17	0.00691	0.14129	349.288	284.978	.
AC087762.2	1.4	0.148	0.00692	0.14132	0.395	2.031	.
TSC2	324.4	0.195	0.00695	0.14185	306.815	405.689	.
AC104596.1	17.3	-0.235	0.00698	0.14239	18.677	12.074	.
CSNK1G2P1	3.8	0.204	0.00699	0.1426	3.081	8.096	.
AC010307.2	2.2	0.184	0.00706	0.14393	1.022	3.229	.
ARRDC1-AS1	34.7	0.229	0.00707	0.14393	32.908	49.848	.
FTH1P4	42.3	0.189	0.00708	0.14393	43.689	56.194	.
EPB41	1036.3	0.151	0.00708	0.14393	920.318	1075.05	.
TMEM164	383.1	0.206	0.00709	0.14407	376.254	515.998	04
RBBP8NL	4.3	0.224	0.0071	0.14415	1.952	4.581	16
AC090197.1	19.5	0.245	0.00711	0.14415	22.24	37.577	.
DLG2	212.9	0.208	0.00711	0.14415	202.44	279.454	19
NME1	148.2	0.205	0.00711	0.14415	47.06	64.441	12
AC008555.1	20.8	-0.235	0.00711	0.14415	29.78	19.173	.
CREM	311.9	0.194	0.00715	0.14484	296.929	392.199	20
SHROOM1	46.9	0.225	0.00716	0.14491	42.916	63.33	06
KDM8	19	0.24	0.00719	0.14523	17.584	28.597	06
TWNK	38.2	0.208	0.00719	0.14523	28.493	39.617	15
AL133238.1	2.8	-0.226	0.00719	0.14523	4.573	1.951	.
DIS3L2	220.1	0.181	0.00722	0.14577	222.272	282.156	.
IARS2	954.8	-0.166	0.00723	0.1458	784.862	646.901	.
NAT1	63.9	-0.209	0.00723	0.1458	64.85	46.303	13
RNU7-41P	11.5	0.243	0.00725	0.14612	20.528	16.524	.
AC015922.3	86	-0.198	0.00727	0.14621	87.553	64.694	.
LINC01082	4.9	-0.235	0.00727	0.14621	9.148	4.49	.
AC091544.4	18.2	0.24	0.00728	0.14621	18.766	36.418	.
MNT	119	0.179	0.00728	0.14621	113.736	143.823	.
PYURF	441.4	-0.166	0.00729	0.14635	393.399	323.941	.
AC073333.1	13.8	0.238	0.0073	0.14658	10.731	16.919	.
AC122714.1	2.3	0.182	0.00731	0.14661	1.352	4.384	.
RN7SKP248	2.8	-0.183	0.00731	0.14661	1.901	0.649	.
SMARCA4	631	0.163	0.00732	0.14663	567.578	683.876	.
HGS	102.8	0.223	0.00733	0.14678	101.58	149.471	06
AP000942.1	2.1	-0.242	0.00735	0.14687	1.986	0.952	.
AC133963.1	6	0.214	0.00736	0.14687	3.264	7.968	.
TMEM30A	2839.3	-0.168	0.00736	0.14687	2735.91	2241.41	.
AC034111.1	5.1	-0.228	0.00736	0.14687	7.344	3.348	.
AC008760.2	11	0.242	0.00737	0.14687	11.769	19.312	.
DPY19L4	926.1	-0.169	0.00737	0.14687	916.722	747.891	.
WNT9B	2.5	-0.177	0.00737	0.14687	3.657	1.13	07
CLCN2	20.7	0.235	0.00738	0.14687	20.045	31.631	06
AC097478.2	2.2	0.189	0.00738	0.14687	2.122	6.131	.
HSF1	160.5	0.184	0.00738	0.1469	161.553	207.419	.
AL357055.1	7.3	0.237	0.00741	0.14733	7.1	11.516	.
BMS1P10	9.1	0.242	0.00742	0.14733	6.364	10.938	.
TECPR1	127.3	0.221	0.00742	0.14735	128.574	188.123	06
ADM2	10.6	0.225	0.00743	0.14735	1.739	3.643	16
LILRB2	99.6	0.205	0.00743	0.14735	109.082	150.359	17
IRAK2	65	0.208	0.00745	0.14751	48.424	67.315	15
OCIAD1	1035.8	-0.139	0.00745	0.14751	963.525	843.577	.
CCDC126	178.6	-0.175	0.00745	0.14751	182.488	145.775	.
ZGPAT	11	0.238	0.00746	0.14751	9.993	19.348	06
PIKFYVE	875.5	0.133	0.00747	0.14758	915.443	1036.1	.
IGLV3-16	2.9	-0.152	0.00748	0.14781	1.838	0.349	.
AC022336.4	10.3	0.241	0.0075	0.14793	8.849	16.1	.
CD83	382.6	0.209	0.00751	0.14793	362.281	506.624	20
ARHGEF10L	134.4	0.203	0.00751	0.14793	130.832	179.04	06
AP3D1	610.2	0.153	0.00751	0.14793	550.327	645.744	.
RPL27P8	2.9	0.214	0.00753	0.14818	2.219	5.47	.
TRPT1	77.6	0.185	0.00753	0.14818	54.523	70.508	16
HERC1	2285.3	0.138	0.00753	0.14818	2592.5	2955.56	.
LINC02043	1.9	0.24	0.00755	0.14832	1.609	2.785	.
CHRDL2	15	0.239	0.00755	0.14832	5.458	10.304	14
MICAL1	260.7	0.208	0.00756	0.14836	262.893	366.592	06
AL020995.2	2.1	0.197	0.00756	0.14841	1.608	4.123	.
AXIN1	92.5	0.2	0.00758	0.14845	77.898	106.096	15
MYOF	2467.6	0.156	0.00758	0.14845	2121.67	2513	.
PEX11A	91.7	-0.194	0.00758	0.14845	93.817	70.954	10
EDN3	5	-0.21	0.00759	0.14845	8.59	3.535	07
SLC45A2	2.1	0.173	0.00763	0.14914	1.379	4.443	.
RALA	683.6	-0.166	0.00763	0.14914	839.347	688.693	.
AC099804.1	17.1	0.237	0.00764	0.1492	17.698	28.966	.
AF181450.1	8.7	-0.237	0.00767	0.14967	14.758	8.007	.
HSPD1P4	7.5	0.23	0.00767	0.14971	7.017	11.32	.
PTPRH	11.5	0.187	0.00769	0.14986	1.235	3.291	12
NDUFAF7	142.9	0.163	0.00769	0.14986	135.792	164.37	.
CCNL2	715.1	0.203	0.0077	0.14986	625.961	860.955	19
TPM3P7	17.1	0.237	0.00771	0.15012	12.341	22.653	.
IFNGR1	1468.3	-0.168	0.00772	0.15015	1624.59	1325.36	.
IRF7	94.6	0.209	0.00774	0.15033	63.281	89.09	15
IGHV1-45	3.1	-0.162	0.00774	0.15033	3.429	0.949	.
AC005261.5	159.5	0.19	0.00774	0.15036	170.399	224.557	.
AC123567.2	7.6	0.233	0.00777	0.15067	5.831	11.627	.
AC005389.1	1.5	-0.177	0.00777	0.15075	2.493	0.756	.
CBX5P1	11.2	-0.237	0.0078	0.15118	15.555	9.178	.
ARL5A	1290.2	-0.167	0.00781	0.15134	1421.19	1162.7	.
CLC	1.7	0.136	0.00784	0.15178	2.338	5.118	17
AL136985.2	3.7	-0.188	0.00785	0.1519	4.505	1.595	.
CCNE2	56.1	0.207	0.00786	0.1519	46.524	65.062	10
BCL2L1	240.3	0.167	0.00787	0.15199	222.844	272.614	.
AC008894.3	7.5	0.228	0.00788	0.15199	7.422	14.987	.
EIF4EP2	3.6	-0.222	0.00788	0.15199	3.726	2.582	.
PIGL	142.4	0.188	0.00789	0.15213	145.279	190.022	19
XAF1	306.3	0.193	0.0079	0.15215	330.477	440.236	19
EXOC8	380.9	-0.161	0.00794	0.15275	416.993	347.205	.
FBXL7	188	0.182	0.00795	0.15275	215.585	277.056	02
TRAFD1	258.7	0.167	0.00795	0.15275	222.223	272.108	.
ACTR6	176	-0.169	0.00795	0.15275	179.148	145.539	.
AL035670.1	7.5	-0.219	0.00795	0.15275	8.567	4.002	.
AC113139.1	4.7	0.221	0.00797	0.15305	2.607	5.605	.
AP000769.1	19.6	0.236	0.00799	0.15305	15.839	27.134	.
ARHGEF34P	39	0.212	0.008	0.15305	36.365	52.159	.
SON	4092.4	0.117	0.008	0.15305	4136	4569.11	.
CSRNP1	388.1	0.228	0.00801	0.15305	450.85	700.194	20
MAP3K14-AS1	59.4	0.205	0.00801	0.15305	50.098	69.469	.
WARS1	1629.1	0.193	0.00801	0.15305	1744.8	2328.36	17
PUM2	2497.7	-0.118	0.00801	0.15305	2714.97	2455.57	.
PRRG4	333.7	-0.184	0.00801	0.15305	346.883	268.018	18
TRIM46	19.2	0.234	0.00802	0.15305	15.693	29.459	06
LMBRD1	973.9	-0.164	0.00802	0.15305	1064.27	877.796	.
ZNF658	41.8	-0.183	0.00804	0.15327	49.393	38.172	.
ASPDH	4.3	0.227	0.00805	0.15335	3.858	7.676	06
CCDC130	80.3	0.217	0.00805	0.15335	79.446	116.002	06
LINC02864	35.1	0.121	0.00805	0.15335	1.67	8.55	.
CEP95	572.1	0.167	0.00806	0.15336	567.096	694.667	.
C8orf76	79.8	-0.186	0.0081	0.154	69.956	53.794	12
VTI1A	252.5	0.154	0.00811	0.15412	262.742	310.859	.
PIGB	170.7	-0.17	0.00813	0.15441	197.537	159.397	.
ZNF552	135.9	-0.202	0.00814	0.15444	156.544	113.286	01
AC091982.3	7.2	-0.234	0.00815	0.15464	8.25	4.48	.
MIR3128	2.1	0.218	0.00816	0.15465	1.771	4.164	.
ALOX12P2	39.4	0.234	0.00817	0.15465	27.807	47.49	.
SPC24	8	0.233	0.00817	0.15465	3.847	7.241	12
TRIM3	64	0.207	0.00817	0.15465	66.21	93.329	19
AL732414.1	2.1	0.209	0.00819	0.15498	1.928	4.533	.
AC011373.1	3.2	0.215	0.00821	0.15525	2.707	6.048	.
HPSE	76.3	-0.223	0.00822	0.15526	80.197	52.392	18
ALPK2	15.7	0.193	0.00823	0.15538	2.757	7.135	14
DUSP15	3.4	0.232	0.00824	0.15538	2.369	4.423	.
ZC3H12D	50.7	0.223	0.00825	0.15538	26.175	40.074	14
AC015912.3	5.4	0.223	0.00826	0.15538	5.155	10.506	.
LINC01063	1.5	-0.213	0.00826	0.15538	2.141	2.613	.
NCOA5	274.9	0.154	0.00827	0.15538	261.224	308.668	.
ZNF573	103	-0.173	0.00827	0.15538	119.131	95.678	.
AHDC1	91.1	0.201	0.00828	0.15538	83.372	114.538	06
LARGE1	203.2	0.174	0.00828	0.15538	192.524	242.179	.
OR52N1	2.7	0.159	0.00828	0.15538	2.067	6.967	01
ABCA9-AS1	13.1	-0.232	0.00828	0.15538	20.449	12.155	.
CXCR4	805.5	0.224	0.00829	0.15538	476.868	733.097	14
RNU6-312P	1.6	-0.209	0.00829	0.15538	1.927	0.895	.
SSTR1	98.3	-0.232	0.00829	0.15538	171.72	102.541	11
AL353662.1	28.3	0.233	0.00831	0.15546	23.457	39.48	.
ANAPC2	61.8	0.224	0.00831	0.15546	65.184	100.683	06
SOX15	5	0.222	0.00831	0.15546	4.34	9.202	06
RHEX	30.5	-0.231	0.00832	0.15546	37.498	22.847	07
AC008883.3	14.8	-0.233	0.00833	0.15554	17.33	9.927	.
MPV17L2	52.5	0.201	0.00835	0.1556	37.378	51.595	18
NOP56	283.6	0.16	0.00835	0.1556	229.605	275.95	.
DNAJC7	774.1	0.138	0.00835	0.1556	738.104	842.099	.
LINC02019	9.9	0.229	0.00836	0.1556	8.98	16.924	.
MAPK15	21.6	0.211	0.00836	0.1556	18.991	42.633	06
PTP4A3	91.4	0.208	0.00836	0.1556	77.226	109.331	15
SLC12A7	315.6	0.204	0.00837	0.1556	227.384	318.042	15
GPR183	448.5	0.211	0.00838	0.1556	314.951	451.897	14
CIC	159.9	0.202	0.00838	0.1556	164.032	227.303	06
TFAM	508.8	-0.156	0.00838	0.1556	469.644	395.009	.
ZNF630	57.8	-0.203	0.00839	0.1556	63.589	45.338	09
RABGAP1L	1834.2	-0.146	0.0084	0.15563	2055.04	1770.36	.
SETP20	4.2	-0.232	0.0084	0.15563	6.333	3.232	.
SEMA6B	22	0.232	0.00841	0.15573	21.503	36.794	05
KCNAB1	227.8	-0.177	0.00841	0.15573	291.556	229.554	07
KDM4B	185.6	0.184	0.00842	0.15576	189.554	246.223	.
SAMSN1	506.2	0.199	0.00843	0.15576	416.676	571.501	14
AC016737.2	2.2	-0.17	0.00843	0.15576	4.511	1.455	.
UPB1	10.9	0.228	0.00844	0.15576	11.377	21.762	05
FBN3	23.7	0.219	0.00844	0.15576	25.972	54.441	05
HFM1	56.7	-0.224	0.00844	0.15576	79.71	51.24	09
CAMTA2	146.4	0.18	0.00845	0.15577	156.462	200.713	06
MAML1	343.1	0.148	0.00846	0.15586	329.415	384.075	.
RANBP6	276.7	-0.145	0.00848	0.15595	301.211	260.738	.
CYP26B1	51.5	-0.229	0.00848	0.15595	76.55	46.941	02
C5orf66	18.2	0.22	0.00849	0.15595	18.637	28.019	.
RRBP1	1111.3	0.174	0.00849	0.15595	830.37	1044.2	.
AC147067.2	1.7	0.203	0.0085	0.15595	1.691	4.166	.
GRAMD1A	167.5	0.201	0.0085	0.15595	146.46	202.645	15
AC233723.1	2.4	-0.203	0.0085	0.15595	2.976	1.257	.
AP005131.5	17.3	0.229	0.00852	0.15595	15.389	25.598	.
AL009179.2	8.5	0.213	0.00852	0.15595	3.674	7.862	.
KEL	3.3	0.187	0.00852	0.15595	1.612	4.449	03
ABCC1	551.2	0.159	0.00852	0.15595	503.407	603.482	.
LINC02026	5.4	-0.213	0.00852	0.15595	8.11	3.689	.
KNTC1	381.3	0.178	0.00854	0.15606	289.144	369.218	12
SATB2-AS1	4	-0.174	0.00854	0.15606	1.832	0.562	.
PDE4C	3	0.176	0.00855	0.15614	2.681	7.822	06
HNRNPA1P50	15.6	0.23	0.00857	0.15636	14.714	24.776	.
TIGD2	85	-0.187	0.00859	0.15659	66.017	49.764	18
RPL34P33	2.4	-0.23	0.00859	0.15659	2.043	1.188	.
COL5A3	57	0.23	0.0086	0.15659	62.856	105.922	06
ACBD7	7	-0.22	0.0086	0.15659	7.696	3.732	13
NTMT1	17.5	0.222	0.00861	0.15673	15.219	23.604	15
CD80	70.3	0.2	0.00863	0.15704	67.412	93.333	17
GAS6-AS1	53	0.227	0.00864	0.15707	47.113	76.203	.
AL158050.1	3.6	0.216	0.00865	0.15713	3.067	4.536	.
NLRP1	300.8	0.198	0.00866	0.15728	302.502	414.568	19
ZC3HAV1	1030.3	0.128	0.00868	0.15746	1085.25	1219.16	.
ERVMER34-1	28.6	-0.224	0.00868	0.15746	32.579	20.816	10
GUSBP11	65.5	0.223	0.00871	0.15789	60.033	93.166	.
TMEM175	55.6	0.2	0.00872	0.15789	53.93	75.252	06
CENPF	283.1	0.206	0.00873	0.15789	114.635	162.27	12
LINC01415	14.2	0.229	0.00874	0.15789	14.709	26.312	.
REPIN1	285.9	0.158	0.00874	0.15789	235.057	281.778	.
RMI1	143.8	-0.181	0.00874	0.15789	130.241	100.995	18
C11orf1	89.6	-0.181	0.00874	0.15789	66.931	51.969	18
AC099494.2	3.4	-0.225	0.00875	0.15803	4.526	2.301	.
SLC35A1	181.3	-0.177	0.00876	0.15816	191.749	150.284	10
AC135068.6	3.4	0.226	0.00878	0.15829	1.793	2.868	.
EFTUD2	376.5	0.15	0.00879	0.15838	330.723	388.349	.
KCNN4	74.6	0.228	0.00882	0.15896	20.677	35.355	12
RPL23AP30	4	0.226	0.00883	0.15896	4.185	7.713	.
H4C13	5.3	-0.213	0.00883	0.15896	5.284	2.465	03
CMTM8	175.9	-0.19	0.00884	0.15896	143.103	107.258	18
STAT5A	223.9	0.174	0.00886	0.15908	234.711	295.586	17
HOXC4	12.2	0.227	0.00888	0.15908	7.145	13.112	03
SH3BGR	2.7	-0.219	0.00888	0.15908	3.386	1.67	.
RN7SL174P	2.4	0.212	0.00889	0.15908	1.456	3.299	.
KMT2D	1212.4	0.169	0.00889	0.15908	1280.56	1589.66	.
AC010435.1	7	-0.226	0.00889	0.15908	8.741	4.753	.
NFX1	623.7	0.136	0.0089	0.15908	622.688	709.563	.
HSF2BP	3.7	0.208	0.00891	0.15908	1.671	3.616	03
AC004923.4	7.7	0.226	0.00892	0.15908	6.923	12.728	.
CYP4Z1	36.6	0.225	0.00892	0.15908	39.812	64.389	19
FTSJ3	230	0.156	0.00892	0.15908	203.314	242.938	.
TMEM44	75.6	0.199	0.00893	0.15908	75.434	104.672	06
YPEL5	1114.4	0.145	0.00893	0.15908	962.949	1116.93	.
UBR1	877.1	0.133	0.00893	0.15908	873.205	988.931	.
GLOD5	9	-0.227	0.00893	0.15908	8.326	4.603	10
FZD6	855.8	-0.164	0.00894	0.15908	901.706	738.607	.
TP53RK	186.3	-0.166	0.00894	0.15908	178.857	145.901	.
FAM96AP2	7.5	-0.227	0.00894	0.15908	8.366	4.619	.
CD70	3.8	0.218	0.00895	0.15908	1.583	3.211	14
ERI3	115.5	0.177	0.00895	0.15908	103.255	132.319	.
AC093158.1	3.9	-0.216	0.00896	0.15919	4.951	2.448	.
FBXW11P1	2.1	0.186	0.00897	0.15922	1.082	2.948	.
AL137127.1	6	0.222	0.00897	0.15929	5.302	10.465	.
LINGO1	11.2	0.221	0.00898	0.15933	5.709	11.108	03
CCNK	166.3	0.147	0.009	0.15958	161.78	188.456	.
RTP4	64.4	-0.195	0.00901	0.15958	65.732	48.172	10
PIEZO1	356.3	0.2	0.00901	0.15962	398.943	556.19	06
IKBKE	49	0.208	0.00902	0.15962	31.661	46.135	15
DNHD1	214.1	0.202	0.00903	0.15962	221.625	311.384	19
PCAT7	10.1	-0.222	0.00903	0.15962	8.077	4.141	.
FUT9	14.4	0.163	0.00904	0.15976	3.356	1.607	12
SLC30A8	6.7	-0.16	0.00905	0.15976	8.178	2.576	01
AC112503.2	6.4	-0.218	0.00905	0.15976	11.496	5.702	.
RPL7AP60	9.2	0.225	0.00906	0.15977	9.121	15.108	.
AC012368.2	9.7	0.218	0.00906	0.15978	10.183	20.216	.
AC078962.2	2.8	0.204	0.00907	0.15978	2.39	5.524	.
ZADH2	424.3	-0.145	0.00907	0.15978	504.384	435.304	.
Z98749.1	9.7	-0.216	0.00909	0.15999	16.461	7.978	.
AC084809.1	3.9	-0.218	0.00909	0.15999	3.236	1.673	.
MBD6	154	0.189	0.00913	0.1604	146.963	196.364	06
USP51	115.2	-0.181	0.00913	0.1604	133.985	103.655	07
IGHV3-64D	7.2	0.181	0.00914	0.1604	22.135	3.574	.
AC147651.1	5.6	0.218	0.00915	0.1604	4.973	9.967	.
CD300LF	125.1	0.21	0.00915	0.1604	128.267	187.491	17
AC004922.1	2.2	0.209	0.00915	0.1604	1.936	4.228	.
AC027601.1	4.7	0.205	0.00917	0.1607	2.077	4.708	.
AL356124.2	8.2	0.225	0.00918	0.16074	9.321	15.573	.
RPL7P41	1.9	0.184	0.00918	0.16074	2.006	5.259	.
AC087854.2	10.8	0.225	0.00919	0.16082	10.843	18.139	.
AL355377.3	22.1	0.225	0.0092	0.16082	21.556	36.316	.
CNKSR3	229.1	0.19	0.00923	0.16126	232.552	312.059	20
AL158071.1	8.1	0.224	0.00925	0.16146	6.431	11.639	.
AC079905.2	4	0.21	0.00925	0.16146	2.098	4.409	.
DUSP10	202.5	0.176	0.00926	0.16155	159.721	204.243	14
IGHV3-49	27.2	-0.205	0.00927	0.1616	15.523	7.034	.
NAMPT	3206.1	0.2	0.00928	0.16167	3315.92	4649.89	20
OR5P4P	11	0.217	0.00929	0.16167	12.791	25.181	.
LRP1B	24.5	-0.212	0.00929	0.16167	28.885	13.93	01
TNPO3	522.4	0.133	0.0093	0.16167	545.745	619.019	.
MRPS36	229.5	-0.168	0.0093	0.16167	207.183	167.117	18
C12orf75	215.5	-0.209	0.00934	0.16213	228.774	156.168	13
EIF2AK2	1633.9	-0.135	0.00935	0.16213	1794.12	1576.07	.
AC130415.1	1.5	-0.137	0.00935	0.16213	2.864	0.69	.
KIT	884.3	-0.205	0.00935	0.16213	1027.24	715.638	07
AC090617.5	11.5	0.223	0.00936	0.16213	10.356	17.497	.
FOXP4	169	0.187	0.00936	0.16213	133.463	177.184	04
WEE1	528.4	0.182	0.00936	0.16213	441.989	576.58	20
KIF26B-AS1	11.4	0.212	0.00937	0.16213	3.383	6.871	.
AC025857.2	11.8	0.22	0.00938	0.16233	10.507	16.927	.
AL009028.1	2.1	-0.188	0.0094	0.16246	2.666	1.154	.
CCDC9	48.8	0.211	0.0094	0.16247	54.594	81.079	06
AC098869.2	13.8	0.221	0.00943	0.16291	12.78	20.242	.
MIR454	1.9	0.187	0.00944	0.16298	1.025	2.69	.
RHOT2	136.7	0.2	0.00945	0.16305	112.568	158.3	06
SNORA70F	3.4	0.219	0.00946	0.16305	2.88	5.891	.
BACH2	161.4	0.193	0.00946	0.16305	162.945	222.339	02
BNIP1	42.3	0.198	0.00947	0.16313	29.782	41.329	15
AC008543.1	7	0.221	0.00951	0.16355	6.466	11.969	.
ARHGAP23	187.5	0.175	0.00951	0.16355	228.605	291.03	05
MED16	174	0.169	0.00951	0.16355	156.268	195.444	.
PDE4B	563.2	0.186	0.00952	0.16355	585.79	777.805	20
TLK2	389.3	0.119	0.00952	0.16355	390.392	432.715	.
MIR22HG	250.9	0.195	0.00953	0.16355	286.171	393.774	.
TRA2B	1460.7	0.14	0.00954	0.16364	1566.67	1802.16	.
SERPIND1	113.3	0.22	0.00955	0.16378	31.795	57.924	10
AL021938.1	2	0.198	0.00956	0.16394	1.557	3.688	.
AC245014.3	12.3	0.211	0.00958	0.16416	10.867	22.233	.
PHBP19	11.8	0.221	0.00959	0.16416	10.395	18.621	.
EHBP1L1	286.8	0.187	0.00962	0.16454	287.064	383.31	06
KCNMB2	21.6	-0.221	0.00962	0.16454	22.362	12.55	13
AC019131.2	31.6	-0.208	0.00963	0.16454	39.664	50.292	.
TNFRSF25	32.7	0.22	0.00964	0.16454	21.324	34.736	06
PPIAP53	11.4	0.219	0.00964	0.16454	10.332	19.368	.
AC121758.2	2.1	-0.186	0.00964	0.16454	6.18	2.173	.
CASC4	2839.1	-0.158	0.00965	0.16459	2556.66	2119.73	.
ASIC1	10.7	0.22	0.00967	0.16486	7.364	13.119	03
CCN4	155.4	0.208	0.00969	0.16508	76.392	112.467	12
EXOSC2	83.8	0.176	0.00969	0.16508	70.679	90.943	.
BLK	21.6	0.197	0.00971	0.16523	7.468	16.667	14
TSPAN13	2333.9	-0.178	0.00972	0.16523	2318.94	1795.35	10
MTOR	753.9	0.139	0.00973	0.16523	719.334	825.972	.
RNU6-987P	1.9	-0.197	0.00973	0.16523	2.915	1.21	.
DOCK11P1	4.4	0.221	0.00974	0.16523	4.873	8.731	.
AC138409.1	45.3	0.22	0.00974	0.16523	37.779	61.749	.
LRCH4	52.6	0.208	0.00974	0.16523	55.465	81.884	06
MIR4481	2.2	0.182	0.00975	0.16528	0.977	2.762	.
RFTN1	697	0.159	0.00975	0.16528	698.028	844.953	.
HINT3	765.1	-0.158	0.00977	0.16548	821.499	682.329	.
PNMA6A	2.8	-0.181	0.00977	0.16548	2.693	0.979	03
SLC4A3	10.5	0.206	0.00978	0.16557	7.852	16.326	06
RPP21	19.4	0.206	0.00982	0.16603	15.501	22.771	15
SPAG4	27.1	0.22	0.00983	0.16609	11.154	18.831	12
DNM2	583.9	0.165	0.00983	0.16609	608.92	751.937	.
AC074043.1	4.2	0.22	0.00986	0.16639	4.635	8.076	.
FNTA	539.6	-0.141	0.00986	0.16639	556.896	482.238	.
C1D	205.2	-0.171	0.00987	0.16644	193.304	153.658	.
VCPIP1	1083.1	-0.143	0.00988	0.16662	1128.5	973.912	.
AP001267.1	1.9	0.2	0.00989	0.16669	2.15	4.582	.
THOC5	246.8	0.166	0.0099	0.16669	231.603	287.025	.
TNFSF9	19.4	0.219	0.00991	0.16669	9.733	16.487	12
RALGDS	165	0.171	0.00991	0.16669	170.946	214.736	.
DDX6	2553.7	-0.115	0.00992	0.1668	2638.93	2390.95	.
AL139353.1	6.3	0.219	0.00993	0.16684	6.395	10.711	07
RN7SKP97	14.1	0.219	0.00995	0.16704	10.45	18.028	.
LINC01796	2.2	-0.161	0.00995	0.16709	1.356	0.413	.
RCHY1	388.3	-0.153	0.00997	0.16719	425.732	358.831	.
SNORA55	6.1	0.213	0.00999	0.16719	5.266	10.279	.
HNRNPA1P9	1.8	0.171	0.01	0.16719	1.517	4.268	.
TNIP2	119.3	0.16	0.01	0.16719	108.391	262.915	.
HNRNPA2B1	5941.4	0.117	0.01	0.16719	5295.63	5861.35	.
TTC31	103.4	0.175	0.01001	0.16719	90.836	116.07	06
AC007431.3	2.4	0.17	0.01001	0.16719	1.475	4.297	.
TBX1	11.9	0.219	0.01002	0.16719	8.795	15.026	06
CD209	43	0.214	0.01002	0.16719	28.683	44.78	03
STK32A	206.3	0.199	0.01002	0.16719	79.448	112.36	12
SPG7	491.9	0.185	0.01002	0.16719	466.594	622.432	06
MYO7A	42.9	0.214	0.01003	0.1672	24.754	38.238	15
AC104365.2	20.5	0.212	0.01004	0.16732	18.713	28.56	.
PRR14	91.8	0.166	0.01004	0.16732	87.877	108.542	.
ADCY10	7.3	0.216	0.01005	0.16738	6.059	11.389	01
KIF26B	293.6	0.204	0.01006	0.16745	72.612	104.973	12
SEC24D	1147.5	0.149	0.01007	0.16752	749.427	881.609	.
LINC00402	9	0.201	0.01008	0.16752	3.806	8.244	.
DDX41	141.2	0.175	0.01008	0.16752	105.613	135.592	04
KIF7	20.6	0.214	0.01011	0.16783	18.825	29.351	06
MEIS3	19.4	0.211	0.01011	0.16785	16.091	24.566	03
MTPN	1629.9	-0.139	0.01013	0.16801	1847.77	1607.32	.
INKA2	100.1	0.177	0.01017	0.16849	118.489	153.13	05
AC005480.2	1.3	-0.193	0.01017	0.16849	1.244	0.919	.
FBXO27	22.3	-0.208	0.0102	0.16888	19.423	12.834	16
LINC01002	9.4	0.206	0.01021	0.16899	7.918	11.476	.
AC113143.2	1.8	0.171	0.01022	0.16899	1.062	3.098	.
RGPD2	8	0.213	0.01023	0.16899	6.814	12.924	20
LRP5L	40.8	0.211	0.01023	0.16899	38.4	58.686	19
SOD2	4790.6	0.174	0.01023	0.16899	4655	5964.13	20
UTP6	308.3	0.144	0.01023	0.16899	255.973	297.275	.
ZFP14	196	-0.163	0.01026	0.16928	202.346	165.111	.
CXorf56	77.1	-0.17	0.01026	0.16928	82.604	65.45	.
PYCR1	45.9	0.213	0.01028	0.1694	10.957	20.489	16
PSTPIP1	54	0.209	0.01028	0.1694	53.637	81.562	06
AC090510.4	2.1	0.186	0.01029	0.1694	1.531	3.677	.
SCRN3	401.8	-0.159	0.0103	0.16944	387.552	319.183	.
STARD3NL	417.2	-0.163	0.01031	0.16944	417.04	339.945	.
AL022345.1	1.9	-0.177	0.01031	0.16944	3.81	1.466	.
RNU6-151P	7.3	0.212	0.01032	0.16944	6.164	11.622	.
DUSP14	72.2	0.19	0.01032	0.16944	59.332	81.554	13
PPIAP16	2.1	0.201	0.01033	0.16944	2.011	4.332	.
PIGA	471.1	0.191	0.01033	0.16944	449.814	615.439	20
BMPR2	7067.8	-0.168	0.01033	0.16944	10074.5	8052.51	02
MKI67	251.9	0.203	0.01036	0.16971	102.368	148.663	12
ZNF316	97.9	0.196	0.01036	0.16971	87.01	122.587	06
AP004608.1	39.9	0.186	0.01036	0.16971	8.184	19.275	.
RPS25P9	7.5	0.215	0.01037	0.16972	7.678	14.04	.
CLTRN	34	-0.214	0.01039	0.1699	11.228	6.044	16
AL049840.6	56.9	0.189	0.0104	0.16996	55.817	76.426	.
EPHA10	8.1	0.194	0.0104	0.16998	1.24	9.414	16
LYPLAL1	432.1	-0.165	0.01041	0.16998	403.461	324.851	.
AL117336.1	5.5	0.204	0.01042	0.17012	4.745	9.736	.
CAB39	1630.4	-0.14	0.01043	0.17021	1695.75	1470.06	.
JAK3	123.8	0.198	0.01047	0.17051	78.499	111.576	14
ENTR1	97.8	0.165	0.01047	0.17051	75.334	93.628	.
IKZF2	619	-0.158	0.01047	0.17051	517.253	426.929	.
AL118516.1	31.8	0.2	0.01048	0.17051	19.727	28.363	.
MED28	547.7	-0.118	0.01048	0.17051	577.244	521.731	.
H2AZ2	2092.3	-0.132	0.01048	0.17051	2228.38	1963.78	.
GBP2	783.1	0.158	0.0105	0.17067	770.929	934.715	.
BTG2	1762.6	0.187	0.01052	0.17095	1781.05	2412.77	20
ZDHHC11B	124.4	0.214	0.01053	0.17095	126.315	225.812	19
MDFIC	1031.9	-0.162	0.01053	0.17095	1069.58	871.746	.
RBM18	401.8	-0.149	0.01055	0.17103	428.266	363.074	.
SNHG30	39.4	-0.186	0.01055	0.17103	41.325	30.954	.
COL17A1	75.4	0.214	0.01056	0.17103	28.89	47.987	16
TBC1D8	299.6	0.169	0.01056	0.17103	282.652	355.496	.
RAB14	1276.2	-0.139	0.01057	0.17109	1507.78	1310.18	.
RN7SL754P	3.5	0.197	0.01058	0.17114	3.175	6.921	.
HELZ2	105.1	0.208	0.0106	0.17137	108.274	165.131	06
AC091167.1	3.6	-0.214	0.01061	0.17156	5.151	2.904	.
AC244197.3	15.5	0.214	0.01065	0.172	14.632	25.476	19
AZIN2	40.6	0.208	0.01068	0.17246	28.952	44.055	15
DUS2	53.8	0.186	0.01071	0.17294	46.586	63.092	06
ZNF200	104.4	0.162	0.01072	0.17294	87.138	107.74	.
SRCAP	58.9	0.173	0.01074	0.17307	58.723	75.384	.
MCM7	215.8	0.17	0.01074	0.17307	188.834	239.737	.
AC108673.2	2.5	0.206	0.01075	0.17307	1.801	3.753	.
ARNTL2-AS1	3.5	0.179	0.01075	0.17307	2.028	4.879	.
SLC26A1	12.3	0.21	0.01077	0.17326	10.987	20.554	06
AC010343.3	2.1	-0.15	0.01078	0.17343	2.812	0.881	.
FUS	1042.6	0.15	0.01079	0.17347	929.77	1098.97	.
AL450384.2	23.7	0.209	0.0108	0.17347	22.311	34.394	.
SMPD4	150.1	0.166	0.0108	0.17347	133.939	166.944	.
OR13D3P	1.5	-0.162	0.01081	0.17354	2.896	0.917	.
H2AX	61.6	0.17	0.01082	0.1736	43.442	55.13	12
AC005899.1	1.6	0.183	0.01084	0.17369	1.317	3.02	.
DSEL	278.6	-0.175	0.01084	0.17369	353.889	274.539	02
PTBP1	681.1	0.14	0.01086	0.174	626.952	724.289	.
LMO7DN	10.1	0.21	0.01087	0.17404	8.854	16.008	.
DUSP4	213.2	0.203	0.01089	0.17407	152.722	225.943	03
PLCG1	388.1	0.177	0.01089	0.17407	407.161	532.115	06
RBM12B	558.8	-0.146	0.01089	0.17407	589.861	503.892	.
ETF1P2	35	0.192	0.0109	0.17407	38.443	53.43	.
ALDH7A1P1	4.7	0.211	0.01091	0.17425	4.582	8.185	.
CCR7	59.9	0.212	0.01093	0.17438	28.839	46.784	14
PTRH1	2.4	0.204	0.01095	0.17441	2.29	4.646	.
HILPDA	78.6	0.203	0.01095	0.17441	40.371	59.718	12
GDPD3	16.8	0.212	0.01096	0.17441	15.746	25.877	06
SERHL2	8.6	0.212	0.01096	0.17441	7.41	12.554	06
BRF1	117.9	0.186	0.01096	0.17441	116.172	157.198	06
AC079140.1	2.6	0.183	0.01096	0.17441	2.62	6.149	.
SMG1P6	15.5	0.2	0.01097	0.17441	15.515	22.735	.
TF	19.6	0.211	0.01098	0.17448	14.912	26.322	01
TRIO	1780.9	0.155	0.01098	0.17448	1633.15	1961.43	.
SH3D21	50.1	0.205	0.01101	0.17477	41.71	63.257	06
AL139423.1	25.2	0.207	0.01107	0.17558	30.094	46.528	.
AC011481.3	2.2	0.189	0.01107	0.17558	1.724	3.7	.
AC005837.1	2.9	0.196	0.01108	0.17558	2.092	4.154	.
CCNL2P1	23.7	0.207	0.01109	0.17558	22	34.357	.
SPRED3	9.6	0.202	0.01109	0.17558	3.571	6.759	12
SGSM2	211.9	0.198	0.01109	0.17558	203.341	292.786	06
TSNAX-DISC1	1.9	0.184	0.0111	0.17558	1.669	3.833	.
FAM133DP	5.8	0.206	0.01112	0.17595	4.778	6.831	.
CCNJP2	7.1	0.208	0.01113	0.17598	7.056	12.766	.
CSNK2B	97.7	0.16	0.01114	0.17608	83.818	102.572	.
AC124248.1	3.5	0.204	0.01116	0.17611	2.168	4.324	.
TMEM144	287.6	-0.167	0.01116	0.17611	227.327	180.5	18
TMEM52	5.1	0.196	0.01117	0.17615	1.779	3.749	16
USP32P3	16.8	0.21	0.01118	0.17624	17.256	27.901	.
GTF3C4	496.8	-0.147	0.01119	0.17641	530.769	450.963	.
SDR42E1P5	1.5	0.125	0.01121	0.17653	1.171	4.692	.
[truncated: 58,592 more rows]

## Sheet: Tumor
gene	baseMean	log2FC	pvalue	padj	T-NoRecurrence5y	T-Recurrence	module
CCDC26	18.6	-2.438	1.60366e-15	5.4008e-11	218.661	332.539	.
SUCNR1	179.7	1.379	1.30912e-10	2.20442e-06	133.871	399.652	14
ABCC2	36.6	1.844	2.7469e-09	3e-05	59.26	110.496	06
FGL1	20.3	2.244	4.92727e-09	4e-05	26.192	199.437	12
GRID2	6.9	-2.294	1.03575e-08	7e-05	5.026	0.503	11
ZNF667	50.1	-0.992	1.27529e-08	7e-05	62.012	27.765	07
CYP24A1	150.4	2.158	2.02343e-08	0.0001	80.607	613.514	12
OLFM4	2.9	2.313	2.40019e-08	0.0001	1.274	570.173	03
B4GALNT2	10.3	2.028	3.10748e-08	0.00012	9.58	29.666	13
RNFT2	22.6	1.176	3.70806e-08	0.00012	17.471	47.148	12
AC006539.2	5.1	-1.946	3.91729e-08	0.00012	6.293	0.996	.
ALDH3A1	90.1	1.662	1.43529e-07	0.0004	123.621	306.367	16
LINC02241	10.1	-1.493	1.65705e-07	0.00041	10.713	2.847	.
ZNF676	40.1	-1.082	1.69791e-07	0.00041	39.592	16.051	19
AC097537.1	15.3	-1.516	2.8474e-07	0.00064	7.49	1.826	.
AL161431.1	12	1.803	3.79925e-07	0.0008	5.863	33.859	.
ACTN2	54.5	-0.98	4.52567e-07	0.0009	40.042	17.328	11
SYT13	16.5	1.792	6.98865e-07	0.00131	8.809	54.902	03
EPHA5	12.7	1.668	8.00505e-07	0.00142	5.239	26.821	07
FAR2	256.2	-0.45	9.17983e-07	0.00155	203.217	144.572	.
ARNTL2	193.2	0.827	9.91256e-07	0.00159	202.302	398.336	12
ANKRD34C-AS1	3.2	-1.83	1.17137e-06	0.00175	4.758	0.557	.
SLC16A14	151.9	0.989	1.19747e-06	0.00175	134.015	316.795	03
TATDN2P3	5.4	-1.699	1.30628e-06	0.00183	5.379	0.831	.
TCN1	17	1.79	1.38454e-06	0.00187	35.114	66.634	12
CACNB2	161.2	-0.626	1.53058e-06	0.00192	153.673	94.462	19
CACNA1C	325.7	-0.668	1.5369e-06	0.00192	308.306	183.007	19
AC087341.1	5.7	-1.698	1.68181e-06	0.00202	2.285	0.354	.
LAPTM4B	1688.8	0.796	1.91133e-06	0.00216	1910.45	3680.09	18
DCLK2	85	-0.728	1.92807e-06	0.00216	74.895	41.657	19
AC092640.1	39.3	-1.225	2.02964e-06	0.00216	21.865	6.65	.
ZNF208	90.3	-0.863	2.07946e-06	0.00216	116.084	56.6	09
LINC01558	9.8	-1.177	2.1173e-06	0.00216	14.016	4.337	.
ERO1A	1786.9	0.652	2.25715e-06	0.00219	2039.58	3404.36	18
YPEL4	30.2	-0.983	2.27786e-06	0.00219	25.993	10.882	05
SPINK1	824.5	1.534	2.43292e-06	0.00228	651.191	3141.03	12
AKR1B10	12.2	1.687	2.76182e-06	0.00251	132.021	195.128	12
NR2F2-AS1	164.3	-0.714	2.92941e-06	0.00251	135.699	76.261	.
FGA	122	1.396	2.93963e-06	0.00251	575.988	1701.15	12
AC008055.2	1.3	-1.692	2.98148e-06	0.00251	2.135	0.135	.
CARMN	586	-0.878	3.15748e-06	0.00254	517.961	243.489	.
RNU6-321P	4.8	-1.455	3.17043e-06	0.00254	4.766	0.911	.
ZNF521	349.3	-0.59	3.34855e-06	0.00261	371.334	234.542	02
RNU7-28P	1.6	-1.618	3.41186e-06	0.00261	2.189	0.239	.
AL645504.1	12.6	-1.074	3.5613e-06	0.00267	13.676	5.333	.
PEG3	112.1	-0.723	3.7097e-06	0.00272	91.282	51.201	11
NOVA1	52.1	-0.892	3.88368e-06	0.00278	68.62	31.767	09
AC011853.2	5.3	-1.44	3.99247e-06	0.0028	5.444	1.286	.
CCDC173	63.7	-0.973	4.21562e-06	0.0029	62.866	45.189	08
FAM114A2	267.9	-0.403	4.35533e-06	0.00292	327.059	237.775	.
ZNF385D	109.5	-0.845	4.41536e-06	0.00292	104.873	50.232	02
AC019270.1	13.5	-1.231	4.51986e-06	0.00293	10.808	3.507	.
NPW	2.9	1.569	4.83387e-06	0.00307	1.603	10.637	12
LINC01791	1.6	-1.54	5.85514e-06	0.00365	1.71	0.21	.
SHANK3	294.6	-0.839	6.03981e-06	0.00368	166.074	80.485	19
KALRN	409	-0.645	6.12164e-06	0.00368	334.459	199.136	19
AL354953.1	7.7	1.015	7.20246e-06	0.00426	6.241	15.893	.
STAB2	35.8	-0.986	7.5082e-06	0.00436	40.651	16.25	05
TTC28	700.8	-0.393	7.86319e-06	0.00449	540.12	397.501	11
RPL21P5	4.7	-1.1	8.03795e-06	0.00451	6.668	2.283	.
IGLV5-45	18.1	-1.444	8.32749e-06	0.00453	40.738	7.309	.
CALCA	6.6	1.476	8.34289e-06	0.00453	3.419	25.225	20
RBM22P4	3.1	-1.444	8.74863e-06	0.00468	3.694	0.697	.
PTPRQ	254.3	-0.922	9.22893e-06	0.00486	112.579	48.61	11
AL133476.1	14.4	-1.037	9.61013e-06	0.00498	13.589	4.887	.
GDA	11.9	1.417	1e-05	0.00517	6.513	36.459	13
LZTS1-AS1	3	-1.427	1e-05	0.00517	2.295	0.337	.
TEX41	72.9	-0.831	1e-05	0.00531	102.939	49.715	.
LINC01535	8.7	-1.005	1e-05	0.00531	13.274	5.15	.
MGARP	6.2	-1.151	1e-05	0.00536	7.261	6.965	02
TDRD1	23.4	1.274	1e-05	0.00555	33.328	61.245	03
TPT1P5	12.9	-0.826	1e-05	0.00562	12.543	5.794	.
DNAI2	14.5	-1.327	1e-05	0.0059	14.733	12.415	08
AC091646.1	15.3	-1.207	1e-05	0.00603	10.855	3.019	.
PRICKLE2	550.5	-0.472	1e-05	0.00607	397.632	273.494	11
ZBBX	193	-1.282	1e-05	0.00631	221.545	131.471	08
CTSV	15.6	1.13	1e-05	0.00639	9.63	30.854	03
RRAD	205.9	0.805	2e-05	0.00668	171.131	348.052	20
DNAH12	388.2	-1.167	2e-05	0.00668	378.738	371.169	08
MCFD2P1	1.6	-1.342	2e-05	0.00671	3.169	0.46	.
BUB1	78.5	0.72	2e-05	0.00682	89.038	164.257	12
GAPDH	2591.8	0.579	2e-05	0.00682	2829.89	4502.92	12
TAF7	1117.5	0.295	2e-05	0.00682	1181.66	1502.05	.
GFOD1	294.1	-0.53	2e-05	0.00682	202.455	132.917	11
ABCA9	254	-0.658	2e-05	0.00682	177.342	102.886	11
AP001172.1	30.5	-0.89	2e-05	0.00682	38.922	16.73	.
OVCH1	61.9	-0.903	2e-05	0.00682	38.062	16.41	11
AC009063.3	5.1	-1.129	2e-05	0.00682	3.574	1.091	.
ZNF366	79.7	-0.654	2e-05	0.00714	56.005	32.245	11
AL033539.2	12.6	-1.222	2e-05	0.00727	7.996	1.952	.
RNA5SP33	18	-0.879	2e-05	0.00738	19.146	8.527	.
AL356534.1	34.7	-0.71	2e-05	0.00771	30.706	16.912	.
CEACAM8	32.9	-1.234	2e-05	0.00772	74.882	17.324	10
AC007608.4	16	-0.907	2e-05	0.00802	11.201	4.706	.
CCDC81	44.1	-0.962	2e-05	0.00802	41.19	30.631	08
MT-TS2	8.5	-1.007	2e-05	0.00802	13.988	5.223	.
ACACB	350.5	-0.593	2e-05	0.00826	273.996	168.974	19
FEZ1	220.1	-0.624	2e-05	0.00837	224.995	133.132	11
AC020916.1	430	-0.947	2e-05	0.00837	323.419	127.616	.
MTCYBP43	1.7	-1.187	2e-05	0.00837	3.203	0.334	.
CT83	9.1	1.234	3e-05	0.00837	4.528	21.705	01
HILPDA	78.6	0.739	3e-05	0.00837	80.456	152.256	12
H2AZ1	886.7	0.389	3e-05	0.0084	935.561	1275.87	.
ARHGEF33	30.7	-0.813	3e-05	0.00843	26.925	12.582	19
SOX5	395.5	-0.507	3e-05	0.00869	286.959	190.266	11
AC108734.4	18.8	-0.861	3e-05	0.00869	16.352	7.325	.
PCAT14	7.8	-1.234	3e-05	0.00869	7.833	1.188	.
SNHG27	2.3	-1.229	3e-05	0.00883	4.692	0.827	.
CCN3	122.3	-0.778	3e-05	0.00888	130.056	135.622	02
RDH5	7.7	-1.08	3e-05	0.00888	9.979	3.061	01
ABCA6	962.4	-0.505	3e-05	0.00904	756.421	504.689	11
NEXN	538.4	-0.542	3e-05	0.00904	415.023	267.97	11
LSM1P1	2.9	-1.175	3e-05	0.00904	3.532	0.807	.
AICDA	2.7	1.193	3e-05	0.00935	1.477	8.646	03
UCHL1	187.9	0.996	3e-05	0.00935	188.272	531.958	12
PERP	1633.2	0.563	3e-05	0.00935	1749.64	2766.38	18
ABCC9	1127.1	-0.503	3e-05	0.00935	1047.86	699.774	11
RBMS3-AS2	83.8	-0.659	3e-05	0.00935	62.627	35.995	.
FERMT1	145.9	0.7	4e-05	0.01029	179.137	328.613	18
RYR2	636.3	-0.562	4e-05	0.01029	542.394	342.536	11
NRXN1	18.7	-0.976	4e-05	0.01029	21.598	7.749	07
NRAD1	11.8	-1.175	4e-05	0.01029	10.82	7.455	.
BANCR	7.6	1.092	4e-05	0.01044	2.168	7.77	.
ADARB1	606.4	-0.468	4e-05	0.01059	430.604	295.924	11
NOTCH4	315.7	-0.723	4e-05	0.01059	188.334	99.478	05
B4GALT1	2021.5	0.472	4e-05	0.01082	1989.01	2907.6	12
SEMA4B	280.6	0.587	4e-05	0.01095	293.531	476.675	12
ADAMTS9-AS2	235.7	-0.631	4e-05	0.01133	176.864	103.957	.
AC073343.2	5.7	-0.849	4e-05	0.01133	6.231	2.73	.
CADM3-AS1	21.1	-0.945	4e-05	0.01137	16.565	5.926	.
MTND1P23	121.3	-0.971	4e-05	0.01137	229.57	60.476	.
RNU2-20P	1.8	-0.999	4e-05	0.01137	2.908	0.214	.
MTCO1P53	11.8	-0.979	5e-05	0.01148	20.976	7.234	.
DUXB	9.6	0.929	5e-05	0.01156	6.114	16.707	01
AP001781.1	1.5	-1.069	5e-05	0.01156	2.951	0.255	.
CFAP157	31.7	-1.07	5e-05	0.01156	32.604	22.118	08
KLHL3	164.4	-0.55	5e-05	0.01198	165.41	105.126	19
SPDYE16	6.7	-0.81	5e-05	0.01212	7.047	3.096	09
BACE2	468.1	0.574	5e-05	0.01258	508.463	820.835	12
MEIS1	561	-0.44	5e-05	0.01258	391.277	274.158	11
PLAT	485.3	0.763	5e-05	0.01285	472.245	957.47	10
CYP2A6	12.4	-0.988	5e-05	0.01285	15.427	9.783	19
KIF23	88.8	0.618	6e-05	0.01285	90.358	152.747	12
ECT2	302.4	0.491	6e-05	0.01285	335	500.571	12
AP3M2	181.2	0.316	6e-05	0.01285	146.512	189.582	.
ZNF728	15.9	-0.818	6e-05	0.01285	14.317	6.558	07
SCN2A	23.3	-0.844	6e-05	0.01285	27.265	11.84	07
KIAA2012	30.7	-0.97	6e-05	0.01285	31.318	41.113	08
C5orf17	7.7	-1.088	6e-05	0.01285	12.091	2.842	.
RPL21P23	7.7	-0.938	6e-05	0.01296	4.846	1.773	.
GRIK4	31.8	-0.817	6e-05	0.01303	20.556	9.412	11
ABHD2	2478.3	0.392	6e-05	0.0133	2124.29	2927.21	.
PGBD1	55.9	-0.533	6e-05	0.0133	54.779	34.971	19
ROBO4	314.7	-0.647	6e-05	0.0133	170.839	97.509	11
RN7SL396P	45.5	-0.86	6e-05	0.0133	47.566	20.142	.
LDB3	65.1	-0.765	6e-05	0.01338	57.144	27.632	11
ZNF385D-AS2	2.9	-1.068	6e-05	0.01351	1.845	0.347	.
LINC00922	15.4	-0.829	7e-05	0.01398	16.814	7.424	.
HSPB3	6.9	-0.945	7e-05	0.01398	9.522	3.052	07
AMOTL1	1061.4	-0.369	7e-05	0.01399	780.517	576.505	11
IBA57	93.7	-0.486	7e-05	0.01399	75.936	51.369	05
ZNF471	191.4	-0.507	7e-05	0.01399	162.027	106.916	19
COL4A5	311.5	-0.568	7e-05	0.01399	245.262	151.805	11
HOXB4	32.4	-0.667	7e-05	0.01399	37.971	20.968	05
AC099550.1	11.6	-0.817	7e-05	0.01399	10.41	4.521	.
AL024474.2	12.2	-0.822	7e-05	0.01399	13.25	5.946	.
IQCJ-SCHIP1-AS1	10.2	-0.98	7e-05	0.01399	7.361	2.28	.
AC105398.2	2.4	-1.048	7e-05	0.01404	3.891	0.82	.
S100A16	343.5	0.489	7e-05	0.01407	385.263	576.624	12
AC134312.1	2.7	-1.043	7e-05	0.01407	1.516	0.326	.
PSMB1	814.2	0.284	7e-05	0.01429	924.243	1175.8	.
THSD7A	351.9	-0.481	7e-05	0.01429	299.558	201.429	11
OR7E47P	9.2	-0.898	7e-05	0.01429	5.577	2.034	.
IDO1	259.2	0.781	8e-05	0.01465	193.8	412.652	17
ZKSCAN8	513.1	-0.233	8e-05	0.01475	503.928	413.321	.
CALB1	32.4	-0.722	8e-05	0.01475	27.223	14.162	09
AC117454.1	2.5	-1.024	8e-05	0.01475	2.675	0.505	.
AC245014.3	12.3	-0.955	8e-05	0.01478	12.513	4.163	.
CDHR2	4.2	1.025	8e-05	0.0148	2.589	10.731	06
NEIL3	33.8	0.835	8e-05	0.0148	33.935	79.574	12
FAM13C	193.9	-0.557	8e-05	0.0148	140.132	86.916	11
WWTR1-IT1	8.2	-0.919	8e-05	0.0148	6.978	2.429	.
SPTA1	3.3	-1.018	8e-05	0.01507	4.203	0.951	03
FGD5	369.7	-0.444	8e-05	0.01518	229.817	159.472	11
MYH7B	29.2	-0.804	8e-05	0.01519	26.515	12.075	19
ABCA10	307.9	-0.64	8e-05	0.01534	225.336	128.084	11
NAV3	328.3	-0.516	9e-05	0.01534	335.985	217.491	02
HMCN2	46.1	-0.82	9e-05	0.01635	32.747	14.146	19
MTND5P14	16.8	-0.759	9e-05	0.01647	17.339	8.102	.
LINC02145	7.3	-0.913	9e-05	0.01664	8.764	2.976	.
SLC10A4	10.6	-0.938	9e-05	0.01664	20.339	6.592	07
MUC13	60.2	0.913	0.0001	0.01664	35.643	236.847	12
AL135905.2	120.7	0.488	0.0001	0.01664	116.044	174.867	18
PGK1	1890.2	0.345	0.0001	0.01664	2160.24	2884.93	.
MON2	1605.8	-0.28	0.0001	0.01664	1575.4	1240.87	.
PEAR1	106.6	-0.642	0.0001	0.01664	73.708	41.385	11
AC068700.1	47.5	-0.661	0.0001	0.01664	32.651	18.027	.
NPR1	142.7	-0.666	0.0001	0.01664	102.574	55.963	11
LINC02614	54.2	-0.67	0.0001	0.01664	55.541	30.001	.
AC068481.1	20.3	-0.69	0.0001	0.01664	22.917	12.082	.
MTND4P14	23.6	-0.728	0.0001	0.01664	20.524	10.245	.
AL096869.2	10.9	-0.791	0.0001	0.01664	9.787	4.279	.
ECT2L	121.9	-0.823	0.0001	0.01664	122.741	153.839	08
LOXHD1	30.1	-0.825	0.0001	0.01664	19.533	8.177	19
SAXO2	119.9	-0.863	0.0001	0.01664	125.925	118.739	08
AC107390.1	4.4	-0.893	0.0001	0.01664	4.821	1.576	.
AL590113.1	3.1	-0.934	0.0001	0.01664	3.159	0.83	.
LINC02147	4.6	-0.946	0.0001	0.01664	4.607	1.263	.
AC009142.1	1.9	-0.971	0.0001	0.01664	1.04	0.093	.
CCDC190	28.2	-0.972	0.0001	0.01664	32.85	30.965	08
AC108690.1	4.2	-0.972	0.0001	0.01664	6.401	2.863	.
UBE2V2P3	1.3	-0.975	0.0001	0.01664	2.08	0.382	.
KPNA2	297.7	0.522	0.00011	0.01705	338.247	526.696	12
FUT8	645.6	0.343	0.00011	0.01705	803.971	1072.88	18
KANK4	60.6	-0.71	0.00011	0.01705	53.996	27.052	07
AOC4P	9.8	-0.887	0.00011	0.01705	7.244	2.569	.
FTLP8	1.4	-0.959	0.00011	0.01705	1.62	0.277	.
TACSTD2	1496.5	0.531	0.00011	0.01719	1633.83	2566.8	16
VN1R85P	7.2	-0.917	0.00011	0.01719	6.696	2.228	.
CCL14	13.9	-0.909	0.00011	0.01721	12.943	3.903	05
SLC2A1	199.2	0.701	0.00012	0.01746	241.575	468.376	12
AC024337.2	23	-0.73	0.00012	0.01746	18.503	9.258	.
LINC00707	5	0.95	0.00012	0.01747	3.51	14.07	.
RUNX1T1	483.5	-0.437	0.00012	0.01767	366.85	254.158	11
PPP1R3C	286.7	-0.535	0.00012	0.01767	294.453	185.474	02
LINC00710	119.8	-0.688	0.00012	0.01767	93.524	48.984	.
AL357153.4	13.2	-0.778	0.00012	0.01767	12.749	5.75	.
LDHAL6A	9.2	-0.812	0.00012	0.01767	8.234	3.537	01
KCTD9P1	10	-0.852	0.00012	0.01767	8.608	3.362	.
ADAMTS7P3	89	-0.872	0.00012	0.01767	34.444	12.515	.
AL139385.1	2.8	0.939	0.00012	0.01784	1.399	5.679	.
AC104656.1	77.6	-0.745	0.00012	0.01784	38.052	18.288	.
MTCO1P28	4.2	-0.909	0.00012	0.01801	3.657	1.108	.
AL162385.1	3.1	-0.936	0.00013	0.01805	2.167	0.566	.
SMOC1	26.5	0.909	0.00013	0.01825	24.814	81.349	12
MFF	569.1	0.242	0.00013	0.01825	576.945	713.13	.
LDB2	819.8	-0.502	0.00013	0.01825	476.659	310.954	11
LINC00989	7.2	-0.908	0.00013	0.01825	10.38	3.171	.
RGS22	115.9	-0.7	0.00013	0.0183	100.159	97.527	08
RNU5D-1	10.6	-0.845	0.00013	0.0183	11.73	4.665	.
RIMBP2	12.1	-0.926	0.00013	0.01843	22.17	5.737	01
SOX21	7.5	-0.926	0.00013	0.01843	13.278	6.74	13
ATAD2	423.3	0.353	0.00013	0.01851	456.434	616.26	.
NALT1	2.2	-0.885	0.00013	0.01857	3.694	0.57	.
AC095050.2	4.7	-0.917	0.00014	0.01912	1.133	0.221	.
LMCD1	888.1	-0.396	0.00014	0.01914	650.321	465.554	11
ACTBP8	1.4	-0.901	0.00014	0.0192	2.411	0.577	.
EPB41L2	1975.2	-0.36	0.00014	0.01929	1435.8	1057.34	11
Z93943.1	31.3	-0.647	0.00014	0.01929	30.369	16.808	.
SH2D3C	177.5	-0.512	0.00014	0.01938	111.031	71.864	11
MIR302CHG	6.1	-0.745	0.00015	0.0195	6.173	2.982	.
AC092807.4	48.2	-0.59	0.00015	0.01979	50.526	30.255	.
ADAM9	2554.4	0.357	0.00015	0.02032	2649.51	3590.57	.
AP000857.1	12.9	-0.843	0.00016	0.02063	10.105	3.661	.
MTND4P12	1599	-0.824	0.00016	0.02072	2450	1756.02	.
AL365259.1	1.9	-0.836	0.00016	0.02072	2.312	0.23	.
SPATA1	86.5	-0.529	0.00016	0.02073	86.386	54.553	09
PDZRN4	27.2	-0.754	0.00016	0.02073	23.257	10.385	11
AC009560.4	9.1	-0.754	0.00016	0.02073	9.392	4.058	.
AL355499.1	47.6	-0.792	0.00016	0.02073	14.982	6.158	.
AC005358.1	4	-0.872	0.00016	0.02073	4.073	1.329	.
B3GNTL1P1	3.1	-0.89	0.00016	0.02073	3.432	0.922	.
KLKB1	25.2	-0.748	0.00016	0.02093	26.317	12.029	19
AL353692.1	1.3	-0.873	0.00016	0.02093	1.977	0.468	.
IFIH1	728	0.366	0.00017	0.02099	669.433	915.052	.
KLF8	298.1	-0.404	0.00017	0.02113	261.055	185.437	19
KRT8	1341.6	0.521	0.00017	0.02131	1464.7	2303.9	16
NIPA2P5	4.9	-0.878	0.00017	0.02146	3.299	0.754	.
TSKU	121.8	0.608	0.00017	0.0216	133.012	231.957	04
LBP	1.9	0.544	0.00017	0.0216	0.474	7.011	.
SCOCP1	8.5	-0.781	0.00017	0.0216	9.616	3.701	.
ADCY8	21.7	-0.818	0.00018	0.02175	9.521	3.738	11
AC074031.1	3.7	-0.855	0.00018	0.02175	1.989	0.367	.
NFE2L3	405.9	0.386	0.00018	0.02184	390.13	542.908	.
ADAMTS8	165.2	-0.604	0.00018	0.02184	116.948	67.279	11
AL035106.1	3.6	-0.854	0.00018	0.02184	2.651	0.581	.
RNU6-195P	5	-0.862	0.00018	0.02184	7.275	1.884	.
ITIH3	24.5	-0.609	0.00018	0.02189	21.661	12.249	05
C17orf49	6.5	-0.774	0.00018	0.02189	6.881	2.867	01
AL807761.4	23.3	-0.73	0.00018	0.02196	26.211	12.15	.
LINC00200	2.9	-0.808	0.00018	0.02202	3.715	0.604	.
POLR2H	253	0.326	0.00018	0.02203	300.965	398.053	12
VWF	2151.2	-0.57	0.00019	0.02203	1421.73	852.46	11
AC079193.2	11.6	-0.745	0.00019	0.02203	10.724	4.928	.
ZNF209P	2.1	-0.844	0.00019	0.02203	2.798	0.666	.
HIC2	68.4	-0.425	0.00019	0.02205	64.514	44.616	05
NAALAD2	104.2	-0.458	0.00019	0.02205	90.382	60.964	11
DCHS1	190.3	-0.547	0.00019	0.02207	142.388	87.891	05
AC016910.2	7.4	0.783	0.00019	0.0221	4.159	10.434	.
TESC	110.6	0.711	0.00019	0.0221	128.742	266.353	16
ARHGEF26	833.8	-0.419	0.00019	0.0221	402.305	280.439	11
NEURL1B	218.9	-0.479	0.00019	0.0221	213.95	141.147	02
AC008269.1	31.6	-0.566	0.00019	0.0221	34.495	20.57	.
LHX6	35.5	-0.693	0.00019	0.0221	38.633	19.016	02
COL5A3	57	-0.725	0.00019	0.0221	43.028	20.561	06
AC009975.1	3.8	-0.848	0.00019	0.0221	2.947	0.642	.
BUD13P1	6.4	-0.856	0.00019	0.0221	8.532	2.437	.
MTND6P4	19.9	-0.755	0.0002	0.02211	22.345	17.283	.
SNORA38B	164.5	-0.829	0.0002	0.02211	306.19	205.285	.
SDCBP2	37.3	0.62	0.0002	0.02212	34.738	62.405	04
ZEB2	4046.3	-0.328	0.0002	0.02212	3283.83	2471.58	11
AL356273.6	40.4	-0.607	0.0002	0.02212	25.947	14.72	.
AL355377.3	22.1	-0.728	0.0002	0.02212	21.433	9.796	.
AC073575.3	4.1	-0.83	0.0002	0.02212	4.1	1.374	.
RPL7P36	2.5	-0.851	0.0002	0.02212	2.574	0.69	.
LINC02224	3.9	-0.853	0.0002	0.02212	2.66	0.705	.
ETFA	428.8	0.229	0.00021	0.02255	441.317	541.188	.
AC093484.2	2.1	-0.81	0.00021	0.02255	1.37	0.234	.
AC007376.2	2	-0.836	0.00021	0.02255	2.224	0.437	.
LRRTM3	7.6	-0.837	0.00021	0.02255	7.499	2.234	07
ADAMTSL4	148	-0.655	0.00021	0.023	106.603	56.854	05
BCAS1	109.6	0.747	0.00021	0.02301	112.018	254.238	13
DNM1P47	4.4	-0.815	0.00021	0.02301	3.674	1.35	.
PRR11	52.2	0.616	0.00022	0.02301	51.039	91.379	12
MOCS1	153.8	-0.418	0.00022	0.02301	127.453	88.109	05
AL353689.3	10.7	-0.783	0.00022	0.02301	16.414	6.42	.
FAT3	623.1	-0.603	0.00022	0.02304	394.477	225.147	11
IGFBP7-AS1	4.3	-0.816	0.00022	0.02304	3.439	1.111	.
AC012409.5	9.8	-0.751	0.00022	0.02319	8.453	3.65	.
CACNG8	3.9	-0.814	0.00023	0.0238	6.211	1.972	06
CACNA1C-AS4	37.1	-0.654	0.00023	0.02408	30.918	16.442	.
AC140912.1	2	-0.818	0.00023	0.02431	2.889	0.657	.
AC040162.3	3.4	-0.816	0.00023	0.02444	2.642	0.711	.
PPP1R12B	1881.1	-0.36	0.00024	0.02445	1721.29	1258.82	11
ZNF423	88.5	-0.568	0.00024	0.02445	76.188	44.7	05
AL161773.1	21	-0.766	0.00024	0.02445	10.85	4.423	.
PSMA4	638.3	0.266	0.00024	0.02458	693.588	878.719	.
VDAC3	346	0.259	0.00024	0.02458	340.498	427.548	.
FLT4	133.5	-0.585	0.00024	0.02458	88.947	51.759	05
SUMO2P8	21	-0.668	0.00024	0.02458	18.752	9.603	.
AC105114.1	8.2	-0.77	0.00024	0.02458	8.487	3.479	.
RBBP8	580.7	0.288	0.00025	0.02502	581.083	749.613	.
AC027514.2	12.6	-0.697	0.00025	0.02526	16.847	7.741	.
ITSN1	575	-0.238	0.00025	0.02548	552.171	446.237	.
SLC22A25	8.3	-0.8	0.00026	0.02565	3.607	1.184	19
KRT18	1117.9	0.474	0.00026	0.02589	1262.18	1919.01	16
IRAK3	792.1	-0.369	0.00026	0.02589	686.232	496.736	11
DNM3	317.1	-0.383	0.00026	0.02589	279.761	200.779	19
ZSCAN1	2.7	-0.802	0.00026	0.02589	2.697	0.597	01
OR1C1	1.6	-0.674	0.00026	0.02593	1.655	0.111	.
DLG2	212.9	-0.494	0.00026	0.02596	224.112	145.035	19
SOX5-AS1	59.6	-0.62	0.00026	0.02596	45.41	24.778	.
CIB1	331.8	0.339	0.00027	0.02639	354.823	476.495	.
RASSF2	636.8	-0.367	0.00027	0.02639	583.06	423.274	05
AC083809.1	3.2	-0.799	0.00027	0.02639	3.192	0.869	.
TMEM150B	7.1	-0.801	0.00027	0.02639	4.152	1.243	05
EDARADD	14.9	0.65	0.00028	0.02673	12.885	24.756	03
MTND1P8	3.7	-0.765	0.00028	0.02673	4.288	1.749	.
AC133485.7	3.7	-0.794	0.00028	0.02674	5.401	1.45	.
ACP1	570.9	0.214	0.00028	0.02675	608.174	736.395	.
RHOJ	407.8	-0.414	0.00028	0.02675	307.057	213.443	11
BTG4	2.9	-0.649	0.00028	0.02675	4.119	4.045	08
CR381653.2	17.7	-0.735	0.00028	0.02675	11.716	4.931	.
RN7SKP71	43.6	-0.754	0.00028	0.02675	21.891	8.727	.
CFAP299	27.7	-0.793	0.00028	0.02675	34.255	22.885	08
KRT17	71.6	0.776	0.00029	0.02699	68.773	304.833	13
RHOD	41.7	0.526	0.00029	0.02699	48.517	78.558	16
ANXA2P2	85.5	0.396	0.00029	0.02699	69.05	97.421	.
CPD	2308.8	0.366	0.00029	0.02699	2396.69	3304.3	18
NKD1	474.4	-0.471	0.00029	0.02699	339.96	223.607	11
ZNF451-AS1	59.5	-0.471	0.00029	0.02699	55.47	36.888	.
AC097634.1	30.1	-0.592	0.00029	0.02699	31.118	18.015	.
RNU6-436P	1.4	-0.612	0.00029	0.02699	3.718	0.405	.
BRAFP1	10.7	-0.714	0.00029	0.02699	12.206	5.649	.
C1orf141	21.6	-0.745	0.00029	0.02699	23.71	21.068	08
RAD51AP1	53.1	0.549	0.0003	0.02718	57.67	96.797	12
YWHAZ	5635.7	0.265	0.0003	0.02718	5701.48	7229.54	.
NHSL2	632.2	-0.344	0.0003	0.02718	525.109	388.113	11
STON2	296.2	-0.369	0.0003	0.02718	261.675	188.482	02
GPR161	141.6	-0.404	0.0003	0.02718	123.166	86.502	05
WNT2B	197.3	-0.468	0.0003	0.02718	139.749	91.525	11
AC087286.2	45.5	-0.561	0.0003	0.02718	34.587	20.892	.
NPY1R	32.1	-0.677	0.0003	0.02718	27.993	31.991	07
AC002074.1	7.1	-0.703	0.0003	0.02718	7.972	3.602	.
RNU1-1	1.5	-0.759	0.0003	0.02718	1.616	0.373	.
AC073487.1	5.4	-0.761	0.0003	0.02718	5.685	2.096	.
GPR17	21.1	-0.775	0.0003	0.02718	11.875	4.339	05
DDX10P1	29.4	-0.606	0.00031	0.02718	29.217	16.321	.
PSMG1	200.1	0.315	0.00031	0.0272	228.797	303.403	18
PDZRN3	262.5	-0.393	0.00031	0.02749	247.732	174.34	02
BCL6B	184.9	-0.513	0.00031	0.02762	130.518	81.928	11
AC011195.1	16.8	-0.759	0.00031	0.02762	16.603	6.263	.
LINC00670	9.9	-0.727	0.00032	0.02776	7.342	3.067	.
ANXA2	5631.6	0.276	0.00032	0.02791	5025.53	6435.15	.
C20orf194	513.1	-0.277	0.00032	0.02791	429.238	334.044	.
RPL7P7	9.9	-0.694	0.00032	0.02791	12.321	6.053	.
COL4A2-AS2	14.1	-0.73	0.00032	0.02791	9.715	3.982	.
FDFT1	859	0.327	0.00032	0.02795	807.388	1079.86	.
ADAM20P1	19.6	-0.651	0.00033	0.02848	19.628	9.765	.
IL1A	45.3	-0.704	0.00033	0.02848	34.995	15.716	17
AC104634.1	1.1	-0.728	0.00034	0.02896	1.919	0.48	.
AC011451.2	21.7	-0.667	0.00034	0.02917	22.379	10.989	.
LINC01340	9.7	-0.737	0.00034	0.02917	13.368	5.064	.
LINC02211	5.8	-0.759	0.00034	0.02936	8.098	2.807	.
GPLD1	60.9	-0.469	0.00035	0.02936	72.033	47.52	01
HNRNPCP6	19.6	-0.692	0.00035	0.02936	13.777	6.244	.
AC107029.1	5.2	-0.756	0.00035	0.02936	6.214	2.014	.
AC022960.1	11.4	-0.629	0.00035	0.02939	11.923	6.319	.
AC099804.1	17.1	-0.653	0.00035	0.0295	15.157	7.503	.
TMEM54	100.3	0.437	0.00035	0.02957	114.037	169.031	16
AC025809.1	1.5	-0.743	0.00035	0.02957	1.56	0.445	.
GOT2	305.8	0.288	0.00036	0.02992	317.844	412.704	.
RPL4P6	10.6	-0.669	0.00036	0.02992	10.124	5.007	.
AC095050.1	12.4	-0.747	0.00036	0.02992	3.574	1.21	.
AC068491.2	1.6	-0.728	0.00036	0.02998	2.373	0.531	.
EHD4-AS1	21.6	-0.67	0.00036	0.03027	22.924	10.482	.
RNU7-133P	1.4	0.71	0.00037	0.03036	0.556	2.977	.
CEP55	38.7	0.631	0.00037	0.03036	44.455	85.086	12
PALD1	138.8	-0.526	0.00037	0.03036	104.805	64.114	05
NPM1P30	18.3	-0.669	0.00037	0.03039	12.233	5.877	.
RN7SL3	214.6	-0.735	0.00037	0.03039	298.729	82.96	.
AC147067.2	1.7	-0.727	0.00037	0.03054	0.949	0.176	.
STON1	225.9	-0.395	0.00038	0.03054	199.406	140.277	02
HPSE2	73.3	-0.636	0.00038	0.03054	79.63	40.466	07
TPH1	20.2	-0.668	0.00039	0.03136	26.496	24.019	09
TMEM74B	30.4	-0.624	0.00039	0.03161	18.986	9.909	05
MIR99AHG	592.6	-0.431	0.00039	0.03173	549.863	372.948	.
AP4S1	154.1	-0.34	0.0004	0.03207	148.24	109.438	.
AC008543.5	3	-0.669	0.0004	0.03207	4.806	1.045	.
AC018398.1	32.9	-0.6	0.0004	0.03234	38.369	20.381	.
DCDC1	84.6	-0.723	0.00041	0.03255	81.919	71.51	08
ADIRF-AS1	36.8	-0.632	0.00041	0.03257	25.939	13.083	.
PTPN14	1139.8	-0.242	0.00041	0.03275	1023.38	819.419	.
AC026124.1	43	-0.594	0.00041	0.03275	23.759	13.059	.
SQLE	430.2	0.418	0.00042	0.03319	423.901	618.524	10
ST8SIA4	662.9	0.416	0.00043	0.03361	673.718	981.234	14
TXN	844.4	0.327	0.00043	0.03361	896.28	1203.71	18
AP001148.1	32.2	-0.601	0.00043	0.03361	27.287	14.363	.
AC021723.2	2	-0.62	0.00043	0.03361	4.072	4.32	.
AC034154.1	2.2	-0.723	0.00043	0.03361	3.933	1.14	.
AP000897.1	32.5	-0.651	0.00043	0.03367	25.389	11.921	.
AC067751.1	1.5	-0.68	0.00043	0.03367	1.588	0.364	.
COX6C	1295.8	0.308	0.00043	0.03382	1534.38	2027.64	18
COL21A1	366.8	-0.454	0.00044	0.03386	419.441	276.721	09
AC010378.2	3.6	0.706	0.00044	0.03392	2.477	9.841	.
NDUFB4	519.4	0.247	0.00044	0.03394	581.189	729.694	.
AC005162.2	27.8	-0.617	0.00044	0.03394	32.01	16.643	.
DAAM2	299.6	-0.382	0.00044	0.0341	260.997	184.704	05
RPS20P31	5.5	-0.716	0.00044	0.0341	2.742	0.985	.
CDH3	96.8	0.631	0.00045	0.03423	115.739	229.462	12
ZNF217	1175.9	0.271	0.00045	0.03423	1328.53	1703.37	.
ESYT2	2354.7	0.21	0.00045	0.03423	2214.77	2679.71	.
SECISBP2L	2713.8	-0.35	0.00045	0.03423	2385.19	1738.88	11
MAP1LC3C	29.5	-0.659	0.00045	0.03423	38.538	17.724	07
RNU7-49P	2.3	-0.679	0.00045	0.03423	2.869	0.611	.
AL354977.2	11.8	-0.619	0.00045	0.03427	13.338	6.937	.
AC009318.3	13.4	-0.564	0.00046	0.03437	14.345	7.696	.
HPRT1	181.1	0.377	0.00046	0.03451	199.49	280.32	18
ICMT	654	0.263	0.00047	0.03492	663.32	844.391	.
NFIA	4177.4	-0.273	0.00047	0.03492	3749.3	2919.13	09
AGBL3	117.2	-0.457	0.00047	0.03492	115.136	73.583	09
AC090971.7	5.6	-0.703	0.00047	0.03492	4.812	1.803	.
TPRG1	173	-0.41	0.00047	0.03493	131.241	90.54	11
LINC00839	41.8	-0.578	0.00047	0.03493	48.178	26.286	.
Z93241.1	10.9	-0.708	0.00047	0.03493	10.049	3.597	.
RNU6-1284P	8	-0.658	0.00047	0.03495	8.01	10.524	.
SLC5A8	48.3	0.699	0.00047	0.03498	28.259	74.21	20
POLR3H	213.6	-0.489	0.00048	0.03503	237.673	150.701	06
LMOD1	353.7	-0.456	0.00048	0.03519	306.849	201.187	11
TNXB	535.3	-0.62	0.00048	0.03519	256.176	131.223	05
RRM2	147.2	0.567	0.00048	0.03533	183.764	324.922	12
RGL1	776.9	-0.214	0.00048	0.03533	800.961	657.876	.
EIF4HP2	3.7	-0.703	0.00049	0.03543	4.982	1.647	.
CFAP43	324.9	-0.674	0.00049	0.03585	278.939	324.368	08
CEACAM1	293.3	0.474	0.0005	0.03585	379.426	591.283	12
CNRIP1	206.1	-0.356	0.0005	0.03585	180.514	130.619	02
VGLL3	2197.7	-0.443	0.0005	0.03585	1891.57	1256.38	02
LINC00632	2009.1	-0.451	0.0005	0.03585	2125.96	1400.84	.
AC011242.1	19.2	-0.633	0.0005	0.03585	16.955	8.2	.
AMY1B	4	0.69	0.0005	0.0361	3.702	9.632	10
LINC01465	9.7	-0.659	0.0005	0.03611	8.469	3.742	.
PPP2R2C	14.6	0.687	0.00051	0.03624	13.15	46.333	12
ZNF235	85.7	-0.345	0.00052	0.0367	88.077	64.101	.
AC011389.1	33.2	-0.609	0.00052	0.0367	24.948	12.825	.
AC114982.1	3.4	-0.679	0.00052	0.03685	5.832	1.59	.
B3GALNT1P1	9.1	-0.619	0.00052	0.03699	8.689	4.496	.
AC009951.6	2.6	-0.682	0.00052	0.03701	2.904	1.165	.
ZNF383	160.2	-0.29	0.00053	0.03728	170.103	128.689	.
NR2F1-AS1	319.2	-0.35	0.00053	0.03739	314.552	228.433	.
LINC02343	1.9	0.63	0.00054	0.03739	0.423	2.319	.
BTBD11	20.6	0.604	0.00054	0.03739	21.012	40.913	03
ZNF667-AS1	107.9	-0.422	0.00054	0.03739	116.966	78.597	.
GPAM	352.3	-0.438	0.00054	0.03739	450.366	299.824	10
ADGRE1	49.1	-0.641	0.00054	0.03739	28.818	13.674	17
HMGB2	487.1	0.254	0.00055	0.03833	512.483	647.219	.
NAV2-AS4	10.8	-0.654	0.00055	0.03835	7.322	3.216	.
TUBB4A	3.7	0.682	0.00056	0.03838	2.563	7.985	03
A2ML1	9.5	0.681	0.00056	0.03838	10.295	95.079	03
PLAAT4	359.4	0.428	0.00056	0.03838	378.188	561.826	18
AL392023.2	2.9	-0.656	0.00056	0.03838	4.273	1.034	.
NKILA	9.9	0.648	0.00057	0.03886	8.68	19.212	.
AC105206.3	15.3	-0.678	0.00057	0.03898	9.534	3.214	.
CRBN	770.5	-0.214	0.00057	0.03912	732.916	598.441	.
ARAP1-AS2	9.7	-0.67	0.00057	0.03912	10.136	4.051	.
LINC00901	11	-0.678	0.00058	0.03912	7.337	2.536	.
CACNA1C-AS3	2.4	-0.664	0.00058	0.03915	2.786	0.729	.
AC044810.1	6	-0.676	0.00058	0.03915	2.829	1.033	.
AC008957.2	5.8	-0.676	0.00058	0.03915	8.184	2.616	.
SLC19A3	152.8	-0.541	0.00058	0.03917	86.505	50.324	11
AC018647.1	23.2	-0.58	0.00058	0.03919	22.405	11.986	.
ATP6V1G1P4	3.7	-0.676	0.00058	0.03919	4.025	1.357	.
TOP2A	392	0.518	0.00059	0.03919	513.786	855.186	12
AC131212.3	20.9	-0.662	0.00059	0.03919	18.421	7.681	.
ILF2	708.7	0.273	0.00059	0.03925	887.646	1143.63	18
CMIP	435.1	0.327	0.00059	0.03927	364.577	492.413	.
AL163540.1	1.2	-0.65	0.00059	0.03936	2.101	0.543	.
MIR1262	2.7	-0.651	0.0006	0.03969	3.65	1.214	.
CKS1B	86	0.346	0.0006	0.03987	112.185	153.741	18
LINC02351	3.8	-0.632	0.0006	0.03987	10.859	4.421	.
AQP4-AS1	38.1	-0.662	0.0006	0.03987	39.969	33.302	.
KRT7	1221.5	0.415	0.00061	0.03992	1169.91	1723.08	04
LAMC2	892	0.41	0.00061	0.03992	766.094	1874.57	02
YWHAZP5	18.3	0.403	0.00061	0.03992	15.705	23.084	.
KLF5	1677.5	0.368	0.00061	0.03992	1685.11	2367.72	10
SGPL1	760	0.264	0.00061	0.03992	859.197	1098.94	.
AC079760.2	11.6	-0.641	0.00061	0.03992	8.357	3.666	.
AL109741.1	5.4	-0.66	0.00061	0.03992	3.86	1.495	.
AC008498.1	6.4	-0.661	0.00061	0.03992	5.457	2.197	.
PSMB4	1035.8	0.237	0.00062	0.03992	1250.65	1560.26	.
GRASP	113.1	-0.544	0.00062	0.03992	76.255	43.704	05
TAS2R15P	38.6	-0.549	0.00062	0.03993	41.36	23.015	.
DMPK	55.2	-0.565	0.00062	0.03993	39.315	22.024	06
FGFR1	423.2	-0.325	0.00062	0.04005	374.519	390.465	05
AC122129.1	14.7	-0.639	0.00062	0.04005	12.08	5.327	.
AL031663.3	2.4	-0.661	0.00062	0.04005	3.078	0.994	.
PCAT1	117.5	-0.487	0.00064	0.04107	152.113	94.746	.
ANGPTL4	61.6	0.613	0.00064	0.04111	54.509	111.646	03
ARHGAP31	1305.4	-0.293	0.00065	0.04115	882.12	671.511	11
LINC00882	57.1	-0.515	0.00065	0.04115	45.563	27.015	.
RNU1-34P	3.9	-0.647	0.00065	0.04115	2.878	0.793	.
SRGAP2B	34.5	-0.383	0.00065	0.04116	28.482	20.004	05
C3orf70	94.4	-0.465	0.00065	0.0412	86.228	54.652	02
AC092691.1	35.9	-0.625	0.00065	0.0412	17.528	8.18	.
HCN1	7.4	-0.636	0.00065	0.0412	19.171	19.892	10
RNU1-28P	3.6	-0.374	0.00066	0.0412	4.336	3.489	.
RNVU1-7	4.1	-0.593	0.00066	0.0412	3.505	1.031	.
SDHCP1	2.4	-0.598	0.00066	0.0412	3.351	0.733	.
HDAC1	463.9	0.224	0.00066	0.04128	485.048	598.343	.
ARF1P2	3.4	-0.613	0.00066	0.04128	3.002	0.905	.
AC092439.1	1.3	-0.503	0.00066	0.0413	1.901	0.301	.
CEACAM5	2178.9	0.649	0.00067	0.04156	2634.1	6578.04	12
SLC7A2	1016.6	0.505	0.00067	0.04156	932.998	1541.7	07
KANK1	407.2	-0.285	0.00067	0.04156	369.716	282.78	.
MRTFA-AS1	19.9	-0.576	0.00067	0.04156	16.31	8.929	.
PFN2	296	0.45	0.00067	0.04159	294.201	450.871	13
AC092910.1	12.5	-0.612	0.00068	0.0418	11.082	5.405	.
ITGB1	3572.8	0.263	0.00068	0.04188	3185.31	4075.7	.
MTCL1	68.3	-0.498	0.00069	0.04227	84.83	51.838	01
TRPC1	263.5	-0.336	0.00069	0.04234	207.297	151.369	11
AC005912.3	1.3	-0.608	0.00069	0.04234	1.612	0.32	.
TPM3	3144.9	0.208	0.0007	0.04245	2942.26	3568.32	.
PHLDB1	403.3	-0.456	0.0007	0.04245	302.18	195.371	19
AC016549.1	10.2	-0.624	0.0007	0.04245	13.058	6.083	.
LDHB	802.7	0.336	0.0007	0.04246	956.919	1310.29	18
AL627308.3	17.1	-0.593	0.0007	0.04246	22.126	11.463	.
AC022929.1	2.6	-0.645	0.0007	0.04251	3.38	1.225	.
SLC5A4	25.5	-0.592	0.00071	0.04265	20.8	10.357	19
AP001189.1	23.2	-0.639	0.00071	0.04273	10.507	4.478	.
RNU4-2	299.9	-0.645	0.00071	0.04273	406.45	141.249	.
ENPP7P5	4.5	-0.641	0.00071	0.04296	6.816	2.15	.
ZNF30-AS1	1.2	-0.492	0.00072	0.04296	1.574	0.127	.
AC124017.1	1.3	-0.551	0.00072	0.04296	1.259	0.178	.
AP000786.1	16.5	-0.591	0.00072	0.04296	20.759	10.204	.
BTG3	726.4	0.358	0.00072	0.04316	815.391	1139.97	18
BMPR1B	172.4	0.565	0.00073	0.04337	130.806	241.921	13
TUBA1C	203.5	0.363	0.00073	0.04337	213.234	300.776	04
NCKAP5	1041.9	-0.463	0.00073	0.04337	406.967	259.449	11
AC069549.1	30.3	-0.526	0.00073	0.04337	27.858	16.168	.
EPHA1-AS1	29.1	-0.583	0.00073	0.04337	28.642	14.824	.
EIF5AP3	2.3	-0.587	0.00074	0.04343	3.04	0.827	.
AC114878.2	31	-0.533	0.00074	0.04356	37.944	21.514	.
IDH2	257.6	0.3	0.00074	0.04358	289.224	384.141	16
PLCB4	525.9	-0.421	0.00074	0.04373	382.811	255.698	11
AC092384.2	2.8	-0.598	0.00075	0.04373	1.78	0.515	.
AL021918.5	3.8	-0.629	0.00075	0.04411	5.064	1.995	.
AC025280.3	21.9	-0.634	0.00075	0.04411	11.306	3.815	.
NTS	18.4	0.631	0.00076	0.04429	31.822	111.25	07
AC084871.4	6.3	-0.635	0.00076	0.04429	2.971	1.08	.
HK3	70.8	-0.576	0.00077	0.04458	52.279	27.207	17
UBE2C	32.7	0.586	0.00078	0.04518	38.716	77.093	12
LAMA4	2065.5	-0.297	0.00078	0.04518	1592.74	1203.98	11
AC087664.2	1.2	-0.508	0.00078	0.04524	2.02	0.374	.
GNL1	251.1	-0.322	0.00079	0.04538	223.948	163.691	05
SYNPO2	2028.5	-0.454	0.00079	0.04538	1736.16	1114.35	11
MYO15B	333.8	-0.586	0.00079	0.04543	232.19	116.554	19
RPS6KA2-IT1	17.2	-0.596	0.0008	0.04572	21.866	10.399	.
MAGI2-AS3	852.1	-0.319	0.0008	0.0459	645.169	477.204	.
DAB2	1543.9	-0.256	0.0008	0.04598	1494.47	1172.28	.
DLL4	106.4	-0.484	0.00081	0.04617	94.17	57.898	05
AC005670.3	211.2	-0.277	0.00081	0.04621	201.839	155.17	.
GRK5-IT1	40	-0.568	0.00081	0.04638	21.015	10.858	.
STXBP4	594.6	-0.237	0.00082	0.04651	628.198	501.239	.
AC020891.1	4.7	-0.616	0.00082	0.04651	4.131	1.245	.
ARHGEF40	232.7	-0.331	0.00082	0.04658	201.666	148	05
ZNF626	298.2	0.406	0.00082	0.04662	292.207	431.748	10
ANLN	173	0.501	0.00083	0.04679	223.714	374.294	12
EZR	5235.4	0.276	0.00083	0.04679	5187.88	6744.58	.
AC093110.1	196.6	-0.482	0.00083	0.0469	68.757	42.242	.
AC092134.1	3.6	-0.622	0.00084	0.04696	3.721	1.295	.
MEIS1-AS2	13.8	-0.588	0.00084	0.04734	9.46	4.731	.
PDE1C	360.9	-0.442	0.00085	0.04739	239.225	154.991	11
RSPH9	41	-0.577	0.00085	0.04739	42.322	39.979	08
GRM6	12.6	-0.601	0.00086	0.04793	16.308	7.758	01
PRDX1	995.6	0.342	0.00086	0.04797	1032.44	1429.99	04
TRIM29	48.5	0.606	0.00086	0.04806	36.2	81.445	13
MUC20P1	14.4	0.596	0.00086	0.04806	14.262	30.312	.
TTN-AS1	160	-0.344	0.00087	0.04846	143.504	103.276	.
PDE10A	219.2	0.495	0.00088	0.04846	168.064	279.447	02
CKAP4	547.2	0.326	0.00088	0.04846	619.003	844.155	18
TCF4	2939.2	-0.262	0.00088	0.04846	2311.16	1800.65	11
AC009630.4	3.4	-0.55	0.00088	0.04846	3.856	1.009	.
SNX15	2.9	-0.566	0.00088	0.04846	2.405	0.614	06
GALNT14	33.7	0.595	0.00089	0.04846	37.885	81.557	12
GOLM1	1051.1	0.377	0.00089	0.04846	1447.04	2077.99	18
EFNA1	702.5	0.364	0.00089	0.04846	807.786	1144.87	16
ERLIN2	620.2	0.248	0.00089	0.04846	631.145	798.937	.
TRPA1	32.7	-0.51	0.00089	0.04846	41.355	24.176	14
BTBD18	20.4	-0.543	0.00089	0.04846	19.199	10.476	19
MMADHC-DT	15.1	-0.586	0.00089	0.04846	16.667	7.523	.
AC022001.2	5.1	-0.599	0.00089	0.04846	5.655	2.68	.
GADL1	10.3	-0.601	0.00089	0.04846	11.255	4.92	07
PAXBP1-AS1	121.5	-0.417	0.0009	0.04849	116.277	77.538	.
CARMIL1	832.2	-0.214	0.0009	0.04852	709.738	578.245	.
AC007342.7	80.9	-0.401	0.0009	0.04852	77.446	52.86	.
AP001065.3	3.4	-0.611	0.0009	0.04852	4.962	1.671	.
AL445250.1	18.9	-0.574	0.0009	0.04856	21.658	10.579	.
RDH10	716.7	0.432	0.00091	0.04856	821.865	1255.82	16
TCF19	76.8	0.421	0.00091	0.04856	76.476	115.08	03
DECR1	435.6	-0.197	0.00091	0.04856	425.857	353.399	.
PRKG1	956	-0.29	0.00091	0.04856	744.772	564.338	11
MAGI1-IT1	70.3	-0.487	0.00091	0.04856	52.331	31.759	.
MKI67	251.9	0.475	0.00092	0.04874	306.914	497.912	12
TLL1	168.5	-0.449	0.00092	0.04874	132.143	84.31	11
ADAMTS17	53	-0.48	0.00092	0.04874	44.126	26.947	19
MTCYBP40	2.2	-0.556	0.00092	0.04878	4.05	1.015	.
SORD	80.5	0.377	0.00093	0.04882	96.009	137.047	16
GPRC5A	5958.8	0.373	0.00093	0.04882	3820.14	5471.6	07
LINC00607	50	-0.49	0.00093	0.04882	36.691	21.957	.
AC027514.1	32.3	-0.506	0.00093	0.04882	38.144	22.367	.
HSPD1P11	39.5	-0.515	0.00093	0.04882	49.79	28.657	.
LINC02400	3.4	-0.516	0.00093	0.04882	4.064	0.958	.
AC025822.2	1.3	-0.554	0.00093	0.04882	0.896	0.116	.
BLZF2P	4.7	-0.562	0.00093	0.04882	2.271	0.899	.
ZNF680P1	7.1	-0.605	0.00093	0.04882	7.82	3.097	.
PTCSC3	30.3	0.602	0.00094	0.04882	34.746	82.912	.
GGH	104.4	0.415	0.00094	0.04882	114.153	170.924	18
AC007566.1	134.4	-0.403	0.00094	0.04882	123.788	83.464	.
LNC-LBCS	51.8	-0.558	0.00094	0.04882	38.549	35.173	.
MTCO1P40	137.9	-0.589	0.00094	0.04894	151.059	69.823	.
AL096816.1	11.1	-0.6	0.00094	0.04894	17.298	6.852	.
AL592424.1	2.7	-0.594	0.00095	0.04901	3.475	1.084	.
AC105914.2	4.3	-0.583	0.00095	0.04925	2.144	0.644	.
RHCE	10.2	0.59	0.00096	0.04925	11.582	25.946	16
PKM	1759.2	0.324	0.00096	0.04925	1858.9	2537.29	04
DPY19L2P3	19.5	-0.456	0.00096	0.04925	23.737	14.84	.
ZNF578	28.9	-0.517	0.00096	0.04925	30.729	17.746	07
ZNF385D-AS1	2.8	-0.544	0.00096	0.04925	1.969	0.499	.
DNAH6	355.1	-0.555	0.00096	0.04925	303.102	306.423	08
AL589935.2	4.5	-0.6	0.00097	0.04925	1.797	0.687	.
RNF14P1	8.2	-0.601	0.00097	0.04925	11.515	4.4	.
SLC7A11	357.2	0.564	0.00097	0.04929	438.524	866.501	12
SERPIND1	113.3	-0.584	0.00097	0.04945	234.018	109.25	10
LDHA	3460	0.336	0.00097	0.0495	4231.81	5846.27	18
PLEKHH2	2138.2	-0.357	0.00098	0.04959	1562.08	1106.8	11
GUSBP2	28	-0.444	0.00098	0.04959	29.017	18.198	.
AP005059.2	9.1	-0.583	0.00098	0.04959	5.966	2.791	.
TM4SF4	35.9	0.592	0.00099	0.04982	35.855	275.459	10
PDIA5	176	0.3	0.00099	0.04982	174.192	233.682	.
ASXL1	663.6	-0.224	0.00099	0.04982	615.571	496.133	.
ANO2	104.3	-0.487	0.00099	0.04982	63.982	38.26	11
AL358075.3	1.1	-0.529	0.00099	0.04982	1.125	0.201	.
MIR8073	2.3	-0.576	0.00099	0.04982	1.238	0.419	.
SETMAR	199.3	-0.229	0.001	0.05003	202.374	161.757	.
PPIAP52	22.9	-0.559	0.001	0.05007	17.893	9.121	.
POLB	221.5	0.271	0.001	0.05009	250.592	324.022	.
AC004160.2	4.4	-0.595	0.00101	0.05009	4.652	2.047	.
HNRNPA1P29	1.3	-0.515	0.00101	0.0501	1.88	0.333	.
SMC5-AS1	80.8	-0.406	0.00101	0.05023	74.308	49.722	.
LCN2	254.5	0.582	0.00102	0.05023	297.404	650.796	16
HMGA1	118.8	0.461	0.00102	0.05023	134.395	215.527	12
B4GALT4	212.9	0.299	0.00102	0.05023	221.919	294.976	12
WDR87	2	-0.396	0.00102	0.05023	4.93	0.621	03
FAM170B-AS1	1.2	-0.516	0.00102	0.05023	1.39	0.291	.
CCDC179	5	-0.593	0.00102	0.05023	5.916	2.17	01
AC010896.1	13.1	-0.563	0.00102	0.05035	17.68	8.719	.
TBX2	392.2	-0.396	0.00103	0.05036	248.442	168.591	11
FHL1	1924.8	-0.403	0.00103	0.05036	1318.32	885.949	11
COL6A6	1013.2	-0.437	0.00103	0.05036	658.815	424.471	11
LCAT	50.5	-0.516	0.00103	0.05036	42.048	23.944	19
AC093577.2	1.7	-0.552	0.00103	0.05036	3.404	1.156	.
RNU6-786P	3.5	-0.589	0.00103	0.05036	4.945	1.793	.
PLOD1	366.8	0.329	0.00104	0.05036	403.371	554.494	04
RASGRP4	31.2	-0.516	0.00104	0.05036	24.009	13.59	05
AL513164.1	2.4	-0.583	0.00104	0.05036	2.881	1.049	.
RPL17P17	13.1	-0.576	0.00104	0.05037	13.635	6.089	.
NSA2P6	9	-0.584	0.00104	0.05037	11.178	4.596	.
CYP17A1	3.8	-0.59	0.00104	0.05037	3.147	1.288	07
FOXP1	1828.8	-0.186	0.00105	0.05044	1586.97	1334.6	.
AL590652.1	38.9	-0.448	0.00105	0.0506	42.031	26.616	.
COX5A	596.3	0.295	0.00106	0.0508	667.761	889.286	18
AC068442.1	1.3	-0.465	0.00106	0.0508	1.307	0.163	.
RPSAP32	1.2	-0.514	0.00106	0.0508	1.647	0.275	.
AC025031.5	25.2	-0.522	0.00106	0.0508	37.774	20.924	.
MYOZ1	17.9	-0.573	0.00106	0.0508	18.658	8.762	07
AADACL2	28.9	-0.586	0.00106	0.0508	34.17	25.226	08
PCDHGA12	42.9	-0.427	0.00107	0.0508	35.279	23.402	05
NTRK3	156.3	-0.478	0.00107	0.0508	104.37	63.299	11
PDE1B	26.8	-0.5	0.00107	0.0508	24.858	14.782	05
KCTD9P4	9.9	-0.549	0.00107	0.0508	7.737	3.872	.
AP001329.1	2.5	-0.552	0.00107	0.0508	3.309	0.896	.
TNFSF10	1856.2	0.37	0.00108	0.05123	1565.92	2249.7	10
ADCY5	45.1	-0.485	0.00108	0.05123	37.301	22.549	05
SH3BP5	132.1	-0.375	0.00109	0.05127	88.031	61.238	05
CA12	148	0.548	0.00109	0.05133	153.987	298.641	10
AC023796.1	5.8	-0.52	0.00109	0.05142	9.487	2.253	.
CCDC122	103.2	-0.369	0.0011	0.05146	117.826	81.966	09
ZNF418	53.4	-0.43	0.0011	0.05146	54.432	35.201	19
EFCC1	80	-0.46	0.0011	0.05146	48.779	30.26	11
PI4KAP2	19.9	-0.473	0.0011	0.05146	20.937	12.741	.
AC096586.2	13.2	-0.523	0.0011	0.05146	14.022	7.654	.
APLN	67.7	-0.559	0.0011	0.05146	49.522	24.524	11
AC124852.1	11.9	-0.568	0.0011	0.05146	13.961	6.694	.
COX6CP13	4.8	-0.527	0.00111	0.05166	5.211	1.405	.
AC104083.1	455	-0.295	0.00111	0.05171	439.47	330.105	.
FREM1	135.2	-0.422	0.00112	0.052	122.568	80.187	05
FLI1	514.5	-0.259	0.00112	0.05202	396.99	308.918	11
AC024060.2	29.5	-0.427	0.00113	0.05214	33.117	21.744	.
AC007336.3	6.3	-0.578	0.00113	0.05214	6.039	2.641	.
NDUFB9	775.1	0.27	0.00113	0.05221	897.018	1167.54	18
AC080132.1	2.9	-0.47	0.00113	0.05221	4.766	1.024	.
POLK	1072.4	-0.22	0.00115	0.05282	1096.9	885.582	.
LINC01837	3.4	-0.528	0.00115	0.05303	1.499	0.302	.
RNU6-1034P	1.2	-0.513	0.00116	0.05307	1.447	0.387	.
SMPD3	40	0.516	0.00116	0.05314	31.162	55.043	13
AC139783.1	0.9	0.476	0.00116	0.05315	0.418	2.262	.
ZNF350-AS1	28.2	-0.476	0.00116	0.05319	28.966	17.665	.
AC003973.2	3.6	-0.571	0.00117	0.05326	3.599	1.328	.
CLIC1	1687	0.258	0.00117	0.05352	1834.27	2360.09	.
GYPC	283	-0.274	0.00118	0.05364	246.536	188.628	11
SEPTIN7-DT	24.8	-0.46	0.00118	0.05364	29.89	18.207	.
AC026464.5	2.9	-0.533	0.00118	0.05364	4.526	1.192	.
AC022211.5	2.4	-0.544	0.00118	0.05375	2.071	0.61	.
MROH7	8.3	-0.57	0.0012	0.0542	9.737	3.934	06
AC007663.2	2.2	-0.536	0.0012	0.05439	2.534	0.745	.
PTBP2	465.7	-0.276	0.00121	0.05462	481.452	367.252	.
CCDC114	13.2	-0.559	0.00121	0.05462	12.928	8.702	08
HTR3A	4.3	0.492	0.00121	0.05469	3.555	15.125	12
RN7SL482P	1.4	-0.493	0.00122	0.05472	1.683	0.323	.
ASS1	320.2	0.366	0.00122	0.05488	389.231	559.547	16
AC127496.7	2.3	-0.567	0.00122	0.05489	2.814	1.171	.
AC093278.1	2	-0.543	0.00123	0.05509	2.386	0.703	.
AL359317.1	1.4	0.557	0.00123	0.05521	0.869	2.711	.
CTNNA3	12.7	-0.564	0.00123	0.05521	13.546	5.932	07
LINC02798	5.6	-0.561	0.00124	0.05536	6.862	3.004	.
ERP27	189.5	0.429	0.00124	0.05538	190.06	295.456	10
PRDM11	148.8	-0.311	0.00124	0.05538	109.722	80.315	05
GLP1R	18.8	-0.556	0.00125	0.05547	20.087	9.215	07
NFASC	239.9	-0.399	0.00125	0.05548	175.724	117.99	05
MTRNR2L4	1.8	-0.557	0.00126	0.05576	2.02	0.911	.
WIF1	1088	-0.533	0.00127	0.0561	1084.71	559.122	11
SNRPGP4	9.1	-0.532	0.00127	0.05611	11.265	5.618	.
RN7SL381P	7.3	-0.562	0.00127	0.05615	6.776	3.037	.
AL157997.2	0.9	-0.466	0.00127	0.05621	1.329	0.19	.
NCOA7	3596.4	0.384	0.00128	0.05621	3045.95	4481.34	20
MIR181A1HG	243.2	-0.379	0.00128	0.05621	285.124	195.543	.
SYT2	57.8	-0.509	0.00128	0.05621	86.846	48.043	01
AC091906.1	4.4	-0.544	0.00128	0.05627	2.543	0.796	.
AC069368.2	2.6	-0.501	0.00128	0.05632	1.897	0.534	.
AFAP1L1	294.9	-0.353	0.00129	0.05635	190.773	134.578	11
AL022323.4	2.6	-0.545	0.00129	0.05635	2.112	0.71	.
MIF	8.5	0.457	0.00129	0.05639	10.402	17.336	18
LINC01394	3.1	-0.556	0.00129	0.05639	3.878	1.283	.
GIPC3	33.9	-0.471	0.0013	0.05655	28.959	16.833	02
GULP1	818.9	0.367	0.0013	0.05657	758.269	1094.48	02
MTR	1279.2	-0.143	0.00131	0.05672	1311.72	1161.39	.
AC025038.1	8.7	-0.553	0.00131	0.05672	6.001	2.711	.
MYLK	2811.5	-0.281	0.00131	0.05675	2454.14	1860.24	02
UBE2V1P1	13.4	-0.515	0.00132	0.05681	12.454	6.907	.
TTLL10	11.3	-0.55	0.00132	0.05681	9.006	7.962	08
GRIN2C	8.3	-0.557	0.00132	0.05681	9.931	4.267	06
MYORG	92.7	0.362	0.00132	0.05696	84.995	122.316	04
FAT4	1646.7	-0.271	0.00132	0.05696	1447.33	1107.81	11
ATP8A2P2	6.9	-0.552	0.00132	0.05696	6.718	2.881	.
BLVRB	354	0.294	0.00133	0.05696	382.622	511.527	16
MELK	36.8	0.52	0.00133	0.05718	45.172	84.999	12
MIR5687	6.1	-0.556	0.00133	0.05718	5.581	2.217	.
TACO1	91.9	0.295	0.00134	0.0573	99.962	134.369	16
CCDC3	174.4	-0.425	0.00134	0.0573	194.145	125.105	02
AC027288.2	21.9	-0.534	0.00134	0.05739	13.326	6.608	.
AC009951.5	36.3	-0.447	0.00135	0.05754	33.264	20.97	.
STARD9	666.5	-0.415	0.00135	0.05758	378.359	246.295	19
ABTB1	101.1	-0.402	0.00136	0.0578	90.474	59.749	06
SPEG	49.7	-0.518	0.00136	0.0578	48.601	25.64	19
CLRN3	1.5	0.415	0.00137	0.0578	0.821	4.847	.
CENPU	57.1	0.381	0.00137	0.0578	65.789	96.638	12
VBP1	340.5	0.269	0.00137	0.0578	368.638	479.908	.
DIPK2B	181.2	-0.413	0.00137	0.0578	133.472	86.717	05
AL590807.1	13.1	-0.548	0.00137	0.0578	14.509	6.518	.
RN7SL187P	3	-0.552	0.00137	0.0578	3.48	1.4	.
AC073591.1	2.5	-0.527	0.00138	0.058	2.397	0.751	.
AL355377.1	5.4	-0.541	0.00139	0.05826	6.513	2.239	.
BEST1	60.1	-0.409	0.00139	0.05843	45.697	30.174	05
ECM2	634.5	-0.293	0.0014	0.05852	619.776	463.209	02
MT-TD	109.9	-0.543	0.0014	0.05852	153.544	70.864	.
RPL5P14	9.8	-0.548	0.0014	0.05852	9.169	3.75	.
FAM155A-IT1	9.9	-0.548	0.00141	0.05879	12.814	5.358	.
BMX	31.5	-0.494	0.00141	0.05885	30.467	16.386	07
SLC44A4	316.4	0.492	0.00142	0.05901	343.205	607.51	16
POTEKP	1.1	0.537	0.00142	0.05924	3.944	2.106	.
AC092428.1	7.9	-0.532	0.00143	0.05966	8.002	4.034	.
AC104623.1	4	-0.533	0.00144	0.05989	4.105	1.061	.
IGFBP2	310.1	0.472	0.00145	0.06003	362.972	617.142	16
CPT1C	11.6	-0.516	0.00145	0.06003	16.336	8.444	03
LGALS4	36.2	0.543	0.00146	0.06012	38.817	97.641	10
DHRS7	498.2	0.305	0.00146	0.06012	573.042	777.691	18
PCF11	1255	-0.18	0.00146	0.06012	1131.06	953.659	.
EPM2AIP1	718.6	-0.184	0.00146	0.06014	685.295	575.002	.
AC244258.1	14.5	0.451	0.00147	0.06045	19.634	108.86	.
ATXN1	1231.4	-0.153	0.00148	0.0606	1149.7	1001	.
TAC1	1.4	-0.344	0.00148	0.0606	1.899	1.757	20
AL133384.2	6.4	-0.524	0.00148	0.0606	5.844	1.963	.
AC097504.1	4	-0.538	0.00148	0.0606	5.324	5.154	.
RPL31P20	4.8	-0.541	0.00148	0.0606	5.437	2.275	.
ITGA3	1348.6	0.329	0.00149	0.0606	1116.41	1554.88	04
JPT2	611.2	0.293	0.00149	0.0606	745.971	999.574	16
AC078962.2	2.8	-0.526	0.00149	0.0606	2.782	0.965	.
AC018445.5	9.1	-0.527	0.00149	0.0606	8.347	2.919	.
AL731537.1	5.7	-0.533	0.00149	0.0606	4.991	2.105	.
TCAF2P1	3.4	-0.536	0.00149	0.0606	2.987	1.4	.
PITPNM2-AS1	6.6	-0.541	0.00149	0.0606	5.692	2.232	.
RBM20	14.5	-0.531	0.0015	0.0606	12.803	5.864	05
LINC00910	50.8	-0.439	0.0015	0.06067	58.008	36.152	.
NKD2	58.4	-0.472	0.0015	0.06067	45.405	26.79	06
MAGI1-AS1	26.3	-0.477	0.0015	0.06067	20.453	11.737	.
CHST9	227.2	-0.524	0.0015	0.06067	231.078	235.683	08
AC110048.2	61.6	-0.487	0.00151	0.0608	42.345	23.95	.
AL110114.1	20.8	-0.476	0.00151	0.06081	23.878	13.798	.
ANGEL2	497.6	-0.192	0.00152	0.06082	546.639	452.78	.
AKT3	1271.2	-0.229	0.00152	0.06082	944.186	753.276	11
PCBP1-AS1	332.3	-0.276	0.00152	0.06082	298.583	226.563	.
AL034550.3	2.2	-0.501	0.00152	0.06082	3.75	1.157	.
LINC00942	5.1	0.462	0.00152	0.06089	13.511	35.665	.
SLC15A4	219.6	0.217	0.00153	0.06089	221.389	275.527	.
ERICH3	214.4	-0.529	0.00153	0.06089	167.864	222.63	08
RN7SL475P	4.3	-0.296	0.00153	0.06101	6.033	2.786	.
RN7SL672P	10.9	-0.496	0.00153	0.06101	12.385	6.909	.
CSF3	91.9	-0.503	0.00153	0.06101	43.468	13.273	20
AL079343.1	6.6	-0.536	0.00154	0.06101	8.194	3.325	.
GDE1	965.6	0.271	0.00154	0.06102	1109.75	1456.71	18
MRPL47	161.4	0.22	0.00154	0.06102	158.214	197.229	.
FRMD4A	300.2	-0.277	0.00154	0.06102	222.354	168.254	05
AC012349.1	70.8	-0.489	0.00154	0.06102	41.895	23.353	.
TIAF1	23.6	-0.482	0.00155	0.06105	27.441	15.376	06
DIO3OS	19.9	-0.522	0.00155	0.06105	14.764	7.357	.
PKN2-AS1	23.1	-0.485	0.00155	0.06113	18.804	10.541	.
AC104806.2	12.4	-0.5	0.00156	0.06123	8.506	4.688	.
AL391422.1	2.8	-0.528	0.00156	0.06136	3.555	1.678	.
ZNF112	62.4	-0.317	0.00157	0.06152	67.445	48.903	09
DUX4L27	1.2	-0.401	0.00157	0.06152	1.348	0.191	.
RNU6-437P	1	-0.42	0.00157	0.06152	1.621	0.218	.
RN7SKP92	1.8	-0.46	0.00157	0.06152	3.08	0.791	.
CASQ2	72.6	-0.498	0.00157	0.06152	55.936	30.314	11
FLCN	195.2	-0.291	0.00158	0.06178	160.111	119.835	19
DOCK4	1781	-0.254	0.00159	0.0618	1190.87	922.785	11
AL035670.1	7.5	-0.53	0.00159	0.0618	11.018	4.27	.
AC005515.1	6.3	0.466	0.00159	0.06182	3.566	13.529	.
E2F3P2	11.8	-0.529	0.00159	0.06182	17.5	6.554	.
AL136164.3	301.8	-0.444	0.00159	0.06188	156.85	95.913	.
NMI	327.7	0.213	0.0016	0.06188	347.528	429.359	.
LINC02840	1.6	-0.449	0.0016	0.06205	1.89	0.373	.
UACA	2675	-0.274	0.00162	0.06249	2128.01	1615.22	11
AC006019.2	3.4	-0.495	0.00162	0.06249	1.66	0.469	.
NT5E	699.3	0.42	0.00162	0.06253	925.479	1454.04	18
RNY4P34	2.5	-0.527	0.00162	0.06253	3.312	1.418	.
NOL4L	330.7	-0.213	0.00163	0.06263	324.107	262.046	.
SLC25A5	1313.5	0.259	0.00163	0.06276	1511.63	1961.38	18
SLC22A13	1.3	-0.423	0.00164	0.06279	1.398	0.255	.
AP000356.3	5.2	-0.524	0.00164	0.06282	6.677	3.091	.
SCN3B	23.2	-0.492	0.00164	0.06284	19.787	10.844	07
AC063944.3	4.1	-0.5	0.00164	0.06287	3.692	1.129	.
RNU6-979P	2.3	-0.525	0.00165	0.06295	3.358	1.289	.
NUTM2A	7.9	-0.51	0.00166	0.0634	6.665	3.368	19
XAGE2	15.9	-0.516	0.00166	0.0634	22.132	20.056	07
AC124944.3	4.6	-0.502	0.00167	0.06375	4.374	1.549	.
MOGAT1	7.4	-0.516	0.00168	0.06406	3.571	1.239	05
RMND5A	810.8	0.202	0.00169	0.06434	703.263	857.747	.
RAPGEF4	255.4	-0.332	0.0017	0.06448	156.986	111.317	11
PDE2A	60.5	-0.434	0.00171	0.06486	40.178	24.632	05
EPS8	1921.7	0.263	0.00172	0.0651	2264.79	2953.71	18
PICSAR	2.2	-0.483	0.00172	0.0651	1.651	0.536	.
CARD19	63	0.301	0.00173	0.06557	56.76	77.248	.
Z95331.1	140.7	-0.354	0.00174	0.0656	140.102	96.872	.
ZNF248	334.8	-0.239	0.00174	0.06562	357.187	280.02	.
CYP2C19	4	-0.46	0.00174	0.06562	6.378	1.684	01
TREH	7.4	-0.499	0.00174	0.06562	4.964	1.731	06
GHR	183.5	-0.359	0.00175	0.06562	113.794	78.128	11
AL391840.3	64.9	-0.443	0.00175	0.06564	68.59	41.085	.
SLC16A12-AS1	2.1	-0.474	0.00175	0.06564	1.955	0.56	.
ELANE	4.2	-0.484	0.00175	0.06564	8.732	2.705	10
AUXG01000058.1	194.2	-0.414	0.00176	0.06584	145.727	92.743	.
ANKDD1A	116.6	-0.332	0.00177	0.06584	108.423	77.449	19
AC024075.2	50.9	-0.334	0.00177	0.06584	47.964	34.053	.
AC008759.2	2.3	-0.435	0.00177	0.06584	2.011	0.554	.
KRT18P57	13.1	-0.511	0.00177	0.06584	11.929	5.907	.
NUTM2B-AS1	456.3	-0.256	0.00177	0.06589	422.976	326.31	.
PDE5A	2008.3	-0.275	0.00177	0.06589	1595.02	1205.48	11
C22orf34	37.8	-0.478	0.00177	0.06589	25.253	14.102	.
RN7SKP268	3.6	-0.483	0.00178	0.06589	1.752	0.504	.
SMARCA5	2322.7	0.177	0.00178	0.06599	2029.85	2404.24	.
MTREX	744.9	-0.154	0.00178	0.06602	754.239	654.77	.
RPS14P4	3.7	-0.515	0.00179	0.06604	4.872	2.046	.
AC079209.1	7	-0.514	0.00179	0.06607	6.396	2.827	.
AC009121.3	1	-0.38	0.00179	0.0661	1.807	0.33	.
RNA5SP179	1.2	-0.452	0.00179	0.0661	1.378	0.267	.
GRK5	481.8	-0.318	0.0018	0.06614	273.381	196.776	11
TRBV6-6	1.4	-0.424	0.0018	0.06614	3.237	0.659	.
XACT	43.7	-0.457	0.0018	0.06614	64.195	37.79	.
AC087359.1	14.8	-0.491	0.0018	0.06614	12.302	6.199	.
AL356275.1	6.5	-0.513	0.0018	0.06614	6.134	2.428	.
AC015871.4	20.5	-0.459	0.00181	0.06626	21.329	12.174	.
SLC11A1	334.1	-0.451	0.00182	0.06644	207.814	123.564	05
MSANTD2	223.5	-0.304	0.00182	0.06666	254.395	186.228	09
CCT3	653.7	0.228	0.00183	0.06671	778.172	980.835	.
AC007405.2	55.6	-0.456	0.00183	0.06671	50.672	29.794	.
ANXA13	3.5	0.384	0.00185	0.06694	2.277	9.725	13
TNS2	714.1	-0.264	0.00185	0.06694	537.169	410.311	05
HIPK4	2.1	-0.423	0.00185	0.06694	1.929	0.375	05
CLDN11	64.3	-0.431	0.00185	0.06694	54.567	50.516	02
NLGN1-AS1	3.3	-0.454	0.00185	0.06694	2.345	1.106	.
RPS4XP17	7.5	-0.475	0.00185	0.06694	10.155	5.682	.
RN7SL47P	2.2	-0.48	0.00185	0.06694	2.943	0.884	.
SLC22A10	6.6	-0.502	0.00185	0.06694	3.143	1.194	05
ZNF560	1.4	-0.283	0.00186	0.06694	8.046	1.316	10
CECR7	19	-0.511	0.00186	0.06694	37.254	16.105	.
RXFP2	19	-0.51	0.00186	0.06708	18.749	7.913	07
GRIA1	175.7	-0.453	0.00187	0.06708	112.53	66.093	11
AC097459.1	11.7	-0.505	0.00187	0.06708	6.454	3.042	.
AC103810.5	3.3	-0.507	0.00187	0.06708	4.214	1.641	.
ZNF99	8	-0.508	0.00187	0.06708	10.78	5.038	01
ACTL6A	321.7	0.216	0.00188	0.06708	354.588	439.889	.
AC093912.1	0.9	-0.356	0.00188	0.06708	1.208	0.093	.
FAM118A	172.9	-0.369	0.00188	0.06708	200.53	135.548	19
AC008883.3	14.8	-0.488	0.00188	0.06708	18.651	10.049	.
AL445248.1	6	-0.496	0.00188	0.06708	6.064	2.807	.
AL928654.1	9.3	0.472	0.00189	0.06708	8.235	15.11	.
PDZK1IP1	149.3	0.392	0.00189	0.06708	178.938	273.335	16
ZNF185	195	0.302	0.00189	0.06708	176.397	240.352	04
PRNCR1	97	-0.409	0.00189	0.06708	127.501	81.536	.
NAA11	2.1	-0.417	0.00189	0.06708	3.352	0.861	.
AC092120.2	11.9	-0.501	0.0019	0.06723	8.238	4.055	.
SPI1	103.1	-0.355	0.00191	0.06759	79.701	54.933	17
C2orf88	147.1	-0.299	0.00191	0.06762	142.758	105.23	09
CLSTN1	726.5	0.225	0.00192	0.06763	694.209	871.882	.
AC009093.10	7.5	-0.504	0.00192	0.06763	4.662	2.234	.
TCF3P1	8.6	-0.506	0.00192	0.06763	8.145	3.83	.
SNHG14	2491.1	-0.268	0.00192	0.06767	2158.73	1640.44	.
NAALADL2-AS1	2.9	-0.486	0.00192	0.06767	5.116	1.837	.
LINC02188	2.2	0.371	0.00193	0.06767	0.888	4.8	.
ZCCHC17	260.2	0.217	0.00193	0.06767	298.903	370.851	.
AL133260.2	1.3	-0.468	0.00193	0.06767	1.923	0.61	.
VTRNA1-3	6.1	-0.489	0.00193	0.06767	5.132	1.803	.
UBD	4.3	0.496	0.00194	0.06767	4.708	9.487	12
CDKN3	22.1	0.433	0.00194	0.06767	23.921	39.79	12
MFNG	84.4	-0.357	0.00194	0.06767	76.118	51.95	05
PKNOX2	137.8	-0.372	0.00194	0.06767	98.802	66.415	11
ZNF840P	3.6	-0.446	0.00194	0.06767	13.469	1.176	.
Z99289.2	26.3	-0.478	0.00194	0.06767	19.202	10.514	.
AC064801.2	17.5	-0.472	0.00195	0.06767	17.263	9.526	.
AP003072.4	3.4	-0.476	0.00195	0.06767	3.355	1.054	.
GAPDHP44	3.3	-0.495	0.00195	0.06776	5.255	1.994	.
AP001528.2	96	-0.367	0.00196	0.06797	62.217	42.05	.
ASGR1	31.3	-0.428	0.00196	0.06797	25.978	15.815	17
AL022322.2	9	-0.486	0.00196	0.06797	9.925	5.33	.
PSMA2P2	4	-0.495	0.00197	0.06797	6.494	2.352	.
ZNF891	256.4	-0.287	0.00198	0.06836	245.733	181.886	09
PSMB9	331.5	0.335	0.00199	0.06836	336.183	477.645	03
PARK7	877.6	0.204	0.00199	0.06836	1068.91	1310.57	.
AC002074.2	1.1	-0.37	0.00199	0.06836	1.298	0.123	.
SEMA6B	22	-0.483	0.00199	0.06836	20.143	10.537	05
AC008833.1	5.9	-0.491	0.002	0.06874	9.17	3.415	.
GPM6A	361.5	-0.448	0.00201	0.06876	136.464	80.001	11
MTCO3P11	12.9	-0.48	0.00201	0.06876	13.882	7.465	.
HSPE1P21	4.2	-0.482	0.00201	0.06876	3.309	1.117	.
ILF2P1	9.2	-0.5	0.00201	0.06876	7.407	3.212	.
PSMB2	526.2	0.2	0.00202	0.06882	585.021	714.601	.
MTND5P16	3.1	-0.453	0.00202	0.06882	4.452	1.073	.
RNU7-80P	3.4	-0.497	0.00202	0.06882	3.735	1.457	.
CFAP58	36.7	-0.478	0.00202	0.06883	30.445	37.471	08
CCDC144NL-AS1	47.8	-0.421	0.00202	0.06891	49.231	30.784	.
AL449983.1	6.1	-0.492	0.00203	0.06916	6.98	2.601	.
GLT1D1	12.2	-0.491	0.00204	0.06922	10.503	5.163	17
TTC34	17.4	-0.49	0.00205	0.06943	18.129	8.989	01
AC005746.1	3.2	-0.467	0.00205	0.06962	1.882	15.97	.
RNU4ATAC12P	6.2	-0.482	0.00205	0.06962	5.355	2.963	.
AC116903.2	16.6	-0.461	0.00207	0.06988	18.898	10.258	.
AP001107.4	2.3	-0.472	0.00207	0.06988	2.687	0.855	.
AC015961.1	19.8	-0.474	0.00207	0.06988	16.687	8.892	.
AC103876.1	11	-0.485	0.00207	0.06988	6.439	3.24	.
TRAPPC3L	3.3	-0.494	0.00207	0.06988	2.759	1.085	07
PELI1	887	0.299	0.00208	0.06988	755.524	1031.62	20
AC010913.1	1.6	-0.427	0.00208	0.06988	2.383	0.633	.
IGFBP6	132.8	0.459	0.00209	0.07006	96.861	171.645	07
ARHGEF6	1015.2	-0.24	0.00209	0.07006	753.808	589.065	11
AC020908.3	1.1	-0.464	0.00209	0.07006	1.302	0.427	.
LINC01847	3.5	-0.484	0.00209	0.07006	3.9	1.59	.
AC134669.1	4.6	-0.49	0.00209	0.07006	5.373	2.596	14
CENPA	7.9	0.494	0.0021	0.07006	9.058	19.817	12
SLC25A24P1	0.9	-0.317	0.0021	0.07006	2.354	0.333	.
ACAT2	154.3	0.282	0.0021	0.07009	134.378	181.338	17
ARPC3	912.5	0.206	0.0021	0.07009	989.134	1217.56	.
AC244093.5	5.3	0.492	0.00211	0.07009	3.21	8.238	.
YTHDF2	539.5	0.169	0.00211	0.07009	596.472	701.44	.
AP001029.3	2	-0.424	0.00211	0.07009	2.55	0.73	.
SLC5A4-AS1	45.8	-0.428	0.00211	0.07009	33.486	20.584	.
AC091286.1	5	-0.476	0.00211	0.07009	5.621	2.007	.
AP006621.5	6.9	0.49	0.00212	0.07009	2.566	6.548	.
ZNF354C	186.1	-0.234	0.00212	0.07009	184.744	145.809	.
TPX2	84.9	0.438	0.00212	0.07011	106.354	178.858	12
LINC01354	9	-0.493	0.00212	0.07011	7.545	3.082	.
AP002370.1	1.8	-0.42	0.00212	0.07015	2.684	0.679	.
AL078602.1	1.5	-0.364	0.00213	0.07028	2.072	0.397	.
TSPYL6	12.4	-0.472	0.00214	0.0704	14.303	7.932	19
AL157895.2	46.2	-0.419	0.00214	0.07052	56.091	34.21	.
RPL39P29	2.3	-0.468	0.00215	0.07053	1.691	0.546	.
AC111170.2	7.3	-0.491	0.00215	0.07053	8.456	3.847	.
C5orf15	1145.2	0.229	0.00215	0.07072	1187.49	1501.7	.
ADGRG1	270.5	0.321	0.00216	0.07094	314.262	440.729	16
SOX9	181.6	0.416	0.00217	0.0711	190.367	306.387	13
RN7SKP198	3.8	-0.469	0.00218	0.07123	4.335	1.771	.
AL139156.3	1	-0.377	0.00218	0.07127	1.333	0.204	.
AC108734.3	5.2	-0.481	0.00218	0.07129	5.484	2.586	.
CISD2	321.3	0.228	0.00219	0.07136	371.126	470.004	18
AC092114.1	1.1	-0.409	0.00219	0.07136	2.485	1.034	.
CP	2486.5	0.484	0.0022	0.07148	3174.71	6521.16	12
AC116667.1	18.5	-0.441	0.0022	0.07148	18.123	10.414	.
AC068790.4	11.9	-0.474	0.0022	0.07148	12.785	6.782	.
DNAH9	225.7	-0.483	0.0022	0.07148	179.57	285.354	08
RASGRF2-AS1	4.8	-0.478	0.00221	0.07156	7.832	2.851	.
AC020930.1	1.1	-0.306	0.00221	0.07164	1.438	0.182	.
AC012186.1	1.3	-0.382	0.00221	0.07164	1.011	0.112	.
LINC00598	19.8	-0.457	0.00221	0.07164	21.339	11.977	.
CCDC102B	572.5	-0.315	0.00222	0.07178	445.124	318.651	11
ZNRD1ASP	159.6	-0.352	0.00223	0.07196	183.28	125.483	.
USHBP1	31.6	-0.468	0.00223	0.07205	21.364	11.232	05
BAK1	50.3	0.348	0.00224	0.07205	52.87	77.49	04
STARD13	784.9	-0.238	0.00224	0.07213	473.066	369.64	11
HLX	79.1	-0.358	0.00225	0.07246	69.529	47.366	05
TAP1	386.2	0.309	0.00226	0.07263	349.344	484.871	03
AC016586.1	2.5	-0.391	0.00226	0.07263	2.81	0.793	.
PLA2G6	61.2	-0.441	0.00226	0.07263	58.416	34.108	19
SLC6A8	84.5	0.393	0.00227	0.07273	85.768	133.285	03
C1orf146	6.2	-0.471	0.00227	0.07273	7.49	3.976	01
WARS1	1629.1	0.314	0.00228	0.07277	1107.34	1543.43	17
IGF1	66.2	-0.415	0.00228	0.07284	96.544	59.341	03
KIAA0895LP1	6.7	-0.482	0.00229	0.07326	7.546	3.379	.
FGF17	1.5	-0.365	0.0023	0.07329	1.156	0.149	.
RN7SL546P	15.6	-0.479	0.0023	0.07329	15.292	7.299	.
DOK6	298	-0.316	0.00231	0.07349	207.704	148.193	11
HMGB1P41	13.2	-0.471	0.00232	0.07364	14.78	7.518	.
LINC02709	5.7	-0.481	0.00232	0.07364	6.245	2.999	.
PRC1	11.5	0.424	0.00233	0.07386	10.807	17.836	03
MAGI1	808.8	-0.213	0.00233	0.07397	629.648	505.724	19
AL162718.1	1.3	-0.356	0.00234	0.07399	2.123	0.538	.
AP001825.3	4.5	-0.459	0.00234	0.07399	3.404	1.14	.
PREX2	1836	-0.298	0.00235	0.07417	1163.06	848.294	11
AL157394.3	44.5	-0.397	0.00235	0.07425	36.952	23.81	.
EBF3	16.3	-0.479	0.00236	0.07453	16.163	7.32	01
AC022149.1	61.6	0.311	0.00237	0.07467	53.346	74.419	.
TNFAIP8L3	49.4	-0.339	0.00237	0.07467	54.828	37.653	02
ADAMTSL1	78.8	-0.44	0.00238	0.07483	63.853	36.965	05
SYAP1	863.2	0.195	0.00238	0.07491	909.304	1107.8	.
AL590560.3	73.2	-0.427	0.00239	0.07502	90.825	54.188	.
IGLV6-57	124.3	0.469	0.00239	0.07506	130.983	336.146	.
AP000926.2	6.4	-0.474	0.00239	0.07506	7.761	3.521	.
AC091078.1	4.2	0.47	0.0024	0.07506	3.318	8.77	.
SIGLEC17P	18.5	-0.446	0.0024	0.07512	19.155	10.881	.
OLR1	1139.4	-0.392	0.00241	0.07522	861.607	551.305	17
RIPK4	97.9	0.334	0.00241	0.07523	99.486	142.575	16
RPS2P44	38.1	-0.426	0.00241	0.07523	44.229	26.06	.
AL353795.3	55.5	-0.428	0.00241	0.07523	40.302	23.824	.
SASH1	1462.2	-0.228	0.00242	0.07537	882.607	696.622	11
AC145098.2	4.3	-0.476	0.00242	0.07537	4.528	2.292	.
AC092171.3	12	0.473	0.00243	0.07552	8.495	20.657	.
AL355497.3	7.1	-0.474	0.00243	0.07552	7.607	3.236	.
PRR15	22.3	0.473	0.00244	0.07571	20.584	47.714	13
SNORD3A	30.9	-0.47	0.00244	0.07571	41.756	31.532	.
GTF2F2P1	13.6	-0.463	0.00244	0.07572	12.601	6.584	.
AC091057.3	3.2	-0.474	0.00246	0.07604	3.263	1.487	.
PSMD3	301.9	0.228	0.00247	0.0761	318.36	404.723	.
PLCB2	209.5	-0.344	0.00247	0.0761	211.906	145.824	06
PRICKLE2-AS3	30.6	-0.423	0.00247	0.0761	18.187	11.056	.
GCOM1	101	-0.44	0.00247	0.0761	44.609	25.451	11
AC005230.1	6.7	-0.473	0.00247	0.0761	7.636	3.483	.
NUDT16L1	106.7	0.284	0.00248	0.0761	137.325	186.231	16
PSMB8	492.4	0.259	0.00248	0.0761	553.81	727.395	18
SIN3A	869	0.16	0.00248	0.0761	792.859	923.19	.
ZNF780A	391.1	-0.212	0.00248	0.0761	434.09	348.226	.
HSPE1P11	14.5	-0.46	0.00248	0.0761	9.312	4.808	.
TP53TG5	6.8	-0.472	0.00248	0.0761	6.549	3.12	06
TUSC7	46.9	-0.468	0.00249	0.0761	19.788	10.005	.
SEMA3D	284.8	-0.382	0.00249	0.07612	275.38	178.598	02
LINC01185	1.5	0.366	0.0025	0.07619	0.822	3.464	.
AC104961.1	1.3	-0.394	0.0025	0.07619	1.385	0.314	.
SLC17A7	2.8	-0.432	0.0025	0.07619	4.777	1.454	01
ABCA9-AS1	13.1	-0.452	0.0025	0.07619	10.998	6.192	.
ACTC1	2.2	-0.402	0.0025	0.07623	2.726	0.703	07
MINK1	283.4	-0.329	0.00253	0.07686	235.154	164.389	06
CDCP1	358.5	0.323	0.00254	0.07698	404.226	573.109	16
HOXA4	18.1	-0.435	0.00254	0.07698	15.767	8.737	02
AL033543.1	20.4	-0.439	0.00254	0.07698	13.164	7.781	.
SPATA21	3.7	-0.448	0.00254	0.07698	2.402	0.95	05
PGR-AS1	6.3	-0.463	0.00254	0.07698	5.14	2.725	.
MT-TQ	19.9	-0.469	0.00254	0.07698	19.034	8.614	.
CYP4F11	35.9	0.452	0.00255	0.07698	36.108	99.213	13
LINC02024	33.1	-0.464	0.00255	0.07704	16.165	8.102	.
GALNT7	654.8	0.256	0.00256	0.07712	841.05	1102.45	18
TSPAN19	31.7	-0.394	0.00256	0.07712	42.135	33.703	08
AP001021.1	29.1	-0.44	0.00256	0.07712	33.522	18.545	.
APOD	417.8	0.432	0.00257	0.07712	500.215	864.689	10
FUCA1	856.8	0.296	0.00257	0.07712	1044.9	1434.67	18
RFLNB	204.5	-0.297	0.00257	0.07712	186.009	135.25	02
DUSP27	3.6	-0.452	0.00257	0.07712	3.291	1.184	07
RETN	31.5	-0.464	0.00258	0.07738	29.901	14.746	17
GPR182	5.9	-0.467	0.00259	0.07748	6.312	2.776	05
FAM107B	1412.5	0.185	0.00259	0.07756	1369.49	1647.49	.
GAPDHP72	1	0.467	0.00259	0.07757	0.839	1.819	.
MCM4	188	0.268	0.00261	0.07778	215.429	285.274	12
DNAJB11	322.6	0.205	0.00261	0.07778	348.504	430.517	.
AC008569.2	6.7	-0.458	0.00261	0.07778	7.199	2.793	.
C17orf67	33	-0.305	0.00262	0.07799	30.85	22.432	05
HEY2	37.9	-0.382	0.00262	0.07799	30.148	19.148	02
RN7SL732P	87.6	-0.46	0.00262	0.07799	120.93	49.095	.
AC013644.1	8.7	-0.465	0.00262	0.07799	5.389	2.386	.
LGALSL-DT	17.8	-0.435	0.00263	0.07799	16.104	9.031	.
MAP3K15	20	-0.444	0.00263	0.07799	15.035	8.464	05
CCR10	4.4	-0.459	0.00263	0.07799	6.256	3.193	03
AC025281.1	2.1	-0.403	0.00264	0.07805	2.043	0.573	.
UGT2B15	20.4	0.388	0.00264	0.07806	19.093	71.771	10
SYPL2	8.6	-0.459	0.00264	0.0781	8.918	4.479	07
ST13P15	16.8	-0.36	0.00265	0.0781	18.82	12.708	.
IL1RL1	473	-0.419	0.00265	0.0781	189.815	112.855	11
TRAF3IP2-AS1	106.5	-0.301	0.00265	0.07813	94.284	68.348	.
LINC02204	3.4	-0.424	0.00266	0.07823	2.061	0.651	.
RNU6-957P	2.3	-0.444	0.00266	0.07823	2.361	0.821	.
AC093567.1	9.4	-0.457	0.00266	0.07823	7.632	3.832	.
AC123595.3	5.6	0.458	0.00267	0.0783	3.174	7.842	.
RFC2	72.6	0.293	0.00267	0.0783	73.005	100.477	04
ADGRA2	161.8	-0.331	0.00267	0.0783	146.329	101.937	02
AFF2	306.5	-0.396	0.00267	0.0783	199.033	124.933	11
AL163193.1	7.7	-0.462	0.00267	0.0783	9.079	4.305	.
ZNF540	71.3	-0.314	0.00268	0.07834	78.108	55.267	01
ZBTB20-AS5	54.6	-0.366	0.00268	0.07834	55.202	36.207	.
DHRS3	369.1	0.276	0.00269	0.07842	362.506	487.096	04
LINC01140	24.9	-0.427	0.00269	0.07842	23.151	13.19	.
FAM111B	57	0.411	0.0027	0.07848	67.105	111.079	12
AC109587.1	64.4	-0.281	0.0027	0.07848	55.25	40.434	.
GGTA1P	152.2	-0.289	0.0027	0.07848	161.869	118.03	.
AC074029.3	1.4	-0.376	0.0027	0.07848	1.541	0.327	.
CENPF	283.1	0.354	0.00271	0.07848	362.138	538.977	12
MANSC1	212.4	0.266	0.00271	0.07848	212.462	282.586	10
HTR7P1	32.9	-0.35	0.00271	0.07848	32.721	22.008	.
LINC02580	22.3	-0.394	0.00271	0.07848	20.427	12.793	.
EGFL7	231.7	-0.413	0.00271	0.07848	168.07	101.211	05
SLC1A5	308.9	0.27	0.00272	0.07855	364.166	486.57	04
LINC01797	6	-0.46	0.00272	0.07863	5.402	8.949	.
TPD52	807.2	0.246	0.00273	0.07863	921.175	1195.88	18
CPNE6	1.9	-0.42	0.00273	0.07863	2.119	0.629	.
SNORA77	3.6	-0.43	0.00273	0.07863	2.83	1.05	.
NLGN1	31.1	-0.443	0.00273	0.07863	32.146	17.492	02
LHFPL3	74	-0.445	0.00273	0.07863	65.351	35.392	09
CR381670.1	74.4	-0.449	0.00273	0.07863	34.677	18.403	.
AC008080.2	2.7	-0.423	0.00274	0.07885	3.149	1.059	.
TTC9	182.5	0.281	0.00276	0.07919	195.703	264.817	12
DST	15769.7	-0.23	0.00276	0.07927	11475.2	9011.37	11
CHMP4BP1	34.7	-0.43	0.00277	0.07935	39.859	22.837	.
FAM41C	1.3	-0.355	0.00277	0.07937	2.326	0.548	.
CAPN5	104.3	0.348	0.00278	0.07946	118.794	174.211	16
SDCCAG8	680.3	-0.186	0.00278	0.07946	697.169	577.169	.
MTCYBP41	1.4	-0.402	0.00278	0.07946	2.473	0.681	.
SLC4A5	69	-0.377	0.00279	0.07946	92.414	59.389	09
AC016245.2	7	-0.457	0.00279	0.07946	7.902	3.671	.
RBM24	23.7	-0.444	0.0028	0.07964	24.16	23.965	02
PENK	30.3	0.457	0.0028	0.07967	27.698	59.106	07
MYL1	50.9	-0.454	0.0028	0.07967	26.454	13.208	11
EGFR-AS1	22.9	-0.435	0.00281	0.07994	26.194	14.508	.
DUTP1	10.1	-0.439	0.00282	0.07994	11.986	6.509	.
EPB41L3	540.2	-0.224	0.00282	0.08	369.734	291.335	11
ERG	868.1	-0.261	0.00283	0.0801	612.854	463.02	11
SEMA6D	501.8	-0.316	0.00283	0.0801	276.291	195.252	11
PSME1	931.7	0.22	0.00283	0.08015	1002.06	1262.23	.
GDAP1L1	6.6	-0.453	0.00283	0.08015	8.539	3.687	01
AC020916.2	1.7	-0.375	0.00284	0.0803	2.389	0.755	.
SERPINA9	3.8	0.356	0.00285	0.0804	2.228	9.702	14
AC010776.1	7	-0.444	0.00285	0.0804	3.542	1.419	.
VWA5B1	4	-0.422	0.00285	0.08041	3.924	1.426	05
RPL7P26	6.9	-0.438	0.00286	0.0805	9.138	4.891	.
AC093752.2	6.2	-0.447	0.00286	0.0805	7.433	3.433	.
NDC80	35.4	0.395	0.00287	0.0805	42.702	68.114	12
VASH1	154.9	-0.325	0.00287	0.0805	128.436	89.59	06
AL391294.1	3.6	-0.441	0.00287	0.0805	4.645	2.535	.
AC023509.5	9.5	-0.452	0.00287	0.0805	8.909	4.398	.
SLF2	942.2	-0.152	0.00288	0.0805	902.092	782.451	.
PCDH12	224.8	-0.322	0.00288	0.0805	150.606	105.734	05
TAS2R14	59	-0.357	0.00288	0.0805	67.983	45.268	09
AC008739.2	1.5	-0.367	0.00288	0.0805	1.564	0.438	.
AL033504.1	15.2	-0.451	0.00288	0.0805	12.62	6.188	.
TMEM256	86.2	0.324	0.00289	0.0806	96.623	139.164	18
ENY2	667.7	0.181	0.00289	0.0806	640.02	767.482	.
ZNF846	141.4	-0.285	0.0029	0.08062	154.22	113.373	09
ABLIM3	420.3	-0.303	0.0029	0.08062	340.896	244.388	11
SCN11A	13.2	-0.428	0.0029	0.08062	15.253	8.497	01
ST6GALNAC4P1	5.6	-0.451	0.0029	0.08062	5.296	2.341	.
AC012150.1	12.4	-0.442	0.0029	0.08063	9.627	5.128	.
TIE1	212.4	-0.353	0.00292	0.08096	125.923	84.302	11
AP000688.1	2.4	-0.399	0.00293	0.08116	3.87	1.246	.
PPM1F	173.8	-0.318	0.00293	0.08117	126.712	88.94	05
LINC00174	128.2	-0.326	0.00295	0.08158	141.093	98.562	.
GPR22	86.6	-0.338	0.00295	0.08158	93.947	64.243	09
AC009248.3	2.9	-0.435	0.00295	0.08158	3.01	1.114	.
RGS7BP	124.7	-0.38	0.00296	0.08158	121.502	77.468	02
AC022898.1	11.1	-0.45	0.00296	0.08166	12.415	5.816	.
AC096531.2	105.4	-0.435	0.00296	0.08167	60.396	32.745	.
BRWD1P3	2.7	-0.403	0.00297	0.08167	5.988	1.859	.
ABHD17C	371.5	0.249	0.00297	0.08172	407.964	533.087	10
AC008638.1	1.3	-0.332	0.00298	0.08185	3.05	0.818	.
FAM180A	27.6	-0.39	0.00298	0.08191	29.199	18.325	02
AC246817.2	8.6	-0.44	0.00298	0.08191	10.29	4.071	.
AC058823.1	6.2	-0.444	0.00299	0.08191	7.818	3.367	.
AC122697.1	8.5	-0.443	0.003	0.08202	9.992	5.448	.
AL109659.3	6.2	-0.448	0.003	0.08202	7.484	3.513	.
MIR99A	4.7	-0.448	0.003	0.08202	4.387	2.057	.
PPP2CA	1121.5	0.19	0.003	0.08209	1068.86	1300.48	.
HTATIP2	235.6	0.244	0.00301	0.08233	249.237	324.703	.
SLC24A4	49	-0.372	0.00303	0.08256	39.785	25.727	05
AC005856.1	354.1	-0.293	0.00304	0.08277	303.098	219.764	.
GCNT7	29	-0.383	0.00304	0.08278	29.652	18.63	01
AC015660.1	2.2	0.393	0.00304	0.08286	1.06	3.497	.
NLRP1	300.8	-0.319	0.00305	0.08286	288.852	202.281	19
STARD8	146.1	-0.322	0.00305	0.08286	87.918	60.911	11
NME9	42.6	-0.399	0.00305	0.08286	46.76	28.011	19
RFC4	77.9	0.281	0.00307	0.08326	80.156	110.093	12
NUDT13	92.9	-0.315	0.00307	0.08326	92.173	64.786	19
RAB25	314.5	0.324	0.00308	0.0835	370.252	533.651	16
APBB2	1267.3	-0.175	0.00309	0.08361	976.705	819.27	.
SLIT2	1955.5	-0.292	0.00309	0.08371	1278.17	926.771	11
POTEE	1.3	0.344	0.00311	0.08407	5.792	3.835	.
RNU6-853P	8.6	-0.433	0.00312	0.08413	10.262	4.214	.
AC006504.7	13.5	0.413	0.00312	0.08424	11.151	20.19	.
NIPA2	337.5	0.196	0.00313	0.08424	324.347	398.471	.
DAP3	414.3	0.185	0.00313	0.08424	475.817	574.207	.
ADAM10	2360.9	0.172	0.00313	0.08424	2072.94	2459.97	.
MIR548A3	1.1	-0.345	0.00313	0.08424	2.161	0.352	.
GAS6-AS1	53	-0.414	0.00315	0.08455	56.737	32.958	.
LINC02552	5.5	-0.425	0.00315	0.08455	5.126	1.998	.
UNC80	11.7	-0.439	0.00315	0.08458	9.933	4.968	07
RNF180	556.4	-0.266	0.00316	0.08474	517.073	386.269	02
AKR1C5P	1.4	0.329	0.00318	0.08504	0.761	2.152	.
DKC1	335.5	0.197	0.00318	0.08504	383.138	471.032	.
CCDC88A	2071.5	-0.212	0.00318	0.08504	1821.24	1454.21	.
FZD4	568.4	-0.267	0.00318	0.08504	373.017	278.685	11
AC105114.2	9.8	-0.438	0.00319	0.08504	9.636	4.783	.
SLCO1B1	3.4	0.267	0.0032	0.08504	1.969	12.051	10
APP	6656.1	0.227	0.0032	0.08504	6043.38	7704.35	.
CLDN12	506.6	0.214	0.0032	0.08504	603.568	757.124	18
C9orf147	19	-0.398	0.0032	0.08504	20.815	12.423	.
AC138331.1	3	-0.432	0.0032	0.08504	2.15	0.9	.
GTF2IP5	5.3	-0.44	0.0032	0.08504	9.568	4.328	.
H2AC21	110.2	0.324	0.00321	0.08504	114.883	166.387	18
HSPBP1	75.2	0.266	0.00321	0.08504	74.557	99.394	04
PPIAP72	3	-0.422	0.00321	0.08504	2.832	1.076	.
ABCC8	12.4	-0.435	0.00321	0.08504	6.979	2.925	05
SLC22A14	1.1	0.287	0.00322	0.08504	0.873	3.163	.
DNAJA3	204.7	0.21	0.00322	0.08504	226.661	283.447	.
AL353662.3	4.1	-0.413	0.00322	0.08504	4.084	1.434	.
AC106897.2	38.2	-0.422	0.00322	0.08504	25.478	14.071	.
AC114763.2	8	-0.438	0.00322	0.08504	11.268	5.429	.
AC117461.1	3.8	-0.439	0.00322	0.08504	3.869	1.737	.
NXT1-AS1	1	-0.328	0.00323	0.08515	1.234	0.166	.
CCDC38	9.3	-0.423	0.00324	0.08541	6.815	3.663	05
AL591623.2	4.2	-0.43	0.00325	0.08552	4.984	1.791	.
KRT81	1.8	0.395	0.00326	0.08552	7.242	22.696	12
MAPK6	648.9	0.191	0.00326	0.08552	660.244	802.847	.
ARHGAP28	319.7	-0.265	0.00326	0.08567	279.13	208.53	02
COL25A1	51.2	0.436	0.00327	0.08567	53.381	109.081	01
AL353795.1	1.4	0.376	0.00328	0.08597	0.808	2.79	.
ZNF451	1396.3	-0.139	0.00329	0.08605	1432.68	1261.63	.
AC007350.1	4.1	-0.417	0.0033	0.08641	2.858	1.001	.
CD36	1790.4	-0.373	0.00331	0.08654	1051.13	667.645	11
LCNL1	5.1	-0.415	0.00331	0.08654	3.09	1.26	06
AC093801.1	8.2	-0.435	0.00333	0.08686	5.147	2.356	.
CHMP4C	147.2	0.296	0.00334	0.08701	170.215	237.061	18
CNTLN	419.3	-0.222	0.00334	0.08701	355.593	280.75	11
SBSPON	352.1	-0.355	0.00334	0.08701	199.108	130.798	11
AL121929.3	14.7	-0.418	0.00334	0.08701	12.928	7.197	.
AL022328.1	2	-0.343	0.00335	0.08709	1.618	0.284	.
NR5A2	187.5	-0.359	0.00335	0.08709	140.514	91.4	02
SNHG22	62.9	-0.421	0.00335	0.08709	40.408	22.381	.
AC009396.1	1.2	-0.296	0.00336	0.08718	1.656	0.989	.
EMID1	32.3	-0.397	0.00336	0.08718	31.1	18.701	05
SERTM1	131.9	-0.432	0.00338	0.08761	34.464	16.932	11
RNASET2	334	0.239	0.00339	0.08779	364.701	473.925	12
AP005210.2	10.6	-0.432	0.00339	0.08779	11.045	5.232	.
NOTCH2NLC	39.8	-0.283	0.00341	0.08805	37.795	27.556	.
AL392089.1	16.7	-0.408	0.00341	0.08805	15.546	8.918	.
SKA1	14.6	0.425	0.00342	0.08805	16.032	30.372	12
ALB	8.7	0.418	0.00342	0.08805	81.514	1453.03	10
JAKMIP2	78.9	-0.364	0.00342	0.08805	63.432	41.217	11
AC079600.3	3.3	-0.421	0.00343	0.08818	2.939	1.105	.
SLC17A3	6.8	-0.422	0.00343	0.08818	7.416	3.214	07
PSMD7	355.5	0.188	0.00344	0.08842	364.563	441.904	.
MEOX2	182.4	-0.297	0.00344	0.08842	204.586	145.543	02
PKN3	29.6	-0.365	0.00345	0.08842	23.342	15.07	06
RPL12P31	1.2	-0.422	0.00345	0.08842	1.799	0.656	.
KCNMB2-AS1	18.6	0.425	0.00346	0.08861	16.185	31.024	.
C6orf226	19.1	0.341	0.00346	0.08868	17.78	26.63	10
AL353796.1	31.6	-0.36	0.00347	0.08868	38.53	24.097	.
MEI4	2.2	-0.355	0.00347	0.08879	3.373	0.918	07
AL356124.1	135.4	-0.3	0.00348	0.08881	92.97	66.431	.
CDK11A	24.1	-0.353	0.00348	0.08881	25.906	16.702	06
PCK1	1.9	0.298	0.00349	0.08881	0.372	1.993	05
OCEL1	48.3	0.281	0.00349	0.08881	45.519	62.492	04
ELMO1	612.6	-0.212	0.00349	0.08881	511.871	407.925	11
RNU6-987P	1.9	-0.41	0.00349	0.08881	2.223	0.758	.
IL34	20.3	-0.403	0.0035	0.08892	21.43	11.9	03
AC109326.1	41.4	-0.428	0.0035	0.08892	32.478	16.306	.
RNU6-711P	1.8	-0.407	0.0035	0.08897	1.446	0.507	.
SSR4P1	6.8	-0.426	0.00351	0.08897	9.693	5.05	.
RILPL1	67.4	-0.275	0.00351	0.08901	58.15	43.358	19
LINC01786	4.3	-0.427	0.00351	0.08901	5.403	2.387	.
FAAH2	123.3	0.278	0.00352	0.08901	139.3	189.212	16
PEX5L	44	-0.408	0.00352	0.08901	45.341	25.546	09
AC099506.1	6.5	-0.424	0.00352	0.08901	4.223	1.785	.
GOLGA7	163.9	0.257	0.00353	0.08917	156.712	205.29	.
AC008080.4	19.5	-0.417	0.00353	0.08917	20.398	11.08	.
MBNL1-AS1	274.9	-0.272	0.00355	0.08947	273.946	202.591	.
FO393419.2	2.1	-0.307	0.00356	0.08969	1.199	1.778	.
AC073111.1	1.9	-0.351	0.00356	0.08969	2.818	0.696	.
SEMA6A	649.6	-0.32	0.00357	0.08982	320.729	221.986	11
BUB1B	46.6	0.397	0.00358	0.08991	54.403	92.679	12
DMD	1258.1	-0.248	0.00358	0.08991	1100.03	836.204	09
CD72	41.1	0.387	0.00358	0.08993	41.456	69.095	14
MFSD4A	444.1	0.345	0.00359	0.08999	548.876	827.467	18
SUGT1	1373.9	-0.16	0.00359	0.08999	1157.11	987.142	.
AC092111.1	26.7	-0.377	0.00359	0.09003	24.333	15.528	.
AC010636.1	2	-0.41	0.0036	0.09026	2.202	0.853	.
AC010627.1	19.8	-0.421	0.00361	0.09038	14.936	7.951	.
AC018653.3	4	-0.373	0.00362	0.09054	5.856	1.769	.
BZW1	845.9	0.166	0.00364	0.09087	872.228	1029.26	.
AC010776.3	3.3	-0.373	0.00364	0.09087	1.689	0.467	.
IL18R1	229.4	-0.332	0.00365	0.0911	139.351	94.222	11
AC012615.6	5.7	-0.404	0.00365	0.0911	3.337	1.285	.
TTK	28.9	0.4	0.00366	0.09113	32.043	55.497	12
SLC9C1	124.4	-0.353	0.00366	0.09113	130.13	84.181	09
JPH4	10.5	-0.409	0.00367	0.0913	8.238	4.573	05
PSMD6-AS2	62.6	-0.354	0.00367	0.09133	54.047	35.315	.
AC116317.1	6.4	-0.406	0.00369	0.09157	2.632	1.057	.
PSMD2	653.9	0.206	0.00369	0.09163	661.853	824.809	.
HTR2A	21.9	-0.391	0.00369	0.09163	32.582	19.263	10
SPTLC2	1267.7	0.191	0.0037	0.09176	1241.2	1517.05	.
TIMD4	11.9	0.411	0.00371	0.0918	8.11	20.358	14
AC114801.2	2	-0.34	0.00371	0.0918	1.604	0.381	.
MTND5P33	1.8	-0.369	0.00371	0.09183	3.312	0.957	.
RPS12P20	2.3	-0.368	0.00372	0.09185	2.454	0.875	.
ADAMTSL4-AS1	70.6	-0.389	0.00372	0.09185	51.119	30.956	.
PPTC7	824.9	0.186	0.00373	0.09185	774.056	939.171	.
LYST	2337.4	-0.176	0.00373	0.09185	2215.11	1847.96	.
TECPR2	251	-0.185	0.00373	0.09185	236.328	191.85	.
B3GALT2	276.2	-0.292	0.00373	0.09185	313.24	225.017	09
ZNF835	8.7	-0.404	0.00373	0.09185	9.145	5.071	07
SULT1C4	148.5	-0.305	0.00375	0.09214	92.466	65.283	11
S100A11	2875.4	0.265	0.00376	0.09235	3160.14	4249	18
NDOR1	19.6	-0.403	0.00376	0.09235	18.255	10.439	06
E2F7	19.3	0.414	0.00377	0.09235	17.508	32.885	12
CFAP74	22.4	-0.414	0.00377	0.09235	17.386	19.206	08
MIR3945HG	17.2	-0.419	0.00377	0.09235	8.763	4.385	.
CAVIN1	1265.9	-0.267	0.00378	0.09248	863.795	640.138	11
TAP2	417.6	0.237	0.00378	0.09251	359.184	466.886	.
AL391807.1	29.3	-0.408	0.00379	0.09251	20.667	11.197	.
AL008582.1	3	-0.386	0.00379	0.09263	2.334	0.723	.
MPDZ	1056.8	-0.201	0.0038	0.0927	848.05	683.014	11
AC098934.3	9.7	0.286	0.00381	0.09287	8.889	12.798	.
CPB2	225	-0.41	0.00381	0.09287	213.721	115.666	11
RNF112	9.8	-0.418	0.00381	0.09287	9.349	4.377	05
RPL39L	24.5	0.367	0.00382	0.09291	29.771	47.332	12
AC005921.4	38.9	-0.35	0.00382	0.09292	39.258	25.111	.
PACRG	32.4	-0.417	0.00382	0.09292	28.354	29.991	08
ITGA8	1147.5	-0.261	0.00383	0.09294	896.12	668.744	11
AFG1L	98.8	-0.219	0.00384	0.0931	105.674	82.53	.
RNU6-545P	1.3	-0.356	0.00385	0.09331	1.611	0.424	.
AL353898.3	4.4	-0.417	0.00385	0.09331	4.741	2.429	.
LRRC42	111.8	0.212	0.00386	0.09331	121.058	153.312	.
THSD1	115	-0.318	0.00386	0.09331	81.354	56.219	11
AC109630.1	3.6	-0.384	0.00388	0.09379	2.739	0.907	.
AC023271.1	2.2	-0.403	0.00389	0.09388	2.434	0.91	.
OGN	553.8	-0.369	0.00389	0.09391	502.372	314.076	02
AC138035.1	5	-0.396	0.00389	0.09393	5.327	3.079	.
RNU4-22P	3.5	-0.388	0.0039	0.09393	2.644	0.926	.
SSBP3-AS1	17.7	-0.399	0.0039	0.09393	18.874	10.39	.
SPOCK1	69.5	0.415	0.00392	0.0943	93.318	129.608	03
SOBP	132.2	-0.27	0.00392	0.0943	116.948	85.333	11
KLF17P1	1.5	-0.321	0.00392	0.0943	2.462	0.676	.
GUSB	383.6	0.23	0.00393	0.0943	434.331	559.903	16
LPL	1369.6	-0.305	0.00393	0.09441	872.379	612.143	11
AL008730.1	16.9	-0.367	0.00394	0.09448	14.645	9	.
MIR8089	2.2	-0.341	0.00396	0.095	0.819	0.11	.
TIMP4	7.2	0.407	0.00397	0.09507	5.477	12.45	03
KIF4A	38.3	0.39	0.00398	0.09511	45.692	78.75	12
DECR2	39.7	0.331	0.00398	0.09511	44.75	66.895	16
SURF6	124.5	-0.207	0.00398	0.09511	131.776	104.713	.
DEGS2	27.6	0.402	0.00399	0.09511	28.389	51.421	13
CIT	592.1	0.373	0.00399	0.09511	808.949	1317.29	16
AC069549.2	53.7	-0.33	0.00399	0.09511	41.088	27.811	.
SLC5A10	2.9	-0.37	0.00399	0.09511	3.14	0.962	06
HMGB1P23	7.7	-0.413	0.00399	0.09511	9.13	4.158	.
VN1R108P	3.3	0.409	0.004	0.09511	2.001	4.859	.
SPINK9	15	-0.39	0.00401	0.09526	14.844	8.701	09
AC022325.1	14.5	-0.401	0.00401	0.09526	4.81	1.953	.
WASF5P	1	-0.275	0.00402	0.09529	1.616	0.264	.
RPL21P31	1.1	-0.299	0.00402	0.09529	1.452	0.265	.
L1TD1	42.7	-0.363	0.00402	0.09529	31.967	20.29	11
AC011944.1	33.9	-0.388	0.00402	0.09529	42.574	24.742	.
AL450332.1	5.3	-0.392	0.00402	0.09529	4.112	1.54	.
TMCO2	1.5	-0.323	0.00403	0.09529	1.374	0.291	.
MYL12BP2	1.6	0.407	0.00403	0.09538	1.41	3.747	.
C22orf46	144.3	-0.252	0.00404	0.09538	183.567	137.462	.
AC090517.5	37.7	-0.292	0.00404	0.09538	38.669	26.93	.
MAMLD1	59.2	-0.332	0.00404	0.09538	68.955	45.539	01
AL160254.1	2.1	-0.36	0.00404	0.09538	1.829	0.728	.
PCNX1	1607.2	-0.14	0.00406	0.09564	1529.46	1343.06	.
PCDHA6	11.6	-0.395	0.00406	0.09564	14.02	8.121	01
MORF4L2	1330.7	0.148	0.00407	0.09564	1498.32	1723.32	.
AC013457.1	60.7	-0.402	0.00407	0.09564	42.108	17.732	.
AC105760.1	10.5	-0.409	0.00407	0.09564	13.178	6.303	.
FRMD6-AS2	1.5	-0.24	0.00407	0.09569	5.072	0.41	.
FSCB	1.4	-0.3	0.00409	0.09582	1.355	0.264	.
GNRH1	30.1	-0.383	0.00409	0.09582	28.874	16.683	19
TAC4	11.5	-0.408	0.00409	0.09582	15.614	7.948	01
RPS4XP14	16	-0.394	0.00409	0.09588	12.291	6.681	.
BSND	9.7	-0.387	0.0041	0.09592	5.164	1.839	05
PKP2	94.1	0.385	0.0041	0.09595	91.679	155.277	12
LINC02102	4.4	-0.403	0.00411	0.09595	4.419	1.84	.
OPRM1	1	0.312	0.00411	0.09609	0.528	2.425	.
MRPL45P2	48.3	-0.311	0.00412	0.09617	55.521	38.057	.
RPL7P52	10.5	-0.383	0.00412	0.09617	12.45	7.588	.
PPP1R3B	537.6	0.213	0.00413	0.09617	576.947	729.299	.
AC026979.4	36.2	-0.313	0.00413	0.09617	32.499	22.4	.
TRPM3	22.8	-0.382	0.00413	0.09617	15.924	9.17	19
LINC01767	9.3	-0.399	0.00413	0.09617	11.078	6.252	.
AC010182.1	2.4	-0.376	0.00414	0.09618	1.963	0.677	.
AL031719.1	2.1	-0.291	0.00414	0.09623	1.186	0.163	.
PWP1	337.7	0.164	0.00415	0.09626	336.569	397.047	.
AC103810.4	3.4	-0.361	0.00415	0.09626	4.655	1.426	.
RNU6-1226P	2.9	-0.406	0.00415	0.09626	2.387	1.072	.
MRPL58	198.2	0.214	0.00416	0.09628	236.781	300.545	18
KIAA0355	618.4	-0.158	0.00416	0.09628	513.74	438.641	.
AC135507.2	2.9	-0.36	0.00416	0.09628	3.132	1.163	.
ARR3	9.7	-0.399	0.00418	0.09654	10.069	5.465	01
STAT1	3113.6	0.238	0.00419	0.09667	3071.45	4008.8	14
EOGT	760.3	-0.191	0.00419	0.09675	613.14	500.072	.
AL031846.1	2.5	0.346	0.0042	0.09675	1.28	4.398	.
HMGN3	661.9	0.227	0.0042	0.09675	748.314	962.414	16
LINC01352	11.3	-0.397	0.0042	0.09675	7.988	4.427	.
EFHB	55.5	-0.406	0.0042	0.09675	51.072	59.622	08
AC000065.2	25.5	-0.379	0.00422	0.09692	24.593	14.74	.
AC005264.1	5.8	-0.403	0.00422	0.09692	4.041	1.827	.
MED8-AS1	7.5	-0.402	0.00422	0.09705	8.701	4.599	.
DKK1	29	0.405	0.00423	0.0971	28.414	59.964	10
HOXA5	156.9	-0.303	0.00423	0.0971	121.146	84.408	11
AC107068.2	12.9	-0.397	0.00424	0.09712	17.038	8.685	.
E2F3-IT1	11.5	-0.396	0.00424	0.09714	17.425	9.483	.
AC017028.1	5	-0.399	0.00424	0.09716	5.973	2.56	.
VN2R19P	1.2	-0.279	0.00425	0.0972	1.679	0.362	.
AL161935.3	1.5	-0.355	0.00426	0.09737	1.776	0.581	.
GDI2P2	7	-0.373	0.00426	0.09737	6.443	3.81	.
AL355304.1	36.1	-0.404	0.00427	0.0975	21.982	10.653	.
TMEM30B	695	0.251	0.00428	0.0975	798.642	1060.44	18
SLC1A1	655.3	-0.291	0.00428	0.0975	461.695	328.629	11
JAKMIP2-AS1	3.8	-0.369	0.00428	0.0975	4.123	3.501	.
AJAP1	39.8	-0.402	0.00428	0.0975	26.525	13.803	07
YWHAZP2	14.3	0.282	0.00429	0.0975	14.486	19.245	.
CHRM5	11	-0.398	0.00429	0.0975	11.739	6.3	19
RFFL	253.1	0.199	0.0043	0.09764	240.802	300.582	.
QRICH2	38.9	-0.37	0.0043	0.09764	29.271	17.815	19
AL133368.2	3.1	-0.376	0.0043	0.09764	3.565	1.279	.
FOXP1-IT1	70.7	-0.329	0.00431	0.09766	67.964	45.701	.
GJC1	262.9	-0.292	0.00431	0.09774	172.615	122.687	11
ZRANB2-AS2	88.1	-0.295	0.00432	0.09775	92.823	64.945	.
AL161717.1	1.8	-0.338	0.00432	0.09775	2.664	0.737	.
ZNF121	451.9	-0.158	0.00433	0.09782	480.632	408.978	.
AC091825.2	7.5	-0.402	0.00433	0.09782	5.425	2.599	.
AL691447.2	6.1	-0.402	0.00435	0.09821	7.343	3.431	.
RPL7AP9	0.9	-0.292	0.00437	0.09863	2.204	0.23	.
SYPL1	1503.4	0.2	0.00438	0.0987	1495.31	1860.21	.
GCNT3	131.2	0.401	0.00438	0.09874	178.616	368.549	12
AP001528.1	73.2	-0.31	0.00438	0.09874	47.217	33.227	.
RN7SL507P	3.1	-0.302	0.00439	0.0988	1.754	0.388	.
PPIAP51	17.2	-0.338	0.00439	0.0988	16.809	11.025	.
PSMC4	244.6	0.207	0.0044	0.09885	261.864	329.144	.
AC119673.1	23.6	-0.367	0.00441	0.099	32.394	19.091	.
SNORA74A	24.1	-0.383	0.00441	0.099	39.454	10.935	.
SAA1	35	0.399	0.00442	0.099	35.515	76.365	13
LINC02065	3.6	0.311	0.00442	0.099	1.242	5.053	.
AC138028.1	3.4	-0.307	0.00442	0.099	1.93	0.787	.
PRMT2	555.3	-0.16	0.00443	0.099	584.502	496.665	.
ZNF300P1	46	-0.368	0.00443	0.099	34.991	21.196	.
LINC02610	3	-0.375	0.00443	0.099	3.815	1.516	.
MIR5190	2.3	-0.375	0.00443	0.099	2.762	0.921	.
AC013549.2	5.4	-0.399	0.00443	0.099	5.178	2.354	.
AC097658.4	43.7	-0.357	0.00444	0.09903	39.918	24.883	.
ZBTB12BP	2.8	-0.341	0.00444	0.09907	2.197	0.655	.
SMTNL1	4.5	-0.398	0.00445	0.09927	3.404	1.621	05
AC010680.2	14.1	-0.376	0.00446	0.09937	15.945	9.421	.
TRAJ37	0.9	-0.331	0.00447	0.09948	1.478	0.392	.
AL078600.1	19	-0.378	0.00447	0.09948	20.269	11.711	.
RNVU1-27	10.3	-0.361	0.00448	0.09956	11.299	2.488	.
AL135910.1	8.8	-0.387	0.00448	0.09956	8.339	4.966	.
HSPA1A	469.7	0.241	0.00449	0.09956	469.228	616.856	04
FAM71F2	13.8	-0.391	0.00449	0.09956	13.449	7.604	19
AL356489.2	13.1	-0.395	0.00449	0.09957	9.44	4.91	.
SERINC2	131.7	0.332	0.0045	0.09965	170.711	258.636	16
LINC01290	90	-0.38	0.0045	0.09965	34.29	20.02	.
SLC7A1	174.4	0.268	0.00451	0.09985	177.091	242.094	12
AL049828.1	47.6	-0.319	0.00452	0.09985	44.739	30.208	.
LINC01725	55.3	-0.356	0.00452	0.0999	75.747	47.705	.
SYT6	2	0.309	0.00453	0.0999	1.574	5.835	.
AC103853.2	20	-0.369	0.00453	0.0999	14.841	9.086	.
ADAM33	49.4	-0.386	0.00453	0.0999	32.46	18.331	05
AC007336.1	48.9	-0.361	0.00454	0.0999	48.672	29.976	.
N4BP3	30	-0.361	0.00454	0.0999	28.433	17.566	05
RBP4	48	-0.387	0.00454	0.0999	31.74	17.554	17
SLC6A20	111	-0.388	0.00454	0.0999	169.527	93.937	10
AC112249.1	1.1	-0.293	0.00455	0.0999	1.229	0.234	.
LINC02367	27.5	-0.356	0.00455	0.0999	22.878	14.55	.
RNU6-548P	1.7	-0.344	0.00455	0.09995	3.8	0.995	.
AC008443.8	6	0.396	0.00456	0.09995	3.988	8.971	.
MZT2A	89.8	0.203	0.00456	0.09995	108.265	135.824	12
SMARCA2	2060.5	-0.138	0.00456	0.10001	1847.44	1623.74	.
VASH1-AS1	2.1	-0.365	0.00457	0.10005	1.721	0.636	.
ARF4-AS1	3.3	-0.396	0.00457	0.10005	5.148	2.606	.
AC026523.2	2.7	-0.349	0.00458	0.10011	2.676	0.849	.
AC011092.3	12.8	-0.394	0.00458	0.10011	9.104	4.784	.
ZRANB3	101.2	-0.203	0.00459	0.10026	108.832	87.066	.
CTXND1	60.4	-0.393	0.00459	0.10026	48.395	25.186	11
ITIH2	44.9	0.394	0.0046	0.10026	65.085	83.678	07
GNB5	188.8	0.175	0.0046	0.10026	196.875	236.384	.
LINC01119	6.5	-0.393	0.0046	0.10026	8.483	4.329	.
CCT6B	36.1	-0.306	0.00461	0.10026	45.37	30.967	01
ANKS1B	110	-0.334	0.00461	0.10026	119.3	77.706	09
AC019186.1	9.2	-0.393	0.00461	0.10031	12.335	6.471	.
MYO1F	197.3	-0.289	0.00464	0.10069	174.424	124.02	06
AL139300.2	1.2	-0.346	0.00464	0.10069	0.853	0.272	.
AC004832.4	6.9	-0.391	0.00464	0.10069	7.107	3.885	.
NR4A2	795.1	0.368	0.00465	0.10069	447.284	744.825	20
PSME2	643	0.209	0.00465	0.10069	713.661	900.326	.
ZBTB17	93.9	-0.306	0.00465	0.10069	104.709	71.523	06
NSA2P1	22.6	-0.377	0.00465	0.10069	13.361	7.76	.
LINC00240	34.8	-0.337	0.00466	0.10089	49.597	31.818	.
AC023389.1	3.3	-0.388	0.00467	0.101	3.892	1.619	.
TBC1D4	580.7	-0.175	0.00468	0.101	500.738	417.174	.
AC099811.4	7.5	-0.393	0.00469	0.10115	6.077	3.166	.
ZC3H13	1436.3	-0.143	0.0047	0.1013	1315.74	1145.9	.
RUVBL1	159.8	0.219	0.00471	0.10151	159.421	203.683	.
TRMT10B	105.4	-0.206	0.00472	0.10161	97.837	77.891	.
THAP12P1	0.9	-0.347	0.00472	0.10161	1.328	0.356	.
AC011405.1	31	-0.352	0.00475	0.10211	34.655	21.664	.
PGAM4	7.5	-0.372	0.00475	0.10218	9.663	5.594	03
AL355073.2	11.2	-0.39	0.00475	0.10218	11.336	5.768	.
RN7SL277P	20.1	-0.361	0.00476	0.10233	17.634	10.62	.
AL391825.1	20.9	-0.363	0.00478	0.10265	21.025	12.622	.
AC106800.2	6.5	-0.382	0.00479	0.10265	5.076	2.185	.
NCOA4P3	5.9	-0.388	0.0048	0.10283	6.495	3.439	.
DLGAP5	40.6	0.346	0.00481	0.10298	49.667	77.981	12
PAK1	390.6	0.189	0.00481	0.10298	465.596	571.575	12
SLIT3	941.2	-0.276	0.00481	0.10298	694.23	500.812	11
HAX1	321.7	0.191	0.00482	0.10299	383.233	472.489	16
AL020997.1	3.3	-0.384	0.00483	0.10311	4.465	1.943	.
AL158163.1	36.8	-0.306	0.00484	0.10328	35.837	24.714	.
LINC00641	241.5	-0.291	0.00484	0.10332	172.233	121.661	.
AC002066.1	35.5	-0.348	0.00485	0.10347	22.461	14.051	.
TRNP1	64.1	0.31	0.00487	0.10373	52.374	76.257	07
AC022424.1	1.4	-0.303	0.00487	0.10373	2.61	0.667	.
CAB39L	273.8	-0.222	0.00487	0.10375	202.181	156.704	11
NEU1	342	0.253	0.00488	0.10379	401.683	539.568	16
AL136084.3	0.9	-0.326	0.00488	0.10379	1.507	0.235	.
AC003077.1	52.9	-0.336	0.00489	0.1038	33.173	20.933	.
DNAI1	47.7	-0.361	0.00489	0.1038	40.678	43.313	08
MIRLET7BHG	64.6	-0.38	0.00489	0.1038	38.009	21.169	.
PTPRF	1345.6	0.229	0.00491	0.10414	1418.77	1841.04	16
ORC1	13.5	0.372	0.00492	0.10421	13.425	23.157	12
TXNP4	3.8	0.366	0.00493	0.10421	3.237	5.69	.
CNOT1	2566.8	0.141	0.00493	0.10421	2455	2806.55	.
AL359922.2	40	-0.321	0.00493	0.10421	36.979	24.835	.
AP000255.1	4.8	-0.359	0.00493	0.10421	5.412	1.898	.
AC005005.3	3.7	-0.371	0.00493	0.10421	4.055	1.426	.
AC003093.1	2	-0.32	0.00494	0.10424	2.754	0.674	.
CLCA4	3.2	-0.345	0.00494	0.10424	6.28	1.941	13
PRKG2	102.7	-0.344	0.00496	0.10461	49.372	31.129	11
CFAP44-AS1	9	-0.383	0.00496	0.10461	10.836	5.541	.
MRPL23	70.4	0.221	0.00497	0.10461	74.55	95.963	.
ST6GAL1	978.2	0.22	0.00497	0.10461	1033.14	1324.73	03
COL4A6	29.7	-0.374	0.00497	0.10461	23.519	13.257	07
AL121956.6	43.2	-0.371	0.00498	0.10462	37.242	53.932	.
MCEMP1	381.6	-0.375	0.00498	0.10471	236.855	134.097	11
LINC02767	7.2	-0.385	0.00499	0.10476	7.026	3.389	.
RN7SL604P	5.2	-0.385	0.00499	0.10476	6.647	3.204	.
TMEM255B	43.4	-0.335	0.005	0.10476	34.789	22.486	05
RNF139	326.7	0.18	0.005	0.10482	320.276	389.625	.
CD200R1L-AS1	2.5	0.265	0.00502	0.10522	1.476	7.187	.
ATP1A1-AS1	149.7	-0.328	0.00504	0.10556	127.283	83.411	.
RERG-IT1	5.5	-0.384	0.00505	0.10556	3.918	1.981	.
GAB2	562.7	-0.186	0.00506	0.10575	485.553	396.252	.
AL662797.2	3.6	-0.377	0.00506	0.10581	3.912	1.64	.
SGIP1	536.4	-0.263	0.00507	0.10584	401.824	294.865	11
AP001486.3	2.1	-0.269	0.00507	0.10584	4.878	1.051	.
ARHGAP6	288.1	-0.251	0.00508	0.10602	184.436	137.447	11
NME1-NME2	1.8	-0.358	0.00509	0.10604	3.457	1.134	.
SCUBE1	134	-0.348	0.0051	0.10605	60.274	37.648	11
AL137798.1	3.9	-0.375	0.0051	0.10605	5.781	2.43	.
LINC02316	16.6	-0.363	0.00511	0.10605	16.476	9.813	.
AL136982.1	3.9	-0.371	0.00511	0.10605	2.803	1.118	.
AC022325.2	14.2	-0.379	0.00511	0.10605	4.925	2.316	.
METRN	99.1	0.268	0.00512	0.10605	111.411	152.578	16
AC009320.1	2.9	-0.33	0.00512	0.10605	1.89	0.573	.
AP000902.1	4.7	-0.382	0.00512	0.10605	4.352	2.154	.
SLC25A15P5	2.4	0.352	0.00513	0.10605	1.343	3.769	.
LINC00578	99.9	0.347	0.00513	0.10605	114.683	183.622	.
AC087632.2	6.7	-0.368	0.00513	0.10605	7.838	4.516	09
ZEB2-AS1	21.4	-0.375	0.00513	0.10605	15	8.296	.
TNS4	39.6	0.381	0.00514	0.10605	44.364	92.298	12
ATP5MC3	964.8	0.18	0.00514	0.10605	1104.86	1341.2	.
AOC3	1310.2	-0.26	0.00514	0.10605	904.628	666.028	11
KRT19P2	2.2	-0.363	0.00514	0.10605	2.205	0.943	.
NUBP1	83.5	0.214	0.00515	0.10605	82.727	106.252	.
C1QTNF1	61.3	-0.311	0.00515	0.10605	51.426	34.87	05
EIPR1-IT1	6.3	-0.38	0.00515	0.10605	9.149	4.192	.
FAM83B	25.8	0.364	0.00516	0.10605	25.96	64.74	13
CTNNA1	3937.2	0.152	0.00516	0.10605	3676.16	4274.63	.
AC021851.1	20.5	-0.332	0.00516	0.10605	25.822	16.557	.
RPS3AP28	10.3	-0.375	0.00516	0.10605	15.185	8.276	.
SERTAD4-AS1	37.9	0.298	0.00517	0.10611	40.949	59.278	.
AL138880.1	2.3	-0.347	0.00517	0.10611	2.472	0.906	.
GPIHBP1	58.2	-0.375	0.00517	0.10613	32.525	17.944	05
CAPN9	66.5	0.369	0.00518	0.10617	50.226	88.174	05
TMED11P	22.7	-0.374	0.00518	0.10617	32.201	17.941	.
RNA5SP219	2.1	-0.353	0.00519	0.10626	2.807	0.998	.
RN7SL630P	3.2	-0.376	0.00519	0.10626	2.83	1.215	.
MIR646HG	140.3	-0.346	0.0052	0.10642	212.355	133.184	.
AL135978.2	46.3	-0.303	0.00521	0.10642	43.555	29.735	.
AL021578.1	29.2	-0.368	0.00522	0.10651	24.898	14.051	.
AC005324.3	2.7	-0.358	0.00522	0.10652	2.684	1.017	.
AC048382.5	4.8	-0.376	0.00523	0.10661	4.398	2.302	.
TFDP1	619.6	0.168	0.00523	0.10662	641.597	764.501	.
AL031429.2	1.1	-0.271	0.00524	0.10669	1.81	0.337	.
CLEC1A	98.4	-0.324	0.00524	0.10669	57.563	37.142	11
PKD1P5	4.8	-0.352	0.00524	0.10672	5.915	1.093	.
CFAP58-DT	2.7	-0.365	0.00525	0.10682	2.611	1.006	.
HNRNPA1L2	25.4	-0.266	0.00526	0.10683	28.694	20.566	.
IMPA2	227.8	0.253	0.00528	0.10731	233.993	315.383	04
DIO2-AS1	1.7	-0.302	0.00529	0.10744	1.93	0.627	.
AL589674.1	1.3	0.377	0.0053	0.10751	0.837	1.624	.
UPK3B	91.5	-0.375	0.00531	0.10762	27.449	14.847	11
AL512791.2	4.1	-0.371	0.00532	0.10779	5.589	2.439	.
RCAN3	515.2	0.184	0.00532	0.10782	526.515	641.864	.
ASAP1-IT2	18.1	-0.366	0.00534	0.10801	17.478	10.124	.
GGCT	206.8	0.217	0.00535	0.10806	273.113	350.903	18
HSPA12B	102.4	-0.33	0.00535	0.10806	61.137	39.63	11
LINC02880	33	-0.376	0.00535	0.10808	15.456	7.466	.
AC107204.1	19.6	-0.336	0.00536	0.10815	18.298	11.51	.
C9	4.3	-0.363	0.00536	0.10815	5.722	2.131	05
AC002128.1	5	-0.374	0.00536	0.10815	4.575	2.091	.
RNU4-49P	3.5	-0.348	0.00537	0.1082	4.264	1.54	.
COX4I1	1314.6	0.163	0.00538	0.10828	1462.65	1732.84	.
AL157902.2	37.6	-0.329	0.00538	0.10828	48.389	31.049	.
RNY4P19	1.8	0.312	0.00539	0.10828	1.218	3.764	.
AP001330.4	8.6	-0.369	0.00539	0.10828	9.786	5.28	.
ATIC	389.1	0.196	0.0054	0.10828	478.745	596.304	18
AC117377.1	1.6	-0.274	0.0054	0.10828	2.848	0.78	.
DNAJC19P5	41.3	-0.296	0.0054	0.10828	34.305	23.68	.
GNAS-AS1	4.5	-0.371	0.0054	0.10828	6.975	3.106	.
GJA6P	9.2	-0.376	0.0054	0.10828	8.728	4.487	.
HM13-IT1	1.8	-0.316	0.00541	0.10833	1.791	0.573	.
AC007878.1	154.2	-0.264	0.00542	0.10849	147.599	108.288	.
RN7SL493P	3.7	-0.375	0.00542	0.10849	3.688	1.783	.
TPT1-AS1	215.7	-0.197	0.00543	0.1085	201.06	161.339	.
GAS1RR	23	-0.32	0.00543	0.1085	21.105	14.043	.
ARL13A	13.6	-0.359	0.00543	0.1085	18.05	10.677	01
DPCD	80.2	0.243	0.00544	0.10851	78.057	103.191	13
RNF182	40.6	-0.356	0.00546	0.10883	26.684	15.818	11
XG	11	-0.373	0.00546	0.10883	9.298	4.178	02
OSR1	67.3	-0.298	0.00547	0.10905	63.991	43.348	05
PPA1	1536.3	0.189	0.00549	0.10931	1693.23	2087.58	.
LINC02802	5.4	0.329	0.00552	0.10957	4.827	7.529	.
HTR2B	56.4	-0.271	0.00552	0.10957	56.183	40.897	01
RN7SL683P	2.9	-0.339	0.00552	0.10957	2.221	0.784	.
RPL23AP52	2.4	-0.365	0.00552	0.10957	2.485	1.126	.
RN7SL272P	1.5	-0.366	0.00552	0.10957	1.87	1.106	.
RNU6-444P	3.5	-0.364	0.00554	0.10985	3.491	1.725	.
OFD1P17	31.6	-0.342	0.00554	0.1099	32.964	19.462	.
AC092418.2	3.3	0.372	0.00556	0.11026	2.306	4.337	.
AL049781.1	1	-0.274	0.00557	0.11026	1.399	0.262	.
AC233976.1	2.7	-0.346	0.00558	0.11035	3.578	1.348	.
EGLN2	56.2	-0.354	0.00558	0.11035	44.583	26.6	19
CDKN2AIPNL	99.7	0.238	0.00558	0.11044	102.414	135.628	18
MTRNR2L1	1818	0.35	0.00559	0.11044	1697.12	4361.42	09
AP001267.3	18.5	-0.321	0.0056	0.11058	18.777	12.751	.
AC092608.2	6.4	-0.371	0.0056	0.11058	10.736	5.139	.
ELP5	125	0.212	0.00561	0.11058	114.716	148.008	.
LINC02603	12.7	-0.354	0.00561	0.11058	10.587	6.014	.
NEFH	7.3	-0.371	0.00561	0.11058	12.005	6.119	03
LHFPL3-AS2	263.2	-0.351	0.00562	0.1106	243.047	145.928	.
IQCN	190.3	-0.354	0.00562	0.1106	101.336	60.4	19
AC018445.3	7.6	-0.303	0.00562	0.11063	4.189	1.26	.
CKAP5	914.2	0.143	0.00564	0.11084	894.405	1028.52	.
Z98048.1	2.3	-0.341	0.00565	0.11103	3.267	1.112	.
YWHAZP3	14	0.245	0.00566	0.11115	13.404	17.861	.
CSNK1A1P1	4.3	-0.369	0.00566	0.11115	4.358	2.079	.
AC024603.1	8.3	-0.366	0.00567	0.11115	7.226	3.384	.
TPMTP2	8.7	-0.366	0.00567	0.11124	8.374	4.584	.
CMBL	353.2	0.308	0.00568	0.11135	455.654	676.818	18
GPR26	3.6	-0.295	0.00569	0.11135	6.028	1.862	01
IL5RA	125.8	-0.356	0.00569	0.11139	80.634	108.551	08
SLC35E3	208	-0.214	0.0057	0.11139	249.895	195.607	.
ZNF528	231.2	-0.224	0.0057	0.11139	239.719	185.067	19
VWA3B	88.1	-0.356	0.0057	0.11139	72.498	102.103	08
LOXL3	39	-0.316	0.00571	0.1114	47.96	30.149	06
RNU2-70P	1.4	-0.296	0.00572	0.11155	1.285	2.458	.
CASP12	22.4	-0.363	0.00573	0.11179	15.667	8.512	.
HSBP1	1022.1	0.169	0.00574	0.11196	1042.24	1246.83	.
NDRG2	481.7	-0.206	0.00575	0.11204	432.478	341.603	11
AC055811.3	2.9	-0.354	0.00576	0.11207	2.703	1.169	.
PA2G4	562.1	0.185	0.00577	0.11207	550.287	675.461	.
CBX7	208.8	-0.214	0.00577	0.11207	175.49	137.158	05
ARHGEF15	138.4	-0.316	0.00577	0.11207	84.654	55.826	11
DOC2B	46.7	-0.349	0.00577	0.11207	52.013	31.283	06
AC119751.3	10.2	-0.36	0.00578	0.11216	7.554	4.412	.
GJB5	2.6	0.281	0.00579	0.11226	2.081	7.844	13
SCPEP1	1248.8	0.232	0.00579	0.11226	1442.31	1894.26	18
S100A13	574.7	0.182	0.00579	0.11226	701.058	856.139	18
ZNF114	15.5	0.367	0.00581	0.1126	14.738	29.959	10
AL021937.3	10.7	-0.367	0.00582	0.11261	4.928	2.31	.
CES1P1	5.6	-0.367	0.00582	0.11261	5.217	9.207	.
AL365226.1	33.8	0.354	0.00583	0.11261	36.675	87.541	.
FGR	190.3	-0.286	0.00583	0.11261	132.099	92.843	17
EIF4BP2	12.1	-0.365	0.00583	0.11261	8.822	4.783	.
AC139792.1	12.2	-0.345	0.00584	0.1128	16.816	10.276	.
TGFBR3	916.4	-0.244	0.00588	0.11337	516.465	385.994	11
SLFNL1-AS1	19.7	-0.353	0.00588	0.1134	19.028	11.232	.
ADGRG4	12.4	-0.357	0.00589	0.11352	8.787	3.751	11
CYP2G1P	9.7	-0.362	0.0059	0.11352	7.831	7.792	.
MTCO3P12	327.3	0.364	0.00591	0.11374	2745.06	1196.11	.
AC006355.1	2.6	-0.319	0.00592	0.11374	1.973	0.613	.
AC006042.3	13.8	-0.361	0.00592	0.11374	15.478	8.363	.
C12orf49	795.9	0.185	0.00592	0.11382	544.818	669.326	05
PTHLH	17.3	-0.361	0.00594	0.11414	30.672	17.116	03
AP000560.1	59.2	-0.273	0.00596	0.11437	58.519	41.929	.
RSPO1	50.3	-0.337	0.00596	0.11437	30.282	18.827	11
HSD17B11	1109.3	0.241	0.00597	0.11442	1090.04	1454.93	10
GIMAP8	704.8	-0.258	0.00597	0.11442	433.626	316.649	11
CC2D2B	110.5	-0.272	0.00598	0.11455	96.52	68.57	09
NCAPD2P1	1	-0.155	0.006	0.11484	3.061	0.233	.
PMAIP1	154.7	0.323	0.00601	0.11488	185.911	288.204	12
CYSLTR2	43.7	-0.297	0.00601	0.11488	36.728	24.924	17
H3C1	4.5	-0.338	0.00602	0.11489	5.111	2.016	15
AC011477.2	8.5	-0.345	0.00602	0.11489	10.188	6.112	.
FGF10-AS1	5.3	-0.345	0.00602	0.11489	2.945	1.18	.
TMPRSS11CP	10.3	-0.363	0.00602	0.11489	12.807	6.539	.
YPEL5	1114.4	0.153	0.00603	0.11492	1128.8	1319.11	.
MIR605	7	-0.363	0.00603	0.11492	5.627	2.926	.
LRRC70	23	-0.322	0.00604	0.11498	24.7	15.753	07
OTUD7A	31.5	-0.3	0.00605	0.11498	26.293	18.159	07
RNU6-795P	2.6	-0.357	0.00605	0.11498	2.662	1.144	.
AC132872.3	4.7	-0.358	0.00605	0.11498	3.846	1.931	.
UBE2D2	688.5	0.138	0.0061	0.11573	727.9	830.55	.
LINC00332	1.9	-0.285	0.0061	0.11573	1.951	2.389	.
AP003464.1	4.7	-0.354	0.0061	0.11573	5.787	2.326	.
NPM1P11	1.3	-0.288	0.00611	0.11578	1.414	0.581	.
MEIS2	215.3	-0.237	0.00613	0.11616	161.901	120.524	11
AC106865.1	9.2	-0.361	0.00614	0.11628	15.423	7.995	.
C12orf54	5.8	0.359	0.00615	0.11628	2.893	5.552	01
PWRN1	37.7	-0.338	0.00615	0.11628	21.981	13.435	.
DNAH10	221.2	-0.358	0.00615	0.11628	170.208	233.62	08
AHNAK2	341.5	0.333	0.00616	0.11628	357.246	574.725	03
AL162493.1	1	-0.287	0.00616	0.11628	1.874	0.503	.
AC007683.2	4.8	-0.35	0.00616	0.11628	7.144	2.991	.
MRPS10P2	2.8	-0.358	0.00616	0.11628	4.197	1.923	.
NR2F6	242.3	0.186	0.00617	0.11631	287.443	354.88	16
PLEKHM2	236.8	-0.214	0.00617	0.11631	240.018	186.728	.
RNU6-789P	1.7	-0.347	0.00617	0.11631	1.934	0.92	.
RNU6-892P	2.3	-0.336	0.00618	0.11636	1.931	0.699	.
AC073850.1	6.5	-0.329	0.00619	0.11655	2.435	0.871	.
RNU6-1010P	3.1	-0.346	0.0062	0.11655	2.495	1.033	.
COQ2	154.3	0.206	0.0062	0.11657	145.444	184.939	.
AC024940.4	9.2	0.36	0.00621	0.11657	6.007	12.279	.
SLC35E4	14.6	0.34	0.00621	0.11657	14.306	24.096	03
AF001548.3	2.9	-0.333	0.00621	0.11657	2.54	0.962	.
AL445426.1	56.3	-0.31	0.00622	0.11665	45.595	29.987	.
PRCD	18.2	-0.356	0.00623	0.11669	17.314	9.147	19
AC119868.1	2	-0.317	0.00624	0.11669	1.603	0.605	.
LMNTD2	12.3	-0.356	0.00624	0.11669	10.532	4.86	06
AC090519.1	17.8	-0.358	0.00625	0.11669	21.736	11.347	.
PGS1	285.4	-0.197	0.00626	0.11669	273.999	218.542	.
AC008555.7	51.1	-0.246	0.00626	0.11669	38.602	28.689	.
ADCK1	27.9	-0.301	0.00626	0.11669	33.275	22.512	06
GASK1A	54.2	-0.325	0.00626	0.11669	58.892	36.991	01
NAV2-AS5	42.9	-0.342	0.00626	0.11669	29.9	17.909	.
KRT18P11	3.7	0.31	0.00627	0.11669	3.76	5.827	.
LGALS3	2346.9	0.203	0.00627	0.11669	2427.47	3067.83	.
UQCRC2	1018.9	0.141	0.00627	0.11669	1092.58	1253.77	.
FIGN	205.2	-0.239	0.00627	0.11669	157.419	118.134	11
CRHR2	5.4	-0.351	0.00627	0.11669	8.329	3.703	01
AL137244.1	6.5	-0.352	0.00627	0.11669	7.077	3.082	.
ACKR4	62.4	-0.273	0.00628	0.1167	45.023	32.382	11
MED4-AS1	5	-0.358	0.00628	0.1167	3.741	1.898	.
TTC28-AS1	147.1	-0.209	0.00629	0.11673	146.751	114.052	.
SH3D19	3054.9	-0.179	0.0063	0.11673	2566.05	2103.79	.
GAS7	443.4	-0.214	0.0063	0.11673	416.924	323.866	02
AC136603.1	1.8	-0.312	0.0063	0.11673	2.502	0.885	.
AL731556.2	1	-0.231	0.00631	0.11673	1.146	0.098	.
TTLL7	632.7	-0.28	0.00631	0.11673	370.409	259.437	11
AL499604.2	1.4	-0.303	0.00631	0.11673	1.24	0.475	.
AC091588.1	15.6	-0.348	0.00631	0.11673	8.802	4.993	.
IL26	7.4	-0.35	0.00632	0.1169	12.082	5.325	14
AL138793.1	1.4	-0.333	0.00634	0.11702	1.521	0.538	.
AC012066.1	37.6	-0.348	0.00634	0.11702	36.676	21.213	.
AL359504.1	3.3	-0.32	0.00638	0.11777	4.963	1.695	.
AC004825.3	49.1	-0.296	0.00639	0.11777	50.034	34.22	.
RNU2-72P	1.6	-0.301	0.0064	0.11791	2.066	0.642	.
SERPINA5	6.2	0.335	0.0064	0.11796	5.91	14.804	03
AL161740.1	1.5	-0.244	0.00641	0.11809	0.885	0.978	.
U91328.3	1.3	-0.251	0.00642	0.1181	2.144	0.476	.
AP001363.1	4.7	-0.348	0.00642	0.11811	2.771	1.257	.
ARG2	39	0.304	0.00643	0.11811	33.228	49.879	01
LRRC74B	8.7	-0.288	0.00643	0.11811	14.993	5.589	08
PSMD14	551.1	0.174	0.00644	0.11811	628.483	760.863	.
FAM13B	767.4	-0.146	0.00644	0.11811	686.27	592.128	.
TNFRSF12A	224.9	0.296	0.00645	0.11811	262.93	388.545	12
FAM124B	40	-0.318	0.00645	0.11811	32.35	20.96	02
GPSM1	64.9	-0.325	0.00645	0.11811	48.513	30.555	06
TRMT13	329.2	-0.203	0.00646	0.11822	374.707	295.637	.
AL136982.6	1.9	-0.305	0.00646	0.11822	0.932	0.286	.
FABP5P5	2	-0.308	0.00646	0.11822	2.472	0.821	.
SCARNA9	334.3	-0.217	0.00647	0.11823	337.91	261.394	.
RPL22P12	1.5	0.355	0.00648	0.11823	1.104	2.148	.
MYL12B	2668	0.171	0.00648	0.11823	2715.82	3272.55	.
COL4A2	1827.8	-0.239	0.00648	0.11823	1342.82	1005.7	05
CCL16	2.6	-0.299	0.00648	0.11823	1.762	0.485	05
AC021086.1	13.8	-0.345	0.00648	0.11823	21.321	12.645	.
WARS2-AS1	178.5	-0.244	0.00649	0.11823	184.858	137.423	.
AC103739.2	15.6	-0.334	0.00649	0.11823	12.515	7.38	.
FGF7	536.2	-0.253	0.0065	0.11827	624.83	457.311	02
PTPRD	440.7	-0.225	0.00651	0.11836	321.372	246.079	11
AL138689.2	124.5	-0.313	0.00651	0.11837	83.996	54.402	.
OR1L8	4.4	-0.353	0.00651	0.11837	4.471	2.083	07
KCNK3	290.3	-0.327	0.00653	0.11858	130.688	81.765	11
SLITRK2	28.5	-0.354	0.00653	0.11864	15.37	8.045	11
ANKRD20A17P	3.9	-0.339	0.00655	0.11887	1.823	0.764	.
DNAH3	128	-0.349	0.00656	0.11893	116.138	172.797	08
AC027243.4	6.6	-0.353	0.00656	0.11893	7.603	4.001	.
AC007681.1	32.9	-0.328	0.00657	0.11895	37.094	22.237	.
LINC02866	1.9	-0.298	0.00658	0.11908	3.606	7.401	.
SMTN	178.8	-0.266	0.00658	0.11913	140.69	100.967	05
LINC01341	8.9	-0.351	0.0066	0.11929	9.731	5.144	.
CPA6	23.4	0.341	0.00662	0.11968	23.923	55.719	10
LINC01586	1.5	-0.249	0.00663	0.1197	1.304	0.394	.
AC104232.1	2.3	-0.335	0.00663	0.11978	3.371	1.394	.
DUSP5	144.3	0.293	0.00664	0.11981	140.105	206.335	20
AL023284.3	3.1	0.351	0.00667	0.12017	2.04	4.455	.
ODAPH	1.9	0.298	0.00667	0.12017	0.955	2.93	.
FTX	2556.4	-0.208	0.00667	0.12017	2405.25	1885.04	.
CLIC4P1	5.6	-0.313	0.00668	0.12022	5.049	3.106	.
ARL5AP2	2.1	-0.29	0.0067	0.12034	1.469	0.415	.
MTND6P22	1.9	-0.326	0.0067	0.12034	4.06	2.247	.
NMUR1	23.8	-0.328	0.0067	0.12034	15.184	9.519	11
AC068491.3	5.4	-0.344	0.0067	0.12034	8.857	4.077	.
LINC01589	23.2	-0.349	0.0067	0.12034	18.228	9.749	.
CDCA4	49.5	0.261	0.00671	0.12034	52.182	72.229	12
RBP7	57.8	-0.331	0.00671	0.12034	71.194	42.916	10
ADGRE3	34.2	-0.347	0.00671	0.12035	27.765	15.32	07
IL4	1.8	0.291	0.00672	0.12039	1.207	4.058	.
AC000082.1	5.2	-0.343	0.00672	0.12039	2.862	1.395	.
AC005803.1	15	-0.35	0.00672	0.12039	17.244	8.246	.
BBS9	621.7	-0.185	0.00673	0.1204	589.384	476.695	.
MKX	43.7	-0.339	0.00673	0.1204	41.61	24.072	02
RPS16P5	14.5	-0.347	0.00674	0.1204	13.763	7.569	.
AC091305.1	5.8	-0.333	0.00674	0.12042	4.585	1.878	.
AP001442.1	63.3	-0.292	0.00676	0.12059	51.84	35.273	.
AC018638.6	2.6	-0.319	0.00676	0.12059	2.642	1.061	.
AC103592.1	2.5	-0.278	0.00677	0.12059	2.29	0.88	.
AC108134.3	51.1	-0.316	0.00677	0.12059	32.511	21.102	.
RNU6-890P	12.2	-0.333	0.00677	0.12059	15.691	9.126	.
WNT7B	68.1	0.306	0.0068	0.12116	77.644	118.079	16
AC099506.3	1	-0.274	0.00681	0.12122	0.924	0.068	.
RNU6-861P	1.8	-0.29	0.00682	0.12123	1.686	0.603	.
AC080112.4	9.2	-0.344	0.00682	0.12123	6.491	3.113	.
RNU7-84P	4.5	-0.339	0.00682	0.12127	6.478	2.695	.
AC093298.2	1.7	-0.282	0.00683	0.12129	2.393	0.657	.
SRI	950.6	0.18	0.00684	0.12129	1091.8	1334.75	.
PTP4A2	3408.2	0.149	0.00684	0.12129	3550.72	4135.55	.
KRT8P50	0.9	-0.226	0.00684	0.12129	1.42	0.221	.
RN7SL443P	1.3	-0.264	0.00684	0.12129	1.48	0.323	.
NIPA1	313.4	0.159	0.00686	0.12131	310.586	369.281	.
MDGA2	2.2	-0.265	0.00686	0.12131	2.64	2.939	07
LINC00906	2.8	-0.323	0.00686	0.12131	3.714	1.39	.
AC005050.1	2.9	-0.325	0.00686	0.12131	3.691	1.447	.
CHD9	3101.9	-0.144	0.00688	0.12158	2980.12	2580.86	.
ARMCX1	178	-0.19	0.00689	0.12178	173.513	139.448	.
AC011466.4	3.9	-0.337	0.0069	0.1218	6.366	2.792	.
B4GALT5	632.6	0.178	0.00691	0.12188	614.164	749.585	.
AL158801.5	10.8	-0.32	0.00691	0.12188	11.481	7.383	.
AL513475.2	13.4	-0.322	0.00692	0.12199	10.088	6.409	.
RBMS3	1636.7	-0.182	0.00692	0.12202	1225.45	996.618	11
EPN1	151.7	-0.253	0.00693	0.12203	140.157	102.543	06
CHIA	114.6	-0.347	0.00694	0.12221	208.296	104.867	10
DPY19L1P1	91.2	-0.216	0.00696	0.12243	92.271	71.084	.
RN7SL1	12027.3	-0.346	0.00697	0.12259	34961.5	7870.96	.
MAB21L3	9.5	0.345	0.00698	0.12264	9.473	19.748	16
KLF14	1.2	-0.263	0.00698	0.12264	0.924	0.119	.
ALK	29.6	-0.332	0.00698	0.12264	25.273	15.162	05
AC011755.1	100.3	-0.334	0.007	0.12282	36.585	21.471	.
TWF1P1	8.8	0.26	0.00701	0.12293	8.974	12.609	.
MT-TL1	442.7	-0.339	0.00701	0.12293	706.459	405.503	.
SLC25A30	322.3	-0.155	0.00702	0.12293	321.8	272.142	.
AC011997.2	10.3	-0.333	0.00702	0.12293	9.516	5.533	.
RMI2	54.4	0.312	0.00703	0.12299	69.061	107.741	12
AC018500.1	1.8	-0.313	0.00703	0.12301	1.722	0.618	.
ELF3	672.4	0.274	0.00704	0.12301	729.077	1039.97	16
LINC01416	2.6	-0.282	0.00704	0.12301	3.483	0.994	.
AC078955.1	9.3	-0.344	0.00704	0.12303	6.817	3.38	.
KIF11	114.7	0.257	0.00706	0.12306	141.612	193.766	12
AC090337.2	56.4	-0.303	0.00706	0.12306	36.268	23.769	.
ARL4AP4	15.4	-0.333	0.00706	0.12306	14.553	8.585	.
KRT19	1213.4	0.249	0.00707	0.12306	1456.43	1989.91	16
AL158211.5	21.8	-0.291	0.00707	0.12306	19.36	13.172	.
CENPUP2	6.6	-0.333	0.00707	0.12306	7.643	3.126	.
MSX1	15.2	0.333	0.00709	0.12343	9.906	17.199	02
AL139287.1	8.6	-0.344	0.00711	0.12365	8.537	4.383	.
MPRIP	1483	-0.168	0.00713	0.12377	1240.31	1030.81	.
ENOSF1	548.6	-0.229	0.00713	0.12377	510.478	385.548	19
AC016292.1	1.8	-0.3	0.00713	0.12377	1.419	0.524	.
GLIS1	2	-0.305	0.00713	0.12377	2.997	1.034	.
RPS13P5	1.5	-0.311	0.00713	0.12377	1.394	3.742	.
CHMP1B	432.9	0.174	0.00714	0.12379	390.133	474.597	.
STRAP	593.8	0.156	0.00716	0.12411	616.126	726.924	.
CEP164	177.1	-0.237	0.00717	0.12418	166.921	124.935	19
ONECUT2	17	0.34	0.00719	0.12444	20.784	43.812	12
LRRN3	213.2	-0.25	0.0072	0.12458	154.053	112.35	11
AC009097.3	1.6	-0.294	0.00722	0.12467	1.119	0.368	.
MCTP1-AS1	7.7	-0.342	0.00722	0.12467	6.546	3.247	.
AC079466.1	1.1	-0.177	0.00723	0.12467	2.676	0.353	.
HHEX	153.5	-0.24	0.00723	0.12467	159.125	117.437	02
AC024267.5	5.6	-0.342	0.00723	0.12467	5.473	2.908	.
DCBLD2	1130.1	0.204	0.00724	0.12467	1121.27	1429.37	.
ZNF573	103	-0.195	0.00724	0.12467	104.957	83.022	.
AIMP1P1	4.6	-0.339	0.00724	0.12467	4.373	2.315	.
RNU6-702P	1.8	-0.261	0.00725	0.12467	0.971	0.334	.
AC008277.1	92.2	-0.275	0.00725	0.12467	83.337	58.401	.
AC080188.2	27	-0.321	0.00725	0.12467	23.035	14.21	.
AP001825.1	6.2	-0.341	0.00725	0.12467	5.302	2.638	.
AC215522.2	2.5	-0.321	0.00726	0.12473	2.732	1.084	.
COP1P1	3.9	-0.332	0.00726	0.12473	1.779	0.845	.
AC002395.1	4.2	-0.338	0.0073	0.12535	3.533	4.773	.
AKR1C2	554.9	0.338	0.00731	0.12544	1259.14	1493.22	03
AC117382.2	3.4	-0.326	0.00731	0.12544	3.808	1.579	.
AC112487.1	2	-0.298	0.00732	0.12546	3.938	1.3	.
AL008628.1	5	-0.318	0.00732	0.12546	3.564	1.508	.
AC090971.6	15.1	-0.335	0.00733	0.12546	11.169	6.376	.
OR51B5	6.3	-0.338	0.00733	0.12546	7.183	3.313	01
GLI3	304.7	-0.217	0.00735	0.12576	290.424	223.013	02
LINC02753	2.8	-0.315	0.00735	0.12576	1.345	0.55	.
DUOXA2	5.4	-0.336	0.00736	0.12576	5.553	2.699	06
AC009063.2	6.2	-0.327	0.00737	0.12596	3.536	1.442	.
ASPH	4087.1	0.199	0.00738	0.12603	4686.91	5925.76	18
SWT1	254.6	-0.172	0.00738	0.12603	254.955	209.648	.
AC015726.3	4.4	-0.334	0.00739	0.12609	3.541	1.613	.
ICAM5	27.1	-0.339	0.00739	0.12609	16.578	8.795	06
RN7SL582P	1.8	-0.268	0.0074	0.1261	1.726	0.464	.
AC022395.1	23.4	-0.292	0.0074	0.1261	24.441	16.309	.
MTATP6P11	19.9	-0.327	0.00741	0.12612	17.237	10.362	.
AC024257.3	84.6	-0.305	0.00741	0.12615	77.307	50.112	.
AC112173.1	1.4	-0.261	0.00743	0.12633	0.977	0.217	.
AC009951.4	143.1	-0.254	0.00746	0.12678	114.865	83.205	.
RTKN2	3467.7	-0.316	0.00746	0.12678	1135.08	707.494	11
AC016590.2	9.3	-0.338	0.00747	0.1269	8.152	4.427	.
CACNA1E	2.7	-0.3	0.00748	0.1269	4.132	1.473	03
ITPKB-AS1	8.5	-0.338	0.0075	0.12724	8.497	4.491	.
CACNA1C-IT3	8.1	-0.336	0.00751	0.12733	5.837	2.847	.
VDAC1P11	1.6	-0.28	0.00752	0.12734	2.135	0.702	.
LINC02636	1.4	-0.285	0.00752	0.12734	1.377	0.411	.
CYP26C1	1.8	-0.286	0.00752	0.12734	1.514	0.422	.
ADAMTS9-AS1	202.3	-0.305	0.00752	0.12734	100.796	65.057	.
SPACA6	64.3	-0.307	0.00753	0.12736	60.882	38.917	19
AC104564.5	8.9	-0.337	0.00753	0.12736	6.692	3.58	.
MRPL52	158.5	0.176	0.00754	0.12739	191.95	234.122	12
ZNF546	128.4	-0.197	0.00754	0.12739	126.202	100.43	.
SFMBT1	157.9	0.169	0.00755	0.12739	137.706	166.308	.
AC010082.1	3.2	-0.313	0.00755	0.12739	4.23	1.702	.
FPR2	58.9	-0.336	0.00755	0.12739	31.329	16.812	17
LINC02809	4.5	-0.322	0.00756	0.12748	4.811	2.028	.
AL049844.1	2	-0.306	0.00759	0.12779	1.565	0.577	.
[truncated: 58,592 more rows]
