# Supplementary material for: Inflammation in the tumor-adjacent lung as a predictor of clinical outcome in lung adenocarcinoma
Source: Nat Commun. 2023 Nov 8;14:6764. doi: 10.1038/s41467-023-42327-x (PMC10632519; doi:10.1038/s41467-023-42327-x)
Supplement: Supplementary file 10 — Source Data [file 41467_2023_42327_MOESM10_ESM.xlsx]

## Sheet: Figure 1b
stage	match_normal	n	Percent	count
TCGA/Stage IV	FALSE	10	83.3333	10
TCGA/Stage IV	TRUE	2	16.6667	2
TCGA/Stage III	FALSE	43	70.4918	43
TCGA/Stage III	TRUE	18	29.5082	18
TCGA/Stage II	FALSE	76	80.8511	76
TCGA/Stage II	TRUE	18	19.1489	18
TCGA/Stage I	FALSE	194	78.5425	194
TCGA/Stage I	TRUE	53	21.4575	53
NYU/Stage I	TRUE	143	100	143

## Sheet: Figure 1c
subjs	stage	subtype	followup
TCGA-05-4244-01	TCGA/Stage IV	No Recurrence	0
TCGA-05-4249-01	TCGA/Stage I	No Recurrence	1523
TCGA-05-4382-01	TCGA/Stage I	No Recurrence	607
TCGA-05-4384-01	TCGA/Stage III	No Recurrence	426
TCGA-05-4389-01	TCGA/Stage I	No Recurrence	1369
TCGA-05-4390-01	TCGA/Stage I	No Recurrence	1126
TCGA-05-4395-01	TCGA/Stage III	No Recurrence	0
TCGA-05-4398-01	TCGA/Stage III	No Recurrence	1431
TCGA-05-4402-01	TCGA/Stage IV	No Recurrence	244
TCGA-05-4403-01	TCGA/Stage I	No Recurrence	578
TCGA-05-4405-01	TCGA/Stage I	No Recurrence	610
TCGA-05-4410-01	TCGA/Stage I	No Recurrence	0
TCGA-05-4417-01	TCGA/Stage I	No Recurrence	455
TCGA-05-4420-01	TCGA/Stage I	No Recurrence	912
TCGA-05-4422-01	TCGA/Stage I	No Recurrence	365
TCGA-05-4424-01	TCGA/Stage II	No Recurrence	913
TCGA-05-4425-01	TCGA/Stage IV	No Recurrence	669
TCGA-05-4426-01	TCGA/Stage I	No Recurrence	791
TCGA-05-4427-01	TCGA/Stage II	No Recurrence	791
TCGA-05-4430-01	TCGA/Stage I	No Recurrence	761
TCGA-05-4432-01	TCGA/Stage II	No Recurrence	761
TCGA-05-4433-01	TCGA/Stage I	No Recurrence	730
TCGA-05-5420-01	TCGA/Stage III	No Recurrence	457
TCGA-05-5420-11	TCGA/Stage III	No Recurrence	457
TCGA-05-5423-01	TCGA/Stage II	No Recurrence	151
TCGA-05-5425-01	TCGA/Stage II	No Recurrence	882
TCGA-05-5428-01	TCGA/Stage II	No Recurrence	670
TCGA-05-5429-01	TCGA/Stage III	No Recurrence	275
TCGA-05-5715-01	TCGA/Stage I	No Recurrence	62
TCGA-35-3615-01	TCGA/Stage I	No Recurrence	14
TCGA-35-4122-01	TCGA/Stage I	No Recurrence	225
TCGA-35-4123-01	TCGA/Stage I	No Recurrence	182
TCGA-35-5375-01	TCGA/Stage III	No Recurrence	264
TCGA-38-4625-01	TCGA/Stage I	No Recurrence	2973
TCGA-38-4625-11	TCGA/Stage I	No Recurrence	2973
TCGA-38-6178-01	TCGA/Stage III	No Recurrence	448
TCGA-38-A44F-01	TCGA/Stage I	No Recurrence	133
TCGA-44-2655-01	TCGA/Stage I	No Recurrence	1324
TCGA-44-2655-11	TCGA/Stage I	No Recurrence	1324
TCGA-44-2656-01	TCGA/Stage I	No Recurrence	1429
TCGA-44-2656-11	TCGA/Stage I	No Recurrence	1429
TCGA-44-2657-01	TCGA/Stage I	No Recurrence	1351
TCGA-44-2657-11	TCGA/Stage I	No Recurrence	1351
TCGA-44-2659-01	TCGA/Stage II	No Recurrence	1367
TCGA-44-2659-11	TCGA/Stage II	No Recurrence	1367
TCGA-44-2661-01	TCGA/Stage I	No Recurrence	1159
TCGA-44-2661-11	TCGA/Stage I	No Recurrence	1159
TCGA-44-2662-01	TCGA/Stage I	No Recurrence	1280
TCGA-44-2662-11	TCGA/Stage I	No Recurrence	1280
TCGA-44-2664-01	TCGA/Stage I	Locoregional	NA
TCGA-44-2665-01	TCGA/Stage II	No Recurrence	1301
TCGA-44-2665-11	TCGA/Stage II	No Recurrence	1301
TCGA-44-3396-01	TCGA/Stage III	No Recurrence	1130
TCGA-44-3396-11	TCGA/Stage III	No Recurrence	1130
TCGA-44-3398-01	TCGA/Stage I	No Recurrence	1163
TCGA-44-3398-11	TCGA/Stage I	No Recurrence	1163
TCGA-44-3917-01	TCGA/Stage I	No Recurrence	1183
TCGA-44-3918-01	TCGA/Stage I	No Recurrence	1036
TCGA-44-3918-11	TCGA/Stage I	No Recurrence	1036
TCGA-44-3919-01	TCGA/Stage I	Systemic	1026
TCGA-44-3919-11	TCGA/Stage I	Systemic	1026
TCGA-44-5643-01	TCGA/Stage III	No Recurrence	1013
TCGA-44-5643-11	TCGA/Stage III	No Recurrence	1013
TCGA-44-5644-01	TCGA/Stage I	No Recurrence	863
TCGA-44-5645-01	TCGA/Stage I	No Recurrence	852
TCGA-44-5645-11	TCGA/Stage I	No Recurrence	852
TCGA-44-6144-01	TCGA/Stage I	No Recurrence	723
TCGA-44-6144-11	TCGA/Stage I	No Recurrence	723
TCGA-44-6145-01	TCGA/Stage I	No Recurrence	595
TCGA-44-6145-11	TCGA/Stage I	No Recurrence	595
TCGA-44-6146-01	TCGA/Stage II	No Recurrence	728
TCGA-44-6146-11	TCGA/Stage II	No Recurrence	728
TCGA-44-6147-01	TCGA/Stage I	No Recurrence	845
TCGA-44-6147-11	TCGA/Stage I	No Recurrence	845
TCGA-44-6148-01	TCGA/Stage I	No Recurrence	704
TCGA-44-6148-11	TCGA/Stage I	No Recurrence	704
TCGA-44-6774-01	TCGA/Stage III	No Recurrence	658
TCGA-44-6775-01	TCGA/Stage I	No Recurrence	705
TCGA-44-6776-01	TCGA/Stage I	No Recurrence	2616
TCGA-44-6776-11	TCGA/Stage I	No Recurrence	2616
TCGA-44-6777-01	TCGA/Stage I	No Recurrence	987
TCGA-44-6777-11	TCGA/Stage I	No Recurrence	987
TCGA-44-6778-01	TCGA/Stage I	No Recurrence	1864
TCGA-44-6778-11	TCGA/Stage I	No Recurrence	1864
TCGA-44-7659-01	TCGA/Stage I	No Recurrence	691
TCGA-44-7659-11	TCGA/Stage I	No Recurrence	691
TCGA-44-7660-01	TCGA/Stage I	No Recurrence	592
TCGA-44-7660-11	TCGA/Stage I	No Recurrence	592
TCGA-44-7661-01	TCGA/Stage I	Locoregional	557
TCGA-44-7661-11	TCGA/Stage I	Locoregional	557
TCGA-44-7662-01	TCGA/Stage I	No Recurrence	218
TCGA-44-7662-11	TCGA/Stage I	No Recurrence	218
TCGA-44-7667-01	TCGA/Stage II	No Recurrence	1097
TCGA-44-7667-11	TCGA/Stage II	No Recurrence	1097
TCGA-44-7670-01	TCGA/Stage II	No Recurrence	882
TCGA-44-7670-11	TCGA/Stage II	No Recurrence	882
TCGA-44-7671-01	TCGA/Stage I	No Recurrence	889
TCGA-44-7671-11	TCGA/Stage I	No Recurrence	889
TCGA-44-7672-01	TCGA/Stage I	No Recurrence	719
TCGA-44-7672-11	TCGA/Stage I	No Recurrence	719
TCGA-44-8117-01	TCGA/Stage I	No Recurrence	385
TCGA-44-8119-01	TCGA/Stage II	No Recurrence	285
TCGA-44-8120-01	TCGA/Stage I	No Recurrence	260
TCGA-44-A479-01	TCGA/Stage I	No Recurrence	486
TCGA-44-A47A-01	TCGA/Stage I	No Recurrence	466
TCGA-44-A47B-01	TCGA/Stage I	No Recurrence	287
TCGA-44-A47F-01	TCGA/Stage II	No Recurrence	337
TCGA-44-A47G-01	TCGA/Stage I	No Recurrence	351
TCGA-44-A4SS-01	TCGA/Stage I	No Recurrence	415
TCGA-44-A4SU-01	TCGA/Stage I	Locoregional	409
TCGA-49-4486-01	TCGA/Stage I	Systemic	2318
TCGA-49-4486-11	TCGA/Stage I	Systemic	2318
TCGA-49-4505-01	TCGA/Stage II	Systemic	428
TCGA-49-4505-11	TCGA/Stage II	Systemic	428
TCGA-49-4506-01	TCGA/Stage II	Locoregional	999
TCGA-49-4506-11	TCGA/Stage II	Locoregional	999
TCGA-49-4510-01	TCGA/Stage II	Systemic	896
TCGA-49-4510-11	TCGA/Stage II	Systemic	896
TCGA-49-4514-01	TCGA/Stage I	No Recurrence	1700
TCGA-49-6742-01	TCGA/Stage II	Systemic	488
TCGA-49-6742-11	TCGA/Stage II	Systemic	488
TCGA-49-6743-01	TCGA/Stage III	No Recurrence	1621
TCGA-49-6743-11	TCGA/Stage III	No Recurrence	1621
TCGA-49-6744-01	TCGA/Stage II	No Recurrence	1683
TCGA-49-6744-11	TCGA/Stage II	No Recurrence	1683
TCGA-49-6745-01	TCGA/Stage III	No Recurrence	522
TCGA-49-6745-11	TCGA/Stage III	No Recurrence	522
TCGA-49-6761-01	TCGA/Stage III	No Recurrence	354
TCGA-49-6761-11	TCGA/Stage III	No Recurrence	354
TCGA-49-6767-01	TCGA/Stage II	No Recurrence	677
TCGA-49-AAQV-01	TCGA/Stage II	No Recurrence	677
TCGA-49-AAR0-01	TCGA/Stage I	No Recurrence	4765
TCGA-49-AAR2-01	TCGA/Stage I	No Recurrence	2224
TCGA-49-AAR3-01	TCGA/Stage II	No Recurrence	1893
TCGA-49-AARO-01	TCGA/Stage I	No Recurrence	3759
TCGA-49-AARQ-01	TCGA/Stage I	No Recurrence	6732
TCGA-49-AARR-01	TCGA/Stage I	No Recurrence	4992
TCGA-4B-A93V-01	TCGA/Stage I	Systemic	300
TCGA-50-5044-01	TCGA/Stage III	Systemic	624
TCGA-50-5049-01	TCGA/Stage I	No Recurrence	3094
TCGA-50-5051-01	TCGA/Stage III	Systemic	478
TCGA-50-5055-01	TCGA/Stage II	Locoregional	1830
TCGA-50-5066-01	TCGA/Stage I	No Recurrence	1442
TCGA-50-5066-02	TCGA/Stage I	No Recurrence	1442
TCGA-50-5068-01	TCGA/Stage II	Systemic	1499
TCGA-50-5072-01	TCGA/Stage III	Systemic	250
TCGA-50-5930-01	TCGA/Stage III	Systemic	282
TCGA-50-5930-11	TCGA/Stage III	Systemic	282
TCGA-50-5931-01	TCGA/Stage I	Systemic	434
TCGA-50-5931-11	TCGA/Stage I	Systemic	434
TCGA-50-5932-01	TCGA/Stage II	Locoregional	1235
TCGA-50-5932-11	TCGA/Stage II	Locoregional	1235
TCGA-50-5933-01	TCGA/Stage III	No Recurrence	2393
TCGA-50-5933-11	TCGA/Stage III	No Recurrence	2393
TCGA-50-5935-01	TCGA/Stage I	No Recurrence	653
TCGA-50-5935-11	TCGA/Stage I	No Recurrence	653
TCGA-50-5939-01	TCGA/Stage I	No Recurrence	460
TCGA-50-5939-11	TCGA/Stage I	No Recurrence	460
TCGA-50-5941-01	TCGA/Stage III	No Recurrence	1474
TCGA-50-5942-01	TCGA/Stage I	No Recurrence	1847
TCGA-50-5944-01	TCGA/Stage I	No Recurrence	1750
TCGA-50-5946-01	TCGA/Stage I	No Recurrence	1617
TCGA-50-5946-02	TCGA/Stage I	No Recurrence	1617
TCGA-50-6590-01	TCGA/Stage I	No Recurrence	1288
TCGA-50-6593-01	TCGA/Stage III	Systemic	336
TCGA-50-6593-11	TCGA/Stage III	Systemic	336
TCGA-50-6594-01	TCGA/Stage III	Systemic	370
TCGA-50-6594-11	TCGA/Stage III	Systemic	370
TCGA-50-6595-01	TCGA/Stage III	Systemic	189
TCGA-50-6595-11	TCGA/Stage III	Systemic	189
TCGA-50-6597-01	TCGA/Stage I	No Recurrence	1268
TCGA-50-7109-01	TCGA/Stage I	Systemic	308
TCGA-50-7109-11	TCGA/Stage I	Systemic	308
TCGA-50-8457-01	TCGA/Stage I	No Recurrence	1125
TCGA-50-8459-01	TCGA/Stage II	No Recurrence	1119
TCGA-50-8460-01	TCGA/Stage I	No Recurrence	829
TCGA-53-7624-01	TCGA/Stage IV	Systemic	1043
TCGA-53-7626-01	TCGA/Stage II	Locoregional	929
TCGA-53-7813-01	TCGA/Stage III	No Recurrence	424
TCGA-53-A4EZ-01	TCGA/Stage II	No Recurrence	1071
TCGA-55-1594-01	TCGA/Stage III	No Recurrence	1178
TCGA-55-1594-11	TCGA/Stage III	No Recurrence	1178
TCGA-55-1595-01	TCGA/Stage I	No Recurrence	1479
TCGA-55-1595-11	TCGA/Stage I	No Recurrence	1479
TCGA-55-1596-01	TCGA/Stage II	No Recurrence	2065
TCGA-55-1596-11	TCGA/Stage II	No Recurrence	2065
TCGA-55-6543-01	TCGA/Stage I	No Recurrence	435
TCGA-55-6642-01	TCGA/Stage I	No Recurrence	2449
TCGA-55-6969-01	TCGA/Stage I	No Recurrence	1239
TCGA-55-6969-11	TCGA/Stage I	No Recurrence	1239
TCGA-55-6970-01	TCGA/Stage III	Locoregional	464
TCGA-55-6970-11	TCGA/Stage III	Locoregional	464
TCGA-55-6971-01	TCGA/Stage I	No Recurrence	1400
TCGA-55-6971-11	TCGA/Stage I	No Recurrence	1400
TCGA-55-6972-01	TCGA/Stage I	No Recurrence	1632
TCGA-55-6972-11	TCGA/Stage I	No Recurrence	1632
TCGA-55-6979-01	TCGA/Stage II	Systemic	237
TCGA-55-6979-11	TCGA/Stage II	Systemic	237
TCGA-55-6980-01	TCGA/Stage I	No Recurrence	2109
TCGA-55-6980-11	TCGA/Stage I	No Recurrence	2109
TCGA-55-6981-01	TCGA/Stage III	No Recurrence	1379
TCGA-55-6981-11	TCGA/Stage III	No Recurrence	1379
TCGA-55-6982-01	TCGA/Stage II	Systemic	995
TCGA-55-6982-11	TCGA/Stage II	Systemic	995
TCGA-55-6983-01	TCGA/Stage II	No Recurrence	2823
TCGA-55-6983-11	TCGA/Stage II	No Recurrence	2823
TCGA-55-6985-01	TCGA/Stage I	No Recurrence	1233
TCGA-55-6985-11	TCGA/Stage I	No Recurrence	1233
TCGA-55-6986-01	TCGA/Stage I	No Recurrence	3261
TCGA-55-6986-11	TCGA/Stage I	No Recurrence	3261
TCGA-55-6987-01	TCGA/Stage I	No Recurrence	2137
TCGA-55-7227-01	TCGA/Stage III	Locoregional	952
TCGA-55-7281-01	TCGA/Stage I	No Recurrence	872
TCGA-55-7283-01	TCGA/Stage III	No Recurrence	609
TCGA-55-7283-11	TCGA/Stage III	No Recurrence	609
TCGA-55-7284-01	TCGA/Stage II	Systemic	243
TCGA-55-7570-01	TCGA/Stage I	No Recurrence	824
TCGA-55-7570-11	TCGA/Stage I	No Recurrence	824
TCGA-55-7573-01	TCGA/Stage I	No Recurrence	487
TCGA-55-7574-01	TCGA/Stage I	Systemic	995
TCGA-55-7574-11	TCGA/Stage I	Systemic	995
TCGA-55-7576-01	TCGA/Stage I	No Recurrence	670
TCGA-55-7576-11	TCGA/Stage I	No Recurrence	670
TCGA-55-7724-01	TCGA/Stage I	No Recurrence	705
TCGA-55-7724-11	TCGA/Stage I	No Recurrence	705
TCGA-55-7725-01	TCGA/Stage I	No Recurrence	442
TCGA-55-7725-11	TCGA/Stage I	No Recurrence	442
TCGA-55-7726-01	TCGA/Stage I	No Recurrence	652
TCGA-55-7726-11	TCGA/Stage I	No Recurrence	652
TCGA-55-7727-01	TCGA/Stage III	No Recurrence	119
TCGA-55-7728-01	TCGA/Stage I	No Recurrence	704
TCGA-55-7815-01	TCGA/Stage I	No Recurrence	773
TCGA-55-7903-01	TCGA/Stage I	No Recurrence	567
TCGA-55-7903-11	TCGA/Stage I	No Recurrence	567
TCGA-55-7907-01	TCGA/Stage II	Systemic	343
TCGA-55-7910-01	TCGA/Stage II	No Recurrence	1040
TCGA-55-7910-11	TCGA/Stage II	No Recurrence	1040
TCGA-55-7911-01	TCGA/Stage I	No Recurrence	537
TCGA-55-7911-11	TCGA/Stage I	No Recurrence	537
TCGA-55-7913-01	TCGA/Stage I	Systemic	561
TCGA-55-7994-01	TCGA/Stage II	No Recurrence	603
TCGA-55-7995-01	TCGA/Stage I	No Recurrence	889
TCGA-55-8085-01	TCGA/Stage I	No Recurrence	904
TCGA-55-8087-01	TCGA/Stage I	No Recurrence	462
TCGA-55-8089-01	TCGA/Stage I	No Recurrence	702
TCGA-55-8090-01	TCGA/Stage I	Systemic	598
TCGA-55-8091-01	TCGA/Stage I	No Recurrence	600
TCGA-55-8092-01	TCGA/Stage II	Locoregional	154
TCGA-55-8094-01	TCGA/Stage IV	No Recurrence	541
TCGA-55-8096-01	TCGA/Stage I	Systemic	719
TCGA-55-8097-01	TCGA/Stage I	No Recurrence	476
TCGA-55-8203-01	TCGA/Stage I	No Recurrence	547
TCGA-55-8204-01	TCGA/Stage I	No Recurrence	515
TCGA-55-8205-01	TCGA/Stage II	No Recurrence	599
TCGA-55-8206-01	TCGA/Stage I	No Recurrence	888
TCGA-55-8207-01	TCGA/Stage I	No Recurrence	977
TCGA-55-8208-01	TCGA/Stage I	No Recurrence	674
TCGA-55-8299-01	TCGA/Stage I	Systemic	469
TCGA-55-8301-01	TCGA/Stage I	No Recurrence	534
TCGA-55-8302-01	TCGA/Stage I	No Recurrence	478
TCGA-55-8505-01	TCGA/Stage III	No Recurrence	440
TCGA-55-8506-01	TCGA/Stage II	No Recurrence	11
TCGA-55-8507-01	TCGA/Stage I	No Recurrence	418
TCGA-55-8508-01	TCGA/Stage II	No Recurrence	617
TCGA-55-8510-01	TCGA/Stage I	No Recurrence	539
TCGA-55-8511-01	TCGA/Stage I	No Recurrence	552
TCGA-55-8513-01	TCGA/Stage II	No Recurrence	791
TCGA-55-8514-01	TCGA/Stage I	No Recurrence	520
TCGA-55-8614-01	TCGA/Stage I	No Recurrence	536
TCGA-55-8615-01	TCGA/Stage III	No Recurrence	446
TCGA-55-8616-01	TCGA/Stage I	No Recurrence	48
TCGA-55-8619-01	TCGA/Stage II	No Recurrence	416
TCGA-55-8621-01	TCGA/Stage I	No Recurrence	515
TCGA-55-A48X-01	TCGA/Stage II	No Recurrence	689
TCGA-55-A48Y-01	TCGA/Stage II	No Recurrence	630
TCGA-55-A48Z-01	TCGA/Stage III	No Recurrence	651
TCGA-55-A490-01	TCGA/Stage II	No Recurrence	99
TCGA-55-A491-01	TCGA/Stage I	No Recurrence	626
TCGA-55-A492-01	TCGA/Stage I	No Recurrence	596
TCGA-55-A493-01	TCGA/Stage I	No Recurrence	28
TCGA-55-A494-01	TCGA/Stage I	No Recurrence	481
TCGA-55-A4DF-01	TCGA/Stage I	Systemic	614
TCGA-55-A4DG-01	TCGA/Stage I	No Recurrence	608
TCGA-55-A57B-01	TCGA/Stage I	No Recurrence	546
TCGA-62-8394-01	TCGA/Stage III	No Recurrence	139
TCGA-62-8395-01	TCGA/Stage II	No Recurrence	1216
TCGA-62-8397-01	TCGA/Stage II	No Recurrence	1289
TCGA-62-8398-01	TCGA/Stage III	No Recurrence	444
TCGA-62-8399-01	TCGA/Stage III	No Recurrence	2696
TCGA-62-8402-01	TCGA/Stage III	Systemic	1498
TCGA-62-A46P-01	TCGA/Stage I	No Recurrence	594
TCGA-62-A46R-01	TCGA/Stage I	No Recurrence	1725
TCGA-62-A46U-01	TCGA/Stage II	No Recurrence	2067
TCGA-62-A46V-01	TCGA/Stage I	No Recurrence	2199
TCGA-62-A471-01	TCGA/Stage II	No Recurrence	1246
TCGA-62-A472-01	TCGA/Stage II	No Recurrence	910
TCGA-64-1676-01	TCGA/Stage I	No Recurrence	1728
TCGA-64-1679-01	TCGA/Stage III	No Recurrence	2488
TCGA-64-1680-01	TCGA/Stage IV	No Recurrence	1126
TCGA-64-5774-01	TCGA/Stage I	No Recurrence	2676
TCGA-64-5778-01	TCGA/Stage I	No Recurrence	1305
TCGA-64-5779-01	TCGA/Stage III	No Recurrence	864
TCGA-64-5781-01	TCGA/Stage I	No Recurrence	1559
TCGA-64-5815-01	TCGA/Stage II	No Recurrence	866
TCGA-67-3770-01	TCGA/Stage I	No Recurrence	610
TCGA-67-3771-01	TCGA/Stage I	No Recurrence	610
TCGA-67-3772-01	TCGA/Stage I	No Recurrence	573
TCGA-67-3773-01	TCGA/Stage I	No Recurrence	427
TCGA-67-3774-01	TCGA/Stage I	No Recurrence	385
TCGA-67-6215-01	TCGA/Stage I	No Recurrence	174
TCGA-67-6216-01	TCGA/Stage I	No Recurrence	141
TCGA-67-6217-01	TCGA/Stage II	No Recurrence	422
TCGA-69-7760-01	TCGA/Stage II	No Recurrence	202
TCGA-69-7761-01	TCGA/Stage I	No Recurrence	186
TCGA-69-7763-01	TCGA/Stage I	No Recurrence	690
TCGA-69-7764-01	TCGA/Stage I	No Recurrence	414
TCGA-69-7973-01	TCGA/Stage I	No Recurrence	230
TCGA-69-7974-01	TCGA/Stage III	No Recurrence	184
TCGA-69-7978-01	TCGA/Stage II	No Recurrence	134
TCGA-69-7979-01	TCGA/Stage I	No Recurrence	408
TCGA-69-7980-01	TCGA/Stage I	No Recurrence	411
TCGA-69-8253-01	TCGA/Stage II	No Recurrence	426
TCGA-69-8255-01	TCGA/Stage I	No Recurrence	129
TCGA-69-8453-01	TCGA/Stage II	No Recurrence	813
TCGA-69-A59K-01	TCGA/Stage II	No Recurrence	591
TCGA-71-6725-01	TCGA/Stage I	No Recurrence	256
TCGA-71-8520-01	TCGA/Stage I	Locoregional	210
TCGA-73-4658-01	TCGA/Stage I	No Recurrence	1600
TCGA-73-4658-11	TCGA/Stage I	No Recurrence	1600
TCGA-73-4659-01	TCGA/Stage III	Systemic	711
TCGA-73-4659-11	TCGA/Stage III	Systemic	711
TCGA-73-4662-01	TCGA/Stage I	No Recurrence	2515
TCGA-73-4662-11	TCGA/Stage I	No Recurrence	2515
TCGA-73-4666-01	TCGA/Stage IV	No Recurrence	800
TCGA-73-4666-11	TCGA/Stage IV	No Recurrence	800
TCGA-73-4668-01	TCGA/Stage II	No Recurrence	467
TCGA-73-4668-11	TCGA/Stage II	No Recurrence	467
TCGA-73-4670-01	TCGA/Stage IV	No Recurrence	131
TCGA-73-4670-11	TCGA/Stage IV	No Recurrence	131
TCGA-73-4675-01	TCGA/Stage III	No Recurrence	922
TCGA-73-4675-11	TCGA/Stage III	No Recurrence	922
TCGA-73-7498-01	TCGA/Stage I	No Recurrence	1189
TCGA-73-7499-01	TCGA/Stage I	No Recurrence	1531
TCGA-75-5126-01	TCGA/Stage III	No Recurrence	NA
TCGA-75-5146-01	TCGA/Stage I	No Recurrence	2368
TCGA-75-5147-01	TCGA/Stage I	No Recurrence	1333
TCGA-75-6203-01	TCGA/Stage III	No Recurrence	NA
TCGA-75-6206-01	TCGA/Stage I	No Recurrence	2590
TCGA-75-6212-01	TCGA/Stage II	Second Primary	1516
TCGA-75-6214-01	TCGA/Stage III	Systemic	1115
TCGA-75-7025-01	TCGA/Stage I	No Recurrence	3305
TCGA-75-7027-01	TCGA/Stage I	No Recurrence	3059
TCGA-75-7030-01	TCGA/Stage II	No Recurrence	NA
TCGA-75-7031-01	TCGA/Stage I	No Recurrence	NA
TCGA-78-7149-01	TCGA/Stage III	No Recurrence	3940
TCGA-78-7152-01	TCGA/Stage I	Systemic	1215
TCGA-78-7153-01	TCGA/Stage I	No Recurrence	3635
TCGA-78-7159-01	TCGA/Stage I	No Recurrence	1974
TCGA-78-7161-01	TCGA/Stage II	Locoregional	291
TCGA-78-7163-01	TCGA/Stage I	No Recurrence	7248
TCGA-78-7163-11	TCGA/Stage I	No Recurrence	7248
TCGA-78-7539-01	TCGA/Stage II	No Recurrence	791
TCGA-78-7633-01	TCGA/Stage I	Locoregional	1528
TCGA-78-8640-01	TCGA/Stage II	No Recurrence	7062
TCGA-78-8655-01	TCGA/Stage I	No Recurrence	2360
TCGA-80-5607-01	TCGA/Stage II	No Recurrence	NA
TCGA-80-5608-01	TCGA/Stage I	No Recurrence	2832
TCGA-80-5611-01	TCGA/Stage I	No Recurrence	2595
TCGA-83-5908-01	TCGA/Stage I	No Recurrence	824
TCGA-86-6851-01	TCGA/Stage II	No Recurrence	179
TCGA-86-7701-01	TCGA/Stage IV	No Recurrence	947
TCGA-86-7713-01	TCGA/Stage II	No Recurrence	1157
TCGA-86-7713-11	TCGA/Stage II	No Recurrence	1157
TCGA-86-7953-01	TCGA/Stage I	No Recurrence	997
TCGA-86-7954-01	TCGA/Stage I	No Recurrence	605
TCGA-86-7955-01	TCGA/Stage I	No Recurrence	1072
TCGA-86-8054-01	TCGA/Stage II	No Recurrence	1148
TCGA-86-8055-01	TCGA/Stage II	No Recurrence	124
TCGA-86-8056-01	TCGA/Stage III	No Recurrence	139
TCGA-86-8073-01	TCGA/Stage I	No Recurrence	740
TCGA-86-8074-01	TCGA/Stage II	No Recurrence	24
TCGA-86-8075-01	TCGA/Stage I	No Recurrence	694
TCGA-86-8076-01	TCGA/Stage I	No Recurrence	993
TCGA-86-8278-01	TCGA/Stage II	No Recurrence	944
TCGA-86-8279-01	TCGA/Stage II	No Recurrence	949
TCGA-86-8280-01	TCGA/Stage II	No Recurrence	701
TCGA-86-8281-01	TCGA/Stage I	No Recurrence	0
TCGA-86-8358-01	TCGA/Stage I	No Recurrence	653
TCGA-86-8359-01	TCGA/Stage III	No Recurrence	444
TCGA-86-8585-01	TCGA/Stage I	No Recurrence	353
TCGA-86-8668-01	TCGA/Stage I	No Recurrence	423
TCGA-86-8669-01	TCGA/Stage I	No Recurrence	938
TCGA-86-8671-01	TCGA/Stage II	No Recurrence	839
TCGA-86-8672-01	TCGA/Stage II	No Recurrence	19
TCGA-86-8673-01	TCGA/Stage I	No Recurrence	862
TCGA-86-8674-01	TCGA/Stage II	No Recurrence	806
TCGA-86-A456-01	TCGA/Stage I	No Recurrence	896
TCGA-86-A4D0-01	TCGA/Stage II	No Recurrence	116
TCGA-86-A4P7-01	TCGA/Stage I	No Recurrence	415
TCGA-86-A4P8-01	TCGA/Stage III	No Recurrence	805
TCGA-91-6828-01	TCGA/Stage I	No Recurrence	323
TCGA-91-6828-11	TCGA/Stage I	No Recurrence	323
TCGA-91-6829-01	TCGA/Stage I	No Recurrence	1258
TCGA-91-6829-11	TCGA/Stage I	No Recurrence	1258
TCGA-91-6830-01	TCGA/Stage II	No Recurrence	60
TCGA-91-6831-01	TCGA/Stage I	No Recurrence	310
TCGA-91-6831-11	TCGA/Stage I	No Recurrence	310
TCGA-91-6835-01	TCGA/Stage I	No Recurrence	79
TCGA-91-6835-11	TCGA/Stage I	No Recurrence	79
TCGA-91-6836-01	TCGA/Stage I	No Recurrence	417
TCGA-91-6836-11	TCGA/Stage I	No Recurrence	417
TCGA-91-6840-01	TCGA/Stage I	No Recurrence	372
TCGA-91-6847-01	TCGA/Stage I	No Recurrence	842
TCGA-91-6847-11	TCGA/Stage I	No Recurrence	842
TCGA-91-6848-01	TCGA/Stage III	No Recurrence	224
TCGA-91-6849-01	TCGA/Stage III	No Recurrence	35
TCGA-91-6849-11	TCGA/Stage III	No Recurrence	35
TCGA-91-7771-01	TCGA/Stage II	No Recurrence	492
TCGA-91-8496-01	TCGA/Stage I	No Recurrence	505
TCGA-91-8497-01	TCGA/Stage I	No Recurrence	434
TCGA-91-8499-01	TCGA/Stage I	No Recurrence	36
TCGA-91-A4BC-01	TCGA/Stage II	No Recurrence	44
TCGA-91-A4BD-01	TCGA/Stage II	No Recurrence	603
TCGA-93-7347-01	TCGA/Stage I	No Recurrence	683
TCGA-93-7348-01	TCGA/Stage I	No Recurrence	531
TCGA-93-7348-11	TCGA/Stage I	No Recurrence	531
TCGA-93-8067-01	TCGA/Stage I	No Recurrence	186
TCGA-93-A4JN-01	TCGA/Stage IV	No Recurrence	718
TCGA-93-A4JO-01	TCGA/Stage I	No Recurrence	33
TCGA-93-A4JP-01	TCGA/Stage IV	No Recurrence	578
TCGA-93-A4JQ-01	TCGA/Stage I	No Recurrence	526
TCGA-95-7039-01	TCGA/Stage II	No Recurrence	1272
TCGA-95-7562-01	TCGA/Stage II	No Recurrence	87
TCGA-95-7567-01	TCGA/Stage II	No Recurrence	568
TCGA-95-7944-01	TCGA/Stage I	No Recurrence	377
TCGA-95-7947-01	TCGA/Stage I	No Recurrence	477
TCGA-95-7948-01	TCGA/Stage I	No Recurrence	476
TCGA-95-8039-01	TCGA/Stage I	No Recurrence	830
TCGA-95-8494-01	TCGA/Stage II	No Recurrence	84
TCGA-95-A4VK-01	TCGA/Stage III	No Recurrence	651
TCGA-95-A4VN-01	TCGA/Stage II	No Recurrence	553
TCGA-95-A4VP-01	TCGA/Stage III	No Recurrence	605
TCGA-97-7546-01	TCGA/Stage I	No Recurrence	1285
TCGA-97-7547-01	TCGA/Stage I	No Recurrence	1965
TCGA-97-7552-01	TCGA/Stage I	No Recurrence	1932
TCGA-97-7553-01	TCGA/Stage I	No Recurrence	1870
TCGA-97-7554-01	TCGA/Stage III	No Recurrence	775
TCGA-97-7937-01	TCGA/Stage I	No Recurrence	564
TCGA-97-7938-01	TCGA/Stage I	No Recurrence	18
TCGA-97-7941-01	TCGA/Stage I	No Recurrence	484
TCGA-97-8171-01	TCGA/Stage IV	No Recurrence	568
TCGA-97-8172-01	TCGA/Stage I	No Recurrence	545
TCGA-97-8175-01	TCGA/Stage I	No Recurrence	551
TCGA-97-8176-01	TCGA/Stage III	No Recurrence	468
TCGA-97-8177-01	TCGA/Stage I	No Recurrence	499
TCGA-97-8179-01	TCGA/Stage I	No Recurrence	435
TCGA-97-8547-01	TCGA/Stage III	No Recurrence	657
TCGA-97-8552-01	TCGA/Stage I	No Recurrence	626
TCGA-97-A4LX-01	TCGA/Stage I	No Recurrence	614
TCGA-97-A4M0-01	TCGA/Stage I	No Recurrence	652
TCGA-97-A4M1-01	TCGA/Stage I	No Recurrence	601
TCGA-97-A4M2-01	TCGA/Stage I	No Recurrence	624
TCGA-97-A4M3-01	TCGA/Stage I	No Recurrence	540
TCGA-97-A4M5-01	TCGA/Stage I	No Recurrence	634
TCGA-97-A4M6-01	TCGA/Stage I	No Recurrence	568
TCGA-97-A4M7-01	TCGA/Stage I	No Recurrence	629
TCGA-99-7458-01	TCGA/Stage III	No Recurrence	747
TCGA-99-8025-01	TCGA/Stage III	No Recurrence	1060
TCGA-99-8028-01	TCGA/Stage I	No Recurrence	1118
TCGA-99-8032-01	TCGA/Stage I	No Recurrence	44
TCGA-99-AA5R-01	TCGA/Stage I	No Recurrence	658
TCGA-J2-8192-01	TCGA/Stage II	No Recurrence	739
TCGA-J2-8194-01	TCGA/Stage II	No Recurrence	724
TCGA-J2-A4AD-01	TCGA/Stage I	Locoregional	550
TCGA-J2-A4AE-01	TCGA/Stage I	No Recurrence	1079
TCGA-J2-A4AG-01	TCGA/Stage I	No Recurrence	988
TCGA-L4-A4E5-01	TCGA/Stage I	No Recurrence	578
TCGA-L4-A4E6-01	TCGA/Stage I	No Recurrence	435
TCGA-L9-A443-01	TCGA/Stage I	No Recurrence	193
TCGA-L9-A444-01	TCGA/Stage I	No Recurrence	307
TCGA-L9-A50W-01	TCGA/Stage II	Systemic	442
TCGA-L9-A743-01	TCGA/Stage II	No Recurrence	664
TCGA-L9-A7SV-01	TCGA/Stage II	No Recurrence	565
TCGA-L9-A8F4-01	TCGA/Stage I	No Recurrence	476
TCGA-MN-A4N1-01	TCGA/Stage II	No Recurrence	827
TCGA-MN-A4N4-01	TCGA/Stage I	No Recurrence	1175
TCGA-MN-A4N5-01	TCGA/Stage I	No Recurrence	84
TCGA-MP-A4SY-01	TCGA/Stage II	No Recurrence	1501
TCGA-MP-A4T2-01	TCGA/Stage I	Locoregional	1136
TCGA-MP-A4T6-01	TCGA/Stage III	No Recurrence	1790
TCGA-MP-A4T9-01	TCGA/Stage III	Locoregional	1265
TCGA-MP-A4TC-01	TCGA/Stage III	No Recurrence	74
TCGA-MP-A4TE-01	TCGA/Stage II	Systemic	896
TCGA-MP-A4TH-01	TCGA/Stage I	No Recurrence	741
TCGA-MP-A4TK-01	TCGA/Stage II	Systemic	582
TCGA-MP-A5C7-01	TCGA/Stage I	No Recurrence	2248
TCGA-NJ-A4YF-01	TCGA/Stage I	No Recurrence	2161
TCGA-NJ-A4YG-01	TCGA/Stage I	No Recurrence	2261
TCGA-NJ-A4YP-01	TCGA/Stage I	No Recurrence	50
TCGA-NJ-A4YQ-01	TCGA/Stage I	No Recurrence	1432
TCGA-NJ-A55A-01	TCGA/Stage I	No Recurrence	15
TCGA-NJ-A55O-01	TCGA/Stage II	No Recurrence	13
TCGA-NJ-A55R-01	TCGA/Stage I	No Recurrence	603
TCGA-NJ-A7XG-01	TCGA/Stage III	No Recurrence	617
TCGA-S2-AA1A-01	TCGA/Stage I	No Recurrence	513
20	NYU/Stage I	Systemic	656
32	NYU/Stage I	No Recurrence	4661
50	NYU/Stage I	No Recurrence	2319
62	NYU/Stage I	No Recurrence	4610
68	NYU/Stage I	No Recurrence	4616
113	NYU/Stage I	No Recurrence	3030
116	NYU/Stage I	No Recurrence	4265
175	NYU/Stage I	No Recurrence	3666
178	NYU/Stage I	No Recurrence	4485
252	NYU/Stage I	No Recurrence	5029
268	NYU/Stage I	No Recurrence	3582
278	NYU/Stage I	No Recurrence	3698
279	NYU/Stage I	No Recurrence	1926
294	NYU/Stage I	No Recurrence	2156
300	NYU/Stage I	Locoregional	1392
304	NYU/Stage I	No Recurrence	4349
307	NYU/Stage I	Second Primary	3103
318	NYU/Stage I	No Recurrence	4116
330	NYU/Stage I	Systemic	988
346	NYU/Stage I	No Recurrence	4644
359	NYU/Stage I	No Recurrence	4308
373	NYU/Stage I	No Recurrence	2288
410	NYU/Stage I	Systemic	1675
411	NYU/Stage I	No Recurrence	3069
450	NYU/Stage I	No Recurrence	2392
454	NYU/Stage I	Systemic	671
457	NYU/Stage I	No Recurrence	3815
502	NYU/Stage I	Second Primary	3060
539	NYU/Stage I	Systemic	222
565	NYU/Stage I	No Recurrence	3828
608	NYU/Stage I	Systemic	971
634	NYU/Stage I	No Recurrence	1879
653	NYU/Stage I	No Recurrence	2728
656	NYU/Stage I	Locoregional	474
669	NYU/Stage I	Locoregional	957
675	NYU/Stage I	Locoregional	1224
689	NYU/Stage I	No Recurrence	3902
693	NYU/Stage I	Second Primary	3495
701	NYU/Stage I	No Recurrence	3371
704	NYU/Stage I	Systemic	1515
706	NYU/Stage I	No Recurrence	3262
713	NYU/Stage I	No Recurrence	3849
741	NYU/Stage I	Locoregional	706
779	NYU/Stage I	Locoregional	1208
780	NYU/Stage I	No Recurrence	2262
784	NYU/Stage I	No Recurrence	3135
822	NYU/Stage I	No Recurrence	3672
830	NYU/Stage I	No Recurrence	4502
831	NYU/Stage I	No Recurrence	3034
848	NYU/Stage I	Second Primary	2220
854	NYU/Stage I	No Recurrence	2734
867	NYU/Stage I	Second Primary	3051
875	NYU/Stage I	No Recurrence	1922
947	NYU/Stage I	No Recurrence	3484
955	NYU/Stage I	No Recurrence	3440
965	NYU/Stage I	No Recurrence	3427
994	NYU/Stage I	No Recurrence	2482
1019	NYU/Stage I	Systemic	551
1026	NYU/Stage I	No Recurrence	4165
1027	NYU/Stage I	No Recurrence	3341
1037	NYU/Stage I	No Recurrence	1511
1057	NYU/Stage I	No Recurrence	3243
1064	NYU/Stage I	No Recurrence	1541
1079	NYU/Stage I	No Recurrence	3235
1124	NYU/Stage I	No Recurrence	3561
1141	NYU/Stage I	No Recurrence	3540
1196	NYU/Stage I	No Recurrence	558
1205	NYU/Stage I	Systemic	487
1206	NYU/Stage I	No Recurrence	3467
1210	NYU/Stage I	Second Primary	2568
1213	NYU/Stage I	No Recurrence	2849
1222	NYU/Stage I	No Recurrence	2935
1248	NYU/Stage I	No Recurrence	2065
1257	NYU/Stage I	No Recurrence	3309
1261	NYU/Stage I	No Recurrence	3426
1278	NYU/Stage I	Locoregional	1096
1280	NYU/Stage I	Second Primary	3008
1284	NYU/Stage I	Locoregional	1545
1319	NYU/Stage I	Second Primary	1585
1321	NYU/Stage I	No Recurrence	3251
1334	NYU/Stage I	Systemic	289
1351	NYU/Stage I	Systemic	2618
1355	NYU/Stage I	Second Primary	2746
1364	NYU/Stage I	Second Primary	1566
1368	NYU/Stage I	Second Primary	160
1416	NYU/Stage I	No Recurrence	1530
1417	NYU/Stage I	No Recurrence	2568
1428	NYU/Stage I	No Recurrence	2727
1433	NYU/Stage I	No Recurrence	2765
1435	NYU/Stage I	No Recurrence	2988
1443	NYU/Stage I	Systemic	1010
1445	NYU/Stage I	No Recurrence	2499
1448	NYU/Stage I	No Recurrence	1795
1487	NYU/Stage I	No Recurrence	2945
1502	NYU/Stage I	Systemic	220
1512	NYU/Stage I	No Recurrence	1806
1513	NYU/Stage I	No Recurrence	548
1551	NYU/Stage I	No Recurrence	2469
1555	NYU/Stage I	Second Primary	1651
1562	NYU/Stage I	Second Primary	988
1595	NYU/Stage I	Second Primary	218
1597	NYU/Stage I	No Recurrence	2728
1603	NYU/Stage I	No Recurrence	2800
1609	NYU/Stage I	Locoregional	1097
1630	NYU/Stage I	Second Primary	1415
1636	NYU/Stage I	Second Primary	1098
1678	NYU/Stage I	No Recurrence	2531
1682	NYU/Stage I	No Recurrence	2304
1707	NYU/Stage I	No Recurrence	2972
1738	NYU/Stage I	Second Primary	691
1749	NYU/Stage I	No Recurrence	2123
1767	NYU/Stage I	Locoregional	748
1769	NYU/Stage I	No Recurrence	2499
1787	NYU/Stage I	Second Primary	2420
1795	NYU/Stage I	No Recurrence	1297
1808	NYU/Stage I	No Recurrence	2337
1837	NYU/Stage I	No Recurrence	2716
1845	NYU/Stage I	Second Primary	1386
1848	NYU/Stage I	No Recurrence	2284
1854	NYU/Stage I	No Recurrence	1939
1871	NYU/Stage I	Locoregional	299
1873	NYU/Stage I	No Recurrence	1432
1883	NYU/Stage I	Second Primary	1305
1884	NYU/Stage I	No Recurrence	2094
1891	NYU/Stage I	No Recurrence	2639
1897	NYU/Stage I	Second Primary	1899
1898	NYU/Stage I	Locoregional	388
1900	NYU/Stage I	Second Primary	2133
1906	NYU/Stage I	No Recurrence	383
1923	NYU/Stage I	No Recurrence	1850
1932	NYU/Stage I	Systemic	242
1940	NYU/Stage I	No Recurrence	1884
1949	NYU/Stage I	No Recurrence	2029
1951	NYU/Stage I	No Recurrence	2062
1953	NYU/Stage I	No Recurrence	2373
1967	NYU/Stage I	No Recurrence	1959
1970	NYU/Stage I	No Recurrence	2011
1980	NYU/Stage I	No Recurrence	1996
1982	NYU/Stage I	No Recurrence	1461
1986	NYU/Stage I	Second Primary	990
1988	NYU/Stage I	Locoregional	228
1997	NYU/Stage I	No Recurrence	1877
1999	NYU/Stage I	No Recurrence	1903
2002	NYU/Stage I	No Recurrence	1801
2005	NYU/Stage I	No Recurrence	1933

## Sheet: Figure 1d
stage	subtype	n	Percent	count
TCGA/Stage IV	No Recurrence	2	100	2
TCGA/Stage III	Locoregional	1	5.55556	1
TCGA/Stage III	No Recurrence	12	66.6667	12
TCGA/Stage III	Systemic	5	27.7778	5
TCGA/Stage II	Locoregional	2	11.1111	2
TCGA/Stage II	No Recurrence	11	61.1111	11
TCGA/Stage II	Systemic	5	27.7778	5
TCGA/Stage I	Locoregional	1	1.88679	1
TCGA/Stage I	No Recurrence	47	88.6792	47
TCGA/Stage I	Systemic	5	9.43396	5
NYU/Stage I	Locoregional	13	9.09091	13
NYU/Stage I	No Recurrence	93	65.035	93
NYU/Stage I	Second Primary	23	16.0839	23
NYU/Stage I	Systemic	14	9.79021	14

## Sheet: Figure 1e
subjs	subtype	time	status
20	Systemic	1141	1
32	No Recurrence	4661	0
50	No Recurrence	2319	0
62	No Recurrence	4610	0
68	No Recurrence	4616	0
113	No Recurrence	3030	0
116	No Recurrence	4265	0
175	No Recurrence	3666	0
178	No Recurrence	4485	0
252	No Recurrence	5029	0
268	No Recurrence	3582	0
278	No Recurrence	3698	0
279	No Recurrence	1926	0
294	No Recurrence	2156	0
300	Locoregional	1792	1
304	No Recurrence	4349	0
307	Second Primary	3955	1
318	No Recurrence	4116	0
330	Systemic	1153	1
346	No Recurrence	4644	1
359	No Recurrence	4308	0
373	No Recurrence	2288	0
410	Systemic	2534	1
411	No Recurrence	3069	1
450	No Recurrence	2392	0
454	Systemic	2013	1
457	No Recurrence	3815	0
502	Second Primary	4306	1
539	Systemic	810	1
565	No Recurrence	3828	1
608	Systemic	2165	1
634	No Recurrence	1879	0
653	No Recurrence	2728	0
656	Locoregional	533	1
669	Locoregional	2142	1
675	Locoregional	1625	1
689	No Recurrence	3902	0
693	Second Primary	3909	0
701	No Recurrence	3371	1
704	Systemic	2257	1
706	No Recurrence	3262	0
713	No Recurrence	3849	1
741	Locoregional	3853	0
779	Locoregional	1506	1
780	No Recurrence	2262	0
784	No Recurrence	3135	1
822	No Recurrence	3672	0
830	No Recurrence	4502	0
831	No Recurrence	3034	1
848	Second Primary	3492	0
854	No Recurrence	2734	1
867	Second Primary	3576	1
875	No Recurrence	1922	0
947	No Recurrence	3484	0
955	No Recurrence	3440	0
965	No Recurrence	3427	0
994	No Recurrence	2482	0
1019	Systemic	840	1
1026	No Recurrence	4167	0
1027	No Recurrence	3341	0
1037	No Recurrence	1511	0
1057	No Recurrence	3243	0
1064	No Recurrence	1541	1
1079	No Recurrence	3235	0
1124	No Recurrence	3561	0
1141	No Recurrence	3540	0
1196	No Recurrence	558	1
1205	Systemic	2088	1
1206	No Recurrence	3467	0
1210	Second Primary	3307	0
1213	No Recurrence	2849	0
1222	No Recurrence	2935	0
1248	No Recurrence	2065	0
1257	No Recurrence	3309	0
1261	No Recurrence	3426	0
1278	Locoregional	2862	0
1280	Second Primary	3702	0
1284	Locoregional	3468	0
1319	Second Primary	2807	0
1321	No Recurrence	3251	0
1334	Systemic	3617	0
1351	Systemic	3090	1
1355	Second Primary	3546	0
1364	Second Primary	3112	0
1368	Second Primary	2277	1
1416	No Recurrence	1530	0
1417	No Recurrence	2568	0
1428	No Recurrence	2727	0
1433	No Recurrence	2765	0
1435	No Recurrence	2988	0
1443	Systemic	1549	1
1445	No Recurrence	2499	1
1448	No Recurrence	1795	1
1487	No Recurrence	2945	0
1502	Systemic	1067	1
1512	No Recurrence	1806	1
1513	No Recurrence	548	1
1551	No Recurrence	2469	0
1555	Second Primary	2831	0
1562	Second Primary	3176	0
1595	Second Primary	3118	0
1597	No Recurrence	2728	0
1603	No Recurrence	2800	0
1609	Locoregional	1740	1
1630	Second Primary	2732	0
1636	Second Primary	1098	0
1678	No Recurrence	2531	0
1682	No Recurrence	2304	0
1707	No Recurrence	2972	0
1738	Second Primary	2486	0
1749	No Recurrence	2123	0
1767	Locoregional	2505	0
1769	No Recurrence	2499	0
1787	Second Primary	2919	0
1795	No Recurrence	1297	1
1808	No Recurrence	2337	0
1837	No Recurrence	2716	0
1845	Second Primary	1674	1
1848	No Recurrence	2284	0
1854	No Recurrence	1939	0
1871	Locoregional	2276	0
1873	No Recurrence	1432	1
1883	Second Primary	2744	0
1884	No Recurrence	2094	0
1891	No Recurrence	2639	0
1897	Second Primary	2663	0
1898	Locoregional	2649	0
1900	Second Primary	2680	0
1906	No Recurrence	383	0
1923	No Recurrence	1850	0
1932	Systemic	392	1
1940	No Recurrence	1884	0
1949	No Recurrence	2029	0
1951	No Recurrence	2062	0
1953	No Recurrence	2373	0
1967	No Recurrence	1959	0
1970	No Recurrence	2011	0
1980	No Recurrence	1996	0
1982	No Recurrence	1461	0
1986	Second Primary	1861	0
1988	Locoregional	564	1
1997	No Recurrence	1877	0
1999	No Recurrence	1903	0
2002	No Recurrence	1801	0
2005	No Recurrence	1933	0

## Sheet: Figure 2a
Hugo_Symbol	Variant_Classification	Sample	HGVSp_Short
ACTG1	Missense_Mutation	NYU1141-T	p.E4D
ACTG1	Missense_Mutation	NYU669-T	p.H173R
ADAMTS20	Nonsense_Mutation	NYU454-T	p.R1197X
ADAMTS20	Missense_Mutation	NYU867-T	p.R1630L
ADGRB3	Missense_Mutation	NYU268-T	p.G987E
ADGRB3	Missense_Mutation	NYU62-T	p.P1168S
ADGRB3	Missense_Mutation	NYU669-T	p.A485G
ADGRB3	Missense_Mutation	NYU675-T	p.A442V
ADGRB3	Missense_Mutation	NYU675-T	p.R1124C
ADGRL3	Nonsense_Mutation	NYU713-T	p.E1160X
ADGRL3	Missense_Mutation	NYU669-T	p.A1183S
AFF3	Missense_Mutation	NYU1319-T	p.G177W
AKAP9	Missense_Mutation	NYU1980-T	p.S1956G
AKAP9	Missense_Mutation	NYU669-T	p.V2278L
AKT1	Missense_Mutation	NYU1940-T	p.W80G
AKT1	Missense_Mutation	NYU653-T	p.E49K
AMER1	Missense_Mutation	NYU867-T	p.E384D
AMER1	Missense_Mutation	NYU1443-T	p.P751H
APC	Nonsense_Mutation	NYU502-T	p.Q1273X
ARAF	Missense_Mutation	NYU50-T	p.P219L
ARID1A	Missense_Mutation	NYU62-T	p.M1911V
ARID1A	Missense_Mutation	NYU62-T	p.A2237P
ARID1A	Nonsense_Mutation	NYU1795-T	p.Q515X
ARID2	Nonsense_Mutation	NYU178-T	p.Q995X
ARID2	Missense_Mutation	NYU502-T	p.P985S
ASPSCR1	Missense_Mutation	NYU32-T	p.P146L
ASXL1	Missense_Mutation	NYU330-T	p.A1321S
ATM	Missense_Mutation	NYU1196-T	p.A2524S
ATM	Missense_Mutation	NYU330-T	p.E1724K
ATM	Missense_Mutation	NYU1443-T	p.R337C
ATRX	Nonsense_Mutation	NYU1248-T	p.E642X
ATRX	Nonsense_Mutation	NYU410-T	p.E1871X
ATRX	Missense_Mutation	NYU947-T	p.P2260S
BAP1	Nonsense_Mutation	NYU1417-T	p.S460X
BCL11A	Missense_Mutation	NYU1319-T	p.M513I
BCL11A	Missense_Mutation	NYU1257-T	p.C768R
BCL11B	Missense_Mutation	NYU1222-T	p.T378M
BCL11B	Missense_Mutation	NYU300-T	p.R415H
BCL11B	Missense_Mutation	NYU701-T	p.A507T
BCL11B	Missense_Mutation	NYU1953-T	p.A511T
BCL2	Missense_Mutation	NYU1443-T	p.R98H
BCOR	Missense_Mutation	NYU1428-T	p.V598M
BCOR	Missense_Mutation	NYU1351-T	p.Q1156H
BCOR	Missense_Mutation	NYU1248-T	p.N1407S
BCOR	Missense_Mutation	NYU656-T	p.N1407S
BCOR	Nonsense_Mutation	NYU675-T	p.Q1378X
BCORL1	Missense_Mutation	NYU1512-T	p.P6L
BOD1L1	Missense_Mutation	NYU1854-T	p.S1828C
BRAF	Missense_Mutation	NYU1787-T	p.D594H
BRAF	Missense_Mutation	NYU410-T	p.K601E
BRAF	Missense_Mutation	NYU1845-T	p.G466R
BRAF	Missense_Mutation	NYU1416-T	p.G596S
BRCA2	Nonsense_Mutation	NYU1319-T	p.E1120X
BRINP3	Missense_Mutation	NYU1848-T	p.R86G
BRINP3	Missense_Mutation	NYU1416-T	p.M1T
BRINP3	Missense_Mutation	NYU822-T	p.D416Y
BRINP3	Missense_Mutation	NYU822-T	p.L158F
BRINP3	Nonsense_Mutation	NYU1257-T	p.S57X
BRIP1	Missense_Mutation	NYU346-T	p.E1172K
BRIP1	Missense_Mutation	NYU1319-T	p.W1217G
CACNA1E	Missense_Mutation	NYU1630-T	p.R466C
CACNA1E	Nonsense_Mutation	NYU1678-T	p.R444X
CACNA1E	Missense_Mutation	NYU656-T	p.S1419R
CARD11	Missense_Mutation	NYU1551-T	p.E162Q
CARD11	Missense_Mutation	NYU1502-T	p.R1133C
CBL	Missense_Mutation	NYU848-T	p.K477M
CBL	Missense_Mutation	NYU1257-T	p.C401F
CD79A	Missense_Mutation	NYU854-T	p.A32G
CD79A	Missense_Mutation	NYU1443-T	p.A32G
CDC73	Missense_Mutation	NYU1900-T	p.E144D
CDH1	Missense_Mutation	NYU784-T	p.A299T
CDH11	Missense_Mutation	NYU1690-T	p.R28Q
CDH11	Missense_Mutation	NYU1416-T	p.V146I
CDH2	Missense_Mutation	NYU1257-T	p.P787H
CDH2	Missense_Mutation	NYU1257-T	p.P787T
CDH20	Missense_Mutation	NYU1513-T	p.R698L
CDH23	Missense_Mutation	NYU675-T	p.D375Y
CDH5	Missense_Mutation	NYU1443-T	p.R217L
CDKN1B	Missense_Mutation	NYU1417-T	p.Y88C
CHD4	Missense_Mutation	NYU1609-T	p.R1725L
CHD4	Missense_Mutation	NYU947-T	p.A775D
CHD7	Frame_Shift_Del	NYU252-T	p.Y1008fs
CHD7	Missense_Mutation	NYU1448-T	p.D1770N
CHEK2	Missense_Mutation	NYU713-T	p.G239R
COL1A1	Missense_Mutation	NYU669-T	p.G671D
CREBBP	Missense_Mutation	NYU1210-T	p.R1340W
CSF1R	Missense_Mutation	NYU704-T	p.A590S
CSMD3	Missense_Mutation	NYU1923-T	p.C1137Y
CSMD3	Missense_Mutation	NYU693-T	p.D349Y
CSMD3	Missense_Mutation	NYU50-T	p.G3023R
CSMD3	Missense_Mutation	NYU1845-T	p.S1080L
CSMD3	Missense_Mutation	NYU1845-T	p.G276R
CSMD3	Missense_Mutation	NYU62-T	p.N3485K
CSMD3	Missense_Mutation	NYU1416-T	p.T2297I
CSMD3	Missense_Mutation	NYU669-T	p.E3384V
CSMD3	Missense_Mutation	NYU669-T	p.K1745N
CSMD3	Missense_Mutation	NYU675-T	p.Q1880K
CSMD3	Missense_Mutation	NYU1257-T	p.H701N
CTCF	Missense_Mutation	NYU1795-T	p.R142H
CTCF	Missense_Mutation	NYU1257-T	p.G47W
CTNNB1	Missense_Mutation	NYU1837-T	p.S33C
CTNNB1	Nonsense_Mutation	NYU1871-T	p.Q92X
CTNNB1	Missense_Mutation	NYU1513-T	p.R661L
CTNNB1	Missense_Mutation	NYU1795-T	p.S37F
CYP2C18	Missense_Mutation	NYU780-T	p.K400R
CYP2C18	Missense_Mutation	NYU252-T	p.K400R
DCC	Missense_Mutation	NYU1997-T	p.P1396L
DCC	Missense_Mutation	NYU1795-T	p.S731F
DDR2	Missense_Mutation	NYU947-T	p.R631W
DICER1	Missense_Mutation	NYU713-T	p.G1097W
DICER1	Missense_Mutation	NYU1416-T	p.N1120H
DNAH9	Missense_Mutation	NYU1319-T	p.E1019K
DNAH9	Missense_Mutation	NYU1319-T	p.V1420A
DNAH9	Missense_Mutation	NYU1319-T	p.K1588N
DNMT3A	Missense_Mutation	NYU1019-T	p.R730C
DPYD	Missense_Mutation	NYU1448-T	p.P588S
DROSHA	Missense_Mutation	NYU1551-T	p.H822N
DROSHA	Missense_Mutation	NYU62-T	p.R1305Q
DST	Missense_Mutation	NYU373-T	p.R106C
DST	Missense_Mutation	NYU669-T	p.W2009C
EGFR	Missense_Mutation	NYU1321-T	p.G452S
EGFR	Missense_Mutation	NYU1884-T	p.L591R
EGFR	In_Frame_Del	NYU2002-T	p.478_483del
EGFR	Missense_Mutation	NYU304-T	p.L591R
EGFR	Missense_Mutation	NYU457-T	p.L594Q
EGFR	Missense_Mutation	NYU68-T	p.L591R
EGFR	In_Frame_Del	NYU689-T	p.478_483del
EGFR	Missense_Mutation	NYU1057-T	p.L591R
EGFR	In_Frame_Del	NYU1355-T	p.479_483del
EGFR	In_Frame_Del	NYU1428-T	p.478_483del
EGFR	Missense_Mutation	NYU1512-T	p.L591R
EGFR	Missense_Mutation	NYU1630-T	p.A483P
EGFR	Missense_Mutation	NYU1678-T	p.L594Q
EGFR	In_Frame_Ins	NYU1837-T	p.D503delinsGY
EGFR	Missense_Mutation	NYU1923-T	p.L591R
EGFR	In_Frame_Del	NYU1940-T	p.479_483del
EGFR	Missense_Mutation	NYU1982-T	p.L591R
EGFR	Missense_Mutation	NYU1986-T	p.L591R
EGFR	Missense_Mutation	NYU1999-T	p.L591R
EGFR	Missense_Mutation	NYU565-T	p.L591R
EGFR	Missense_Mutation	NYU1210-T	p.L591R
EGFR	Missense_Mutation	NYU1433-T	p.L591R
EGFR	In_Frame_Del	NYU1551-T	p.478_483del
EGFR	In_Frame_Del	NYU1595-T	p.479_483del
EGFR	In_Frame_Del	NYU1597-T	p.478_483del
EGFR	In_Frame_Del	NYU1738-T	p.478_483del
EGFR	In_Frame_Del	NYU1749-T	p.479_485del
EGFR	Missense_Mutation	NYU1749-T	p.S485F
EGFR	Missense_Mutation	NYU1898-T	p.A483P
EGFR	Missense_Mutation	NYU1997-T	p.L591R
EGFR	Missense_Mutation	NYU300-T	p.L591R
EGFR	Missense_Mutation	NYU454-T	p.L591R
EGFR	Missense_Mutation	NYU780-T	p.L591R
EGFR	In_Frame_Del	NYU848-T	p.478_483del
EGFR	Missense_Mutation	NYU1093-T	p.L594Q
EGFR	Missense_Mutation	NYU1205-T	p.L480S
EGFR	Missense_Mutation	NYU1351-T	p.L591R
EGFR	In_Frame_Del	NYU1435-T	p.478_483del
EGFR	Missense_Mutation	NYU1897-T	p.L591R
EGFR	Missense_Mutation	NYU2005-T	p.L591R
EGFR	In_Frame_Del	NYU279-T	p.479_485del
EGFR	Missense_Mutation	NYU279-T	p.S485F
EGFR	Missense_Mutation	NYU608-T	p.S378C
EGFR	Missense_Mutation	NYU1248-T	p.L591R
EGFR	Missense_Mutation	NYU252-T	p.L591R
EGFR	In_Frame_Del	NYU502-T	p.479_484del
EGFR	In_Frame_Del	NYU947-T	p.479_483del
EGFR	Missense_Mutation	NYU704-T	p.L591R
EGFR	Missense_Mutation	NYU1416-T	p.L591R
EGFR	Nonsense_Mutation	NYU1319-T	p.G360X
EMSY	Missense_Mutation	NYU1951-T	p.L1151F
EP300	Missense_Mutation	NYU502-T	p.D422N
EPHA3	Missense_Mutation	NYU175-T	p.R594M
EPHA3	Missense_Mutation	NYU1416-T	p.T519M
EPHA3	Missense_Mutation	NYU675-T	p.Q480H
EPHA5	Missense_Mutation	NYU947-T	p.I76N
EPHA5	Missense_Mutation	NYU1443-T	p.T473N
EPHA5	Missense_Mutation	NYU1443-T	p.P471Q
EPHA7	Nonsense_Mutation	NYU1738-T	p.R890X
EPHA7	Nonsense_Mutation	NYU1319-T	p.C263X
EPHA7	Missense_Mutation	NYU675-T	p.G665V
EPHB1	Missense_Mutation	NYU656-T	p.E737D
EPHB4	Missense_Mutation	NYU1093-T	p.R312L
EPHB4	Missense_Mutation	NYU1513-T	p.R923T
EPHB6	Missense_Mutation	NYU1417-T	p.V95L
ERBB3	Missense_Mutation	NYU713-T	p.D297Y
ERBB4	Missense_Mutation	NYU1019-T	p.R393W
EXT1	Nonsense_Mutation	NYU252-T	p.W529X
EXT1	Missense_Mutation	NYU330-T	p.S596I
FANCA	Missense_Mutation	NYU1417-T	p.L477F
FANCE	Missense_Mutation	NYU50-T	p.R106W
FGF23	Missense_Mutation	NYU704-T	p.R198Q
FGF3	Missense_Mutation	NYU1980-T	p.R104Q
FGFR3	Missense_Mutation	NYU32-T	p.R158W
FH	Missense_Mutation	NYU1448-T	p.P241A
FLT1	Missense_Mutation	NYU1953-T	p.P1324H
FLT1	Missense_Mutation	NYU822-T	p.A1025E
FLT3	Missense_Mutation	NYU1433-T	p.L131F
FLT3	Missense_Mutation	NYU1448-T	p.Q970K
FLT3	Missense_Mutation	NYU346-T	p.L131F
FLT4	Missense_Mutation	NYU669-T	p.D1013Y
FOXA2	Missense_Mutation	NYU947-T	p.H215Y
FOXO3	Nonsense_Mutation	NYU1738-T	p.S588X
FOXP1	Missense_Mutation	NYU1883-T	p.P112A
FOXP4	Nonsense_Mutation	NYU1795-T	p.S403X
FZR1	Frame_Shift_Del	NYU330-T	p.T81fs
GABRA6	Missense_Mutation	NYU1417-T	p.K334R
GRIN2A	Missense_Mutation	NYU1368-T	p.R1169Q
GRIN2A	Missense_Mutation	NYU307-T	p.G129E
GRIN2A	Nonsense_Mutation	NYU1257-T	p.Y1105X
GRM8	Missense_Mutation	NYU704-T	p.H38Y
GRM8	Missense_Mutation	NYU822-T	p.K652M
GRM8	Missense_Mutation	NYU822-T	p.P197Q
GRM8	Nonsense_Mutation	NYU675-T	p.C3X
GRM8	Missense_Mutation	NYU1257-T	p.S486I
GRM8	Missense_Mutation	NYU1257-T	p.S486C
GUCY1A2	Missense_Mutation	NYU675-T	p.G153E
GUCY1A2	Missense_Mutation	NYU675-T	p.E127V
HIST1H1D	Missense_Mutation	NYU1443-T	p.K188R
HIST1H1E	Missense_Mutation	NYU359-T	p.K63N
HIST1H1E	Missense_Mutation	NYU1795-T	p.E42Q
HIST1H2AG	Missense_Mutation	NYU1999-T	p.D73N
HNF1A	Frame_Shift_Ins	NYU411-T	p.G288fs
IDH1	Missense_Mutation	NYU1222-T	p.R132H
IDH1	Missense_Mutation	NYU713-T	p.R132L
IL21R	Missense_Mutation	NYU784-T	p.R201W
IL21R	Missense_Mutation	NYU656-T	p.G203W
IL21R	Missense_Mutation	NYU1443-T	p.S22R
IL21R	Missense_Mutation	NYU669-T	p.D491E
IL3	Missense_Mutation	NYU1595-T	p.R15C
IL7R	Missense_Mutation	NYU1443-T	p.W217C
INHBA	Missense_Mutation	NYU675-T	p.R309L
INPP4B	Missense_Mutation	NYU822-T	p.D688Y
IRS2	Missense_Mutation	NYU1213-T	p.R1097H
ITGA10	Missense_Mutation	NYU62-T	p.D24Y
ITGB2	Missense_Mutation	NYU1848-T	p.N700S
ITGB3	Nonsense_Mutation	NYU1416-T	p.S563X
KAT6A	Missense_Mutation	NYU1513-T	p.S38L
KCNQ1	Missense_Mutation	NYU1093-T	p.Y315C
KDM6A	Missense_Mutation	NYU1319-T	p.Q154L
KDR	Missense_Mutation	NYU1513-T	p.D1312N
KDR	Missense_Mutation	NYU1417-T	p.T660S
KEAP1	Missense_Mutation	NYU1280-T	p.P361L
KEAP1	Missense_Mutation	NYU779-T	p.R261W
KEAP1	Missense_Mutation	NYU373-T	p.G114W
KEAP1	Missense_Mutation	NYU1443-T	p.E219Q
KIT	Missense_Mutation	NYU359-T	p.K492E
KMT2A	Missense_Mutation	NYU1883-T	p.N3706I
KMT2B	Missense_Mutation	NYU1795-T	p.G2333W
KMT2C	Nonsense_Mutation	NYU1906-T	p.Q1211X
KMT2C	Missense_Mutation	NYU1502-T	p.F1586L
KMT2C	Missense_Mutation	NYU1845-T	p.T1545A
KMT2D	Missense_Mutation	NYU1603-T	p.E3124K
KMT2D	Missense_Mutation	NYU373-T	p.P335S
KMT2D	Missense_Mutation	NYU822-T	p.P4968S
KNL1	Nonsense_Mutation	NYU502-T	p.W2223X
KRAS	Missense_Mutation	NYU1026-T	p.G12C
KRAS	Missense_Mutation	NYU1808-T	p.G12D
KRAS	Missense_Mutation	NYU634-T	p.G12V
KRAS	Missense_Mutation	NYU1364-T	p.G12C
KRAS	Missense_Mutation	NYU1368-T	p.G12C
KRAS	Missense_Mutation	NYU1636-T	p.G12C
KRAS	Missense_Mutation	NYU1873-T	p.G12C
KRAS	Missense_Mutation	NYU1932-T	p.G12V
KRAS	Missense_Mutation	NYU307-T	p.G12V
KRAS	Missense_Mutation	NYU411-T	p.G12V
KRAS	Missense_Mutation	NYU653-T	p.G12D
KRAS	Missense_Mutation	NYU875-T	p.G12V
KRAS	Missense_Mutation	NYU1690-T	p.G12A
KRAS	Missense_Mutation	NYU1848-T	p.G12A
KRAS	Missense_Mutation	NYU1891-T	p.G12V
KRAS	Missense_Mutation	NYU268-T	p.G12C
KRAS	Missense_Mutation	NYU701-T	p.G12C
KRAS	Missense_Mutation	NYU779-T	p.G12R
KRAS	Missense_Mutation	NYU1883-T	p.G12V
KRAS	Missense_Mutation	NYU359-T	p.G12C
KRAS	Missense_Mutation	NYU1787-T	p.G13C
KRAS	Missense_Mutation	NYU1953-T	p.G13D
KRAS	Missense_Mutation	NYU656-T	p.G12V
KRAS	Missense_Mutation	NYU1906-T	p.G12C
KRAS	Missense_Mutation	NYU867-T	p.Q61H
KRAS	Missense_Mutation	NYU1448-T	p.G12C
KRAS	Missense_Mutation	NYU1502-T	p.G12C
KRAS	Missense_Mutation	NYU346-T	p.Q61H
KRAS	Missense_Mutation	NYU1513-T	p.G12D
KRAS	Missense_Mutation	NYU62-T	p.G12C
KRAS	Missense_Mutation	NYU330-T	p.G12S
KRAS	Missense_Mutation	NYU713-T	p.G12C
KRAS	Missense_Mutation	NYU1417-T	p.G12C
KRAS	Missense_Mutation	NYU1795-T	p.G12V
KRAS	Missense_Mutation	NYU1319-T	p.G12V
KRAS	Missense_Mutation	NYU669-T	p.G13D
LRP1B	Missense_Mutation	NYU1891-T	p.S982R
LRP1B	Missense_Mutation	NYU848-T	p.E1045K
LRP1B	Missense_Mutation	NYU1435-T	p.I1689F
LRP1B	Nonsense_Mutation	NYU1196-T	p.G1192X
LRP1B	Missense_Mutation	NYU330-T	p.H1972Y
LRP1B	Missense_Mutation	NYU330-T	p.F1911L
LRP1B	Missense_Mutation	NYU1417-T	p.V651L
LRP1B	Missense_Mutation	NYU1443-T	p.S1083I
LRP1B	Missense_Mutation	NYU669-T	p.P1603A
LRP1B	Missense_Mutation	NYU1257-T	p.D988Y
LRP1B	Missense_Mutation	NYU1257-T	p.G358R
MALT1	Missense_Mutation	NYU1795-T	p.R191Q
MDM2	Missense_Mutation	NYU675-T	p.E219Q
MDM4	Missense_Mutation	NYU1435-T	p.E45K
MED12	Missense_Mutation	NYU669-T	p.D464E
MEN1	Missense_Mutation	NYU1416-T	p.K156T
MET	Missense_Mutation	NYU450-T	p.D580H
MET	Missense_Mutation	NYU1603-T	p.I435F
MITF	Nonsense_Mutation	NYU669-T	p.E266X
MLH1	Missense_Mutation	NYU1443-T	p.E37D
MRE11	Missense_Mutation	NYU1435-T	p.K405E
MRE11	Nonsense_Mutation	NYU330-T	p.E310X
MRE11	Missense_Mutation	NYU1319-T	p.P629T
MSH6	Missense_Mutation	NYU1891-T	p.A84T
MTOR	Missense_Mutation	NYU831-T	p.L133V
MTRR	Missense_Mutation	NYU1257-T	p.P82L
MUC1	Missense_Mutation	NYU779-T	p.N164T
MYC	Missense_Mutation	NYU713-T	p.Q47H
MYD88	Nonstop_Mutation	NYU2005-T	p.X147R
MYH11	Missense_Mutation	NYU410-T	p.K1525N
MYH11	Missense_Mutation	NYU675-T	p.R1919G
MYH14	Missense_Mutation	NYU175-T	p.V512M
NF1	Missense_Mutation	NYU693-T	p.E1868D
NF1	Nonsense_Mutation	NYU294-T	p.Y2264X
NF1	Nonsense_Mutation	NYU175-T	p.G675X
NF2	Missense_Mutation	NYU867-T	p.R268C
NFE2L2	Missense_Mutation	NYU669-T	p.P447S
NIN	Missense_Mutation	NYU1787-T	p.L231V
NLRP1	Missense_Mutation	NYU1417-T	p.A436G
NOTCH1	Missense_Mutation	NYU1355-T	p.D260Y
NOTCH1	Missense_Mutation	NYU1603-T	p.P2462L
NOTCH1	Missense_Mutation	NYU675-T	p.G672W
NOTCH2	Missense_Mutation	NYU675-T	p.K487I
NOTCH2NLA	Missense_Mutation	NYU279-T	p.S86C
NOTCH4	Missense_Mutation	NYU867-T	p.G609V
NOTCH4	Missense_Mutation	NYU1319-T	p.R1489Q
NOTCH4	Nonsense_Mutation	NYU1319-T	p.C853X
NSD1	Missense_Mutation	NYU1448-T	p.D2511H
NTHL1	Missense_Mutation	NYU32-T	p.G29E
NTRK1	Missense_Mutation	NYU1257-T	p.D23Y
NTRK3	Missense_Mutation	NYU1364-T	p.R138L
NTRK3	Missense_Mutation	NYU1502-T	p.G507V
NUP214	Missense_Mutation	NYU1334-T	p.S506F
NUP93	Nonsense_Mutation	NYU1280-T	p.Q15X
NUP93	Nonsense_Mutation	NYU502-T	p.Q15X
NUP98	Missense_Mutation	NYU822-T	p.R1581H
NUP98	Missense_Mutation	NYU1319-T	p.S286I
PALB2	Missense_Mutation	NYU713-T	p.R718W
PAX5	Missense_Mutation	NYU1205-T	p.R31W
PAX5	Missense_Mutation	NYU1795-T	p.G94C
PBX1	Nonsense_Mutation	NYU822-T	p.E86X
PCDHAC1	Missense_Mutation	NYU1196-T	p.R842L
PDE4DIP	Missense_Mutation	NYU704-T	p.D1549V
PDGFRA	Missense_Mutation	NYU1019-T	p.S942F
PDGFRA	Missense_Mutation	NYU252-T	p.V546F
PDGFRA	Missense_Mutation	NYU1795-T	p.L641F
PDGFRA	Missense_Mutation	NYU675-T	p.T520A
PER1	Missense_Mutation	NYU330-T	p.S1089N
PHF6	Nonsense_Mutation	NYU1443-T	p.E189X
PHLPP2	Missense_Mutation	NYU1319-T	p.V651I
PIK3CA	Missense_Mutation	NYU1487-T	p.H1047Y
PIK3CA	Missense_Mutation	NYU1636-T	p.H1047L
PIK3CA	Missense_Mutation	NYU1986-T	p.H1047R
PIK3CA	Missense_Mutation	NYU1597-T	p.P449S
PIK3CA	Missense_Mutation	NYU1205-T	p.H1065Y
PIK3CA	Missense_Mutation	NYU1351-T	p.P104L
PIK3CA	Missense_Mutation	NYU1897-T	p.R93W
PIK3CA	Missense_Mutation	NYU1897-T	p.E365K
PIK3CA	Missense_Mutation	NYU1906-T	p.E545K
PIK3CA	Missense_Mutation	NYU346-T	p.E726K
PIK3CB	Missense_Mutation	NYU669-T	p.S539C
PIK3CG	Missense_Mutation	NYU854-T	p.V282M
PIK3CG	Missense_Mutation	NYU608-T	p.A57V
PIK3R1	Nonsense_Mutation	NYU565-T	p.R88X
PIK3R1	Missense_Mutation	NYU1749-T	p.L186F
PIK3R1	Nonsense_Mutation	NYU1257-T	p.L244X
PKD1L2	Missense_Mutation	NYU669-T	p.T443A
PKHD1	Missense_Mutation	NYU1443-T	p.S2017F
PKHD1	Missense_Mutation	NYU1257-T	p.R880L
PLCG2	Missense_Mutation	NYU1443-T	p.S79Y
POLE	Missense_Mutation	NYU1416-T	p.G1944R
POT1	Missense_Mutation	NYU1845-T	p.P70S
PRDM16	Missense_Mutation	NYU955-T	p.D1070E
PREX2	Missense_Mutation	NYU1897-T	p.E975Q
PREX2	Missense_Mutation	NYU175-T	p.R299L
PREX2	Missense_Mutation	NYU1416-T	p.D159Y
PTCH1	Missense_Mutation	NYU1257-T	p.A357S
PTEN	Missense_Mutation	NYU1906-T	p.Q171E
PTPRD	Missense_Mutation	NYU822-T	p.G821V
PTPRD	Missense_Mutation	NYU1319-T	p.R760H
PTPRD	Nonsense_Mutation	NYU675-T	p.Y290X
PTPRD	Missense_Mutation	NYU1257-T	p.E915D
PTPRD	Missense_Mutation	NYU1257-T	p.D490Y
PTPRT	Missense_Mutation	NYU1873-T	p.V745L
PTPRT	Missense_Mutation	NYU2005-T	p.S492Y
PTPRT	Nonsense_Mutation	NYU713-T	p.E61X
PTPRT	Missense_Mutation	NYU675-T	p.L781F
RAD21	Missense_Mutation	NYU1257-T	p.D123Y
RAF1	Missense_Mutation	NYU1932-T	p.L499V
RAF1	Nonsense_Mutation	NYU867-T	p.Q387X
RAF1	Missense_Mutation	NYU675-T	p.S143L
RALGDS	Missense_Mutation	NYU1787-T	p.A114T
RALGDS	Missense_Mutation	NYU1416-T	p.V173M
RARA	Missense_Mutation	NYU1196-T	p.R297Q
RARA	Missense_Mutation	NYU1257-T	p.P20S
RB1	Missense_Mutation	NYU1319-T	p.Q631H
RHOH	Missense_Mutation	NYU1967-T	p.S155G
RICTOR	Nonsense_Mutation	NYU1319-T	p.S52X
RNF213	Missense_Mutation	NYU1057-T	p.A4682T
RNF213	Missense_Mutation	NYU1513-T	p.S2920L
RNF213	Missense_Mutation	NYU947-T	p.L5162V
RNF213	Missense_Mutation	NYU675-T	p.R2945H
RNF43	Missense_Mutation	NYU410-T	p.E649K
RPS6KA2	Missense_Mutation	NYU1795-T	p.R634Q
RUNX1	Missense_Mutation	NYU1795-T	p.R139Q
RUNX1T1	Missense_Mutation	NYU294-T	p.V416F
RUNX1T1	Missense_Mutation	NYU1196-T	p.S373N
RUNX1T1	Missense_Mutation	NYU410-T	p.A391T
SAMD9	Missense_Mutation	NYU1898-T	p.R982C
SETBP1	Missense_Mutation	NYU1595-T	p.R1412L
SETBP1	Missense_Mutation	NYU279-T	p.D575H
SETD2	Missense_Mutation	NYU1416-T	p.S2208C
SF3B1	Missense_Mutation	NYU32-T	p.R625H
SF3B1	Missense_Mutation	NYU1795-T	p.K700E
SMAD4	Missense_Mutation	NYU1213-T	p.R361P
SMAD4	Missense_Mutation	NYU346-T	p.P356L
SMAD4	Missense_Mutation	NYU330-T	p.D351G
SMARCA4	Missense_Mutation	NYU1334-T	p.G1232S
SMARCA4	Nonsense_Mutation	NYU822-T	p.E960X
SOCS1	Missense_Mutation	NYU346-T	p.P48A
SOCS3	Missense_Mutation	NYU1980-T	p.S110G
SP140	Missense_Mutation	NYU1953-T	p.K490N
SP140	Missense_Mutation	NYU1906-T	p.M396I
SPTA1	Missense_Mutation	NYU1555-T	p.L2229F
SPTA1	Missense_Mutation	NYU50-T	p.D1379Y
SPTA1	Missense_Mutation	NYU608-T	p.R1074C
SPTA1	Missense_Mutation	NYU1502-T	p.F1085L
SPTA1	Missense_Mutation	NYU704-T	p.E912K
SPTA1	Missense_Mutation	NYU1417-T	p.P1521H
SPTA1	Missense_Mutation	NYU675-T	p.Q1609E
SRSF2	Missense_Mutation	NYU608-T	p.M13I
SSX1	Missense_Mutation	NYU947-T	p.P141S
SSX7	Missense_Mutation	NYU330-T	p.T147N
STK11	Frame_Shift_Del	NYU1555-T	p.P281fs
STK11	Missense_Mutation	NYU875-T	p.H174R
STK11	Missense_Mutation	NYU1690-T	p.D237Y
STK11	Nonsense_Mutation	NYU268-T	p.Q37X
STK11	Missense_Mutation	NYU1883-T	p.I238F
STK11	Nonsense_Mutation	NYU294-T	p.Y36X
STK11	Nonsense_Mutation	NYU1448-T	p.E291X
STK11	Nonsense_Mutation	NYU1845-T	p.E265X
STK11	Nonsense_Mutation	NYU1443-T	p.Y60X
STK11	Missense_Mutation	NYU669-T	p.D194Y
SYNE1	Missense_Mutation	NYU1257-T	p.R951Q
TAF1L	Missense_Mutation	NYU1257-T	p.M1292V
TBX22	Missense_Mutation	NYU1210-T	p.R6W
TERT	Missense_Mutation	NYU1248-T	p.T262M
TET1	Missense_Mutation	NYU713-T	p.V431D
TET2	Nonsense_Mutation	NYU1997-T	p.K1254X
TET2	Missense_Mutation	NYU704-T	p.R1966H
TFE3	Missense_Mutation	NYU1980-T	p.R12W
TLR4	Nonsense_Mutation	NYU1597-T	p.R89X
TLR4	Missense_Mutation	NYU294-T	p.H540N
TLR4	Missense_Mutation	NYU1787-T	p.P65S
TLR4	Nonsense_Mutation	NYU822-T	p.E169X
TLR4	Missense_Mutation	NYU822-T	p.E169V
TNFRSF1A	Missense_Mutation	NYU1416-T	p.R268Q
TNK2	Missense_Mutation	NYU1351-T	p.D507V
TP53	Missense_Mutation	NYU1141-T	p.R116L
TP53	Missense_Mutation	NYU1487-T	p.K81R
TP53	Missense_Mutation	NYU1871-T	p.C145F
TP53	Missense_Mutation	NYU1982-T	p.C9Y
TP53	Missense_Mutation	NYU1334-T	p.H61N
TP53	Missense_Mutation	NYU1433-T	p.T23N
TP53	Nonsense_Mutation	NYU1898-T	p.E72X
TP53	Missense_Mutation	NYU300-T	p.G112R
TP53	Missense_Mutation	NYU454-T	p.S88Y
TP53	Missense_Mutation	NYU701-T	p.S109Y
TP53	Missense_Mutation	NYU780-T	p.R117S
TP53	Nonsense_Mutation	NYU1093-T	p.S34X
TP53	Missense_Mutation	NYU1205-T	p.S83R
TP53	Missense_Mutation	NYU2005-T	p.P58L
TP53	Missense_Mutation	NYU359-T	p.R141L
TP53	Missense_Mutation	NYU373-T	p.R150W
TP53	Missense_Mutation	NYU1248-T	p.F2C
TP53	Missense_Mutation	NYU1906-T	p.E154K
TP53	Missense_Mutation	NYU252-T	p.R117S
TP53	Missense_Mutation	NYU410-T	p.R141L
TP53	Missense_Mutation	NYU1502-T	p.V25F
TP53	Missense_Mutation	NYU346-T	p.M114I
TP53	Nonsense_Mutation	NYU502-T	p.R210X
TP53	Missense_Mutation	NYU1513-T	p.R141L
TP53	Missense_Mutation	NYU704-T	p.V140E
TP53	Missense_Mutation	NYU704-T	p.V140M
TP53	Missense_Mutation	NYU62-T	p.R117S
TP53	Missense_Mutation	NYU713-T	p.V25F
TP53	Missense_Mutation	NYU1417-T	p.C110F
TP53	Missense_Mutation	NYU822-T	p.C9Y
TP53	Missense_Mutation	NYU1443-T	p.G113R
TP53	Missense_Mutation	NYU669-T	p.R117T
TP53	Missense_Mutation	NYU1257-T	p.R141C
TP53	Missense_Mutation	NYU1257-T	p.G113V
TRIM24	Missense_Mutation	NYU62-T	p.H226Y
TRRAP	Missense_Mutation	NYU175-T	p.W2864L
TSC2	Missense_Mutation	NYU1953-T	p.R518H
TSHR	Missense_Mutation	NYU1845-T	p.H484N
UBR5	Nonsense_Mutation	NYU1257-T	p.R1887X
UGT1A1	Missense_Mutation	NYU1502-T	p.S258G
UMODL1	Missense_Mutation	NYU62-T	p.W67R
WT1	Missense_Mutation	NYU32-T	p.E2K
ZNF521	Missense_Mutation	NYU1417-T	p.T424K
		NYU1027-T
		NYU1037-T
		NYU1079-T
		NYU1124-T
		NYU113-T
		NYU1206-T
		NYU1261-T
		NYU1278-T
		NYU1284-T
		NYU1445-T
		NYU1562-T
		NYU1682-T
		NYU1707-T
		NYU1767-T
		NYU1769-T
		NYU1949-T
		NYU1970-T
		NYU1973-T
		NYU1988-T
		NYU318-T
		NYU539-T
		NYU706-T
		NYU741-T
		NYU965-T
		NYU994-T

## Sheet: Figure 2bc
patient	progression	pfs_status	pfs_days	KRAS	STK11
NYU1019	Recurrence	1	551	wt	wt
NYU1026	NoRecurrence	0	4165	mut	wt
NYU1027	NoRecurrence	0	3341	wt	wt
NYU1037	NoRecurrence	0	1511	wt	wt
NYU1057	NoRecurrence	0	3243	wt	wt
NYU1079	NoRecurrence	0	3235	wt	wt
NYU1093	NoRecurrence	0	2988	wt	wt
NYU1124	NoRecurrence	0	3561	wt	wt
NYU113	NoRecurrence	0	3030	wt	wt
NYU1141	NoRecurrence	0	3540	wt	wt
NYU1196	NoRecurrence	0	558	wt	wt
NYU1205	Recurrence	1	487	wt	wt
NYU1206	NoRecurrence	0	3467	wt	wt
NYU1210	SecondaryPrimary	1	2568	wt	wt
NYU1213	NoRecurrence	0	2849	wt	wt
NYU1222	NoRecurrence	0	2935	wt	wt
NYU1248	NoRecurrence	0	2065	wt	wt
NYU1257	NoRecurrence	0	3309	wt	wt
NYU1261	NoRecurrence	0	3426	wt	wt
NYU1278	Recurrence	1	1096	wt	wt
NYU1280	SecondaryPrimary	1	3008	wt	wt
NYU1284	Recurrence	1	1545	wt	wt
NYU1319	SecondaryPrimary	1	1585	mut	wt
NYU1321	NoRecurrence	0	3251	wt	wt
NYU1334	Recurrence	1	289	wt	wt
NYU1351	Recurrence	1	2618	wt	wt
NYU1355	SecondaryPrimary	1	2746	wt	wt
NYU1364	SecondaryPrimary	1	1566	mut	wt
NYU1368	SecondaryPrimary	1	160	mut	wt
NYU1416	NoRecurrence	0	1530	wt	wt
NYU1417	NoRecurrence	0	2568	mut	wt
NYU1428	NoRecurrence	0	2727	wt	wt
NYU1433	NoRecurrence	0	2765	wt	wt
NYU1435	NoRecurrence	0	2988	wt	wt
NYU1443	Recurrence	1	1010	wt	mut
NYU1445	NoRecurrence	0	2499	wt	wt
NYU1448	NoRecurrence	0	1795	mut	mut
NYU1487	NoRecurrence	0	2945	wt	wt
NYU1502	Recurrence	1	220	mut	wt
NYU1512	NoRecurrence	0	1806	wt	wt
NYU1513	NoRecurrence	0	548	mut	wt
NYU1551	NoRecurrence	0	2469	wt	wt
NYU1555	SecondaryPrimary	1	1651	wt	mut
NYU1562	SecondaryPrimary	1	988	wt	wt
NYU1595	SecondaryPrimary	1	218	wt	wt
NYU1597	NoRecurrence	0	2728	wt	wt
NYU1603	NoRecurrence	0	2800	wt	wt
NYU1609	Recurrence	1	1097	wt	wt
NYU1630	SecondaryPrimary	1	1415	wt	wt
NYU1636	SecondaryPrimary	1	1098	mut	wt
NYU1678	NoRecurrence	0	2531	wt	wt
NYU1682	NoRecurrence	0	2304	wt	wt
NYU1690	SecondaryPrimary	1	243	mut	mut
NYU1707	NoRecurrence	0	2972	wt	wt
NYU1738	SecondaryPrimary	1	691	wt	wt
NYU1749	NoRecurrence	0	2123	wt	wt
NYU175	NoRecurrence	0	3666	wt	wt
NYU1767	Recurrence	1	748	wt	wt
NYU1769	NoRecurrence	0	2499	wt	wt
NYU178	NoRecurrence	0	4485	wt	wt
NYU1787	SecondaryPrimary	1	2420	mut	wt
NYU1795	NoRecurrence	0	1297	mut	wt
NYU1808	NoRecurrence	0	2337	mut	wt
NYU1837	NoRecurrence	0	2716	wt	wt
NYU1845	SecondaryPrimary	1	1386	wt	mut
NYU1848	NoRecurrence	0	2284	mut	wt
NYU1854	NoRecurrence	0	1939	wt	wt
NYU1871	Recurrence	1	299	wt	wt
NYU1873	NoRecurrence	0	1432	mut	wt
NYU1883	SecondaryPrimary	1	1305	mut	mut
NYU1884	NoRecurrence	0	2094	wt	wt
NYU1891	NoRecurrence	0	2639	mut	wt
NYU1897	SecondaryPrimary	1	1899	wt	wt
NYU1898	Recurrence	1	388	wt	wt
NYU1900	SecondaryPrimary	1	2133	wt	wt
NYU1906	NoRecurrence	0	383	mut	wt
NYU1923	NoRecurrence	0	1850	wt	wt
NYU1932	Recurrence	1	242	mut	wt
NYU1940	NoRecurrence	0	1884	wt	wt
NYU1949	NoRecurrence	0	2029	wt	wt
NYU1951	NoRecurrence	0	2062	wt	wt
NYU1953	NoRecurrence	0	2373	mut	wt
NYU1967	NoRecurrence	0	1959	wt	wt
NYU1970	NoRecurrence	0	2011	wt	wt
NYU1973	NoRecurrence	0	2005	wt	wt
NYU1980	NoRecurrence	0	1996	wt	wt
NYU1982	NoRecurrence	0	1461	wt	wt
NYU1986	SecondaryPrimary	1	990	wt	wt
NYU1988	Recurrence	1	228	wt	wt
NYU1997	NoRecurrence	0	1877	wt	wt
NYU1999	NoRecurrence	0	1903	wt	wt
NYU2002	NoRecurrence	0	1801	wt	wt
NYU2005	NoRecurrence	0	1933	wt	wt
NYU252	NoRecurrence	0	5029	wt	wt
NYU268	NoRecurrence	0	3582	mut	mut
NYU279	NoRecurrence	0	1926	wt	wt
NYU294	NoRecurrence	0	2156	wt	mut
NYU300	Recurrence	1	1392	wt	wt
NYU304	NoRecurrence	0	4349	wt	wt
NYU307	SecondaryPrimary	1	3103	mut	wt
NYU318	NoRecurrence	0	4116	wt	wt
NYU32	NoRecurrence	0	4661	wt	wt
NYU330	Recurrence	1	988	mut	wt
NYU346	NoRecurrence	0	4644	mut	wt
NYU359	NoRecurrence	0	4308	mut	wt
NYU373	NoRecurrence	0	2288	wt	wt
NYU410	Recurrence	1	1675	wt	wt
NYU411	NoRecurrence	0	3069	mut	wt
NYU450	NoRecurrence	0	2392	wt	wt
NYU454	Recurrence	1	671	wt	wt
NYU457	NoRecurrence	0	3815	wt	wt
NYU50	NoRecurrence	0	2319	wt	wt
NYU502	SecondaryPrimary	1	3060	wt	wt
NYU539	Recurrence	1	222	wt	wt
NYU565	NoRecurrence	0	3828	wt	wt
NYU608	Recurrence	1	971	wt	wt
NYU62	NoRecurrence	0	4610	mut	wt
NYU634	NoRecurrence	0	1879	mut	wt
NYU653	NoRecurrence	0	2728	mut	wt
NYU656	Recurrence	1	474	mut	wt
NYU669	Recurrence	1	957	mut	mut
NYU675	Recurrence	1	1224	wt	wt
NYU68	NoRecurrence	0	4616	wt	wt
NYU689	NoRecurrence	0	3902	wt	wt
NYU693	SecondaryPrimary	1	3495	wt	wt
NYU701	NoRecurrence	0	3371	mut	wt
NYU704	Recurrence	1	1515	wt	wt
NYU706	NoRecurrence	0	3262	wt	wt
NYU713	NoRecurrence	0	3849	mut	wt
NYU741	Recurrence	1	706	wt	wt
NYU779	Recurrence	1	1208	mut	wt
NYU780	NoRecurrence	0	2262	wt	wt
NYU784	NoRecurrence	0	3135	wt	wt
NYU822	NoRecurrence	0	3672	wt	wt
NYU831	NoRecurrence	0	3034	wt	wt
NYU848	SecondaryPrimary	1	2220	wt	wt
NYU854	NoRecurrence	0	2734	wt	wt
NYU867	SecondaryPrimary	1	3051	mut	wt
NYU875	NoRecurrence	0	1922	mut	mut
NYU947	NoRecurrence	0	3484	wt	wt
NYU955	NoRecurrence	0	3440	wt	wt
NYU965	NoRecurrence	0	3427	wt	wt
NYU994	NoRecurrence	0	2482	wt	wt

## Sheet: Figure 2d
patient	progression	num_muts
NYU1019	Recurrence	3
NYU1026	NoRecurrence5y	1
NYU1057	NoRecurrence5y	2
NYU1093	NoRecurrence5y	4
NYU1141	NoRecurrence5y	2
NYU1205	Recurrence	4
NYU1213	NoRecurrence5y	2
NYU1222	NoRecurrence5y	2
NYU1248	NoRecurrence5y	5
NYU1257	NoRecurrence5y	26
NYU1321	NoRecurrence5y	1
NYU1334	Recurrence	3
NYU1351	Recurrence	4
NYU1417	NoRecurrence5y	12
NYU1428	NoRecurrence5y	2
NYU1433	NoRecurrence5y	3
NYU1435	NoRecurrence5y	4
NYU1443	Recurrence	18
NYU1487	NoRecurrence5y	2
NYU1502	Recurrence	7
NYU1551	NoRecurrence5y	3
NYU1597	NoRecurrence5y	3
NYU1603	NoRecurrence5y	3
NYU1609	Recurrence	1
NYU1678	NoRecurrence5y	2
NYU1749	NoRecurrence5y	3
NYU175	NoRecurrence5y	5
NYU178	NoRecurrence5y	1
NYU1808	NoRecurrence5y	1
NYU1837	NoRecurrence5y	2
NYU1848	NoRecurrence5y	3
NYU1854	NoRecurrence5y	1
NYU1871	Recurrence	2
NYU1884	NoRecurrence5y	1
NYU1891	NoRecurrence5y	3
NYU1898	Recurrence	3
NYU1923	NoRecurrence5y	2
NYU1932	Recurrence	2
NYU1940	NoRecurrence5y	2
NYU1951	NoRecurrence5y	1
NYU1953	NoRecurrence5y	5
NYU1967	NoRecurrence5y	1
NYU1980	NoRecurrence5y	4
NYU1997	NoRecurrence5y	3
NYU1999	NoRecurrence5y	2
NYU2005	NoRecurrence5y	4
NYU252	NoRecurrence5y	6
NYU268	NoRecurrence5y	3
NYU279	NoRecurrence5y	4
NYU294	NoRecurrence5y	4
NYU300	Recurrence	3
NYU304	NoRecurrence5y	1
NYU32	NoRecurrence5y	5
NYU330	Recurrence	11
NYU346	NoRecurrence5y	7
NYU359	NoRecurrence5y	4
NYU373	NoRecurrence5y	4
NYU410	Recurrence	6
NYU411	NoRecurrence5y	2
NYU450	NoRecurrence5y	1
NYU454	Recurrence	3
NYU457	NoRecurrence5y	1
NYU50	NoRecurrence5y	4
NYU565	NoRecurrence5y	2
NYU608	Recurrence	4
NYU62	NoRecurrence5y	10
NYU634	NoRecurrence5y	1
NYU653	NoRecurrence5y	2
NYU656	Recurrence	5
NYU669	Recurrence	19
NYU675	Recurrence	21
NYU68	NoRecurrence5y	1
NYU689	NoRecurrence5y	1
NYU701	NoRecurrence5y	3
NYU704	Recurrence	9
NYU713	NoRecurrence5y	11
NYU779	Recurrence	3
NYU780	NoRecurrence5y	3
NYU784	NoRecurrence5y	2
NYU822	NoRecurrence5y	14
NYU831	NoRecurrence5y	1
NYU854	NoRecurrence5y	2
NYU875	NoRecurrence5y	2
NYU947	NoRecurrence5y	8
NYU955	NoRecurrence5y	1

## Sheet: Figure 2e
subj	prob	Progression	TTP
1884	0.256098	0	2094
875	0.256098	0	1922
994	0.256098	0	2482
1445	0.256098	0	2499
955	0.256098	0	3440
279	0.256098	0	1926
1435	0.256098	0	2988
1609	0.256098	1	1097
1019	0.256098	1	551
1891	0.256098	0	2639
1141	0.256098	0	3540
965	0.256098	0	3427
178	0.256098	0	4485
675	0.256098	1	1224
346	0.256098	0	4644
780	0.256098	0	2262
1057	0.256098	0	3243
1871	0.256098	1	299
1206	0.246914	0	3467
1597	0.246914	0	2728
1603	0.246914	0	2800
779	0.246914	1	1208
713	0.246914	0	3849
608	0.246914	1	971
1808	0.246914	0	2337
454	0.246914	1	671
1951	0.246914	0	2062
1213	0.246914	0	2849
457	0.253012	0	3815
741	0.253012	1	706
32	0.253012	0	4661
1678	0.253012	0	2531
175	0.253012	0	3666
1997	0.253012	0	1877
20	0.253012	1	656
252	0.253012	0	5029
1707	0.253012	0	2972
831	0.253012	0	3034
784	0.253012	0	3135
1261	0.253012	0	3426
1351	0.253012	1	2618
1417	0.253012	0	2568
2005	0.253012	0	1933
1932	0.253012	1	242
1321	0.256098	0	3251
1551	0.256098	0	2469
1334	0.256098	1	289
1443	0.256098	1	1010
689	0.256098	0	3902
113	0.256098	0	3030
1953	0.256098	0	2373
1949	0.256098	0	2029
1940	0.256098	0	1884
706	0.246914	0	3262
373	0.246914	0	2288
268	0.246914	0	3582
294	0.246914	0	2156
1837	0.246914	0	2716
1205	0.246914	1	487
330	0.246914	1	988
704	0.246914	1	1515
1079	0.246914	0	3235
1222	0.246914	0	2935
1898	0.256098	1	388
1749	0.256098	0	2123
50	0.256098	0	2319
1428	0.256098	0	2727
278	0.256098	0	3698
1769	0.256098	0	2499
822	0.256098	0	3672
318	0.256098	0	4116
669	0.256098	1	957
1970	0.246914	0	2011
1967	0.246914	0	1959
947	0.246914	0	3484
565	0.246914	0	3828
1999	0.246914	0	1903
1124	0.246914	0	3561
1284	0.246914	1	1545
300	0.246914	1	1392
359	0.246914	0	4308
1502	0.246914	1	220
62	0.256098	0	4610
1487	0.256098	0	2945
1767	0.256098	1	748
539	0.256098	1	222
1682	0.256098	0	2304
1027	0.256098	0	3341
1433	0.256098	0	2765
1923	0.256098	0	1850
1854	0.256098	0	1939

## Sheet: Figure 2f
subj	prob	Progression	TTP
1884	0.0824235	0	2094
875	0.0733264	0	1922
994	0.631485	0	2482
1445	0.3187	0	2499
955	0.12054	0	3440
279	0.325735	0	1926
1435	0.155752	0	2988
1609	0.306595	1	1097
1019	0.515645	1	551
1891	0.283323	0	2639
1141	0.239813	0	3540
965	0.225129	0	3427
178	0.190812	0	4485
675	0.286257	1	1224
346	0.208118	0	4644
780	0.202994	0	2262
1057	0.287609	0	3243
1871	0.234086	1	299
1206	0.183429	0	3467
1597	0.191876	0	2728
1603	0.222453	0	2800
779	0.228259	1	1208
713	0.190483	0	3849
608	0.287539	1	971
1808	0.142345	0	2337
454	0.44991	1	671
1951	0.17862	0	2062
1213	0.254216	0	2849
457	0.141105	0	3815
741	0.340614	1	706
32	0.4838	0	4661
1678	0.0927263	0	2531
175	0.223756	0	3666
1997	0.17145	0	1877
20	0.719022	1	656
252	0.102381	0	5029
1707	0.0569147	0	2972
831	0.373119	0	3034
784	0.132245	0	3135
1261	0.124841	0	3426
1351	0.203197	1	2618
1417	0.145201	0	2568
2005	0.217632	0	1933
1932	0.186073	1	242
1321	0.177006	0	3251
1551	0.29092	0	2469
1334	0.164272	1	289
1443	0.318261	1	1010
689	0.0788361	0	3902
113	0.126825	0	3030
1953	0.270406	0	2373
1949	0.18738	0	2029
1940	0.237852	0	1884
706	0.294533	0	3262
373	0.310964	0	2288
268	0.206759	0	3582
294	0.35281	0	2156
1837	0.281538	0	2716
1205	0.264158	1	487
330	0.36911	1	988
704	0.286678	1	1515
1079	0.18196	0	3235
1222	0.235088	0	2935
1898	0.196098	1	388
1749	0.140017	0	2123
50	0.40519	0	2319
1428	0.149731	0	2727
278	0.121845	0	3698
1769	0.0743331	0	2499
822	0.178471	0	3672
318	0.107382	0	4116
669	0.647045	1	957
1970	0.693776	0	2011
1967	0.168986	0	1959
947	0.3339	0	3484
565	0.0853827	0	3828
1999	0.244558	0	1903
1124	0.329475	0	3561
1284	0.528545	1	1545
300	0.423132	1	1392
359	0.461841	0	4308
1502	0.573692	1	220
62	0.78329	0	4610
1487	0.197324	0	2945
1767	0.428408	1	748
539	0.571084	1	222
1682	0.16542	0	2304
1027	0.255849	0	3341
1433	0.0921002	0	2765
1923	0.115652	0	1850
1854	0.135736	0	1939

## Sheet: Figure 3ab
gene	UMAP1	UMAP2	module	log2FoldChange
A1CF	1.77692	-1.08478	1	0.185365
A2M	-2.23952	4.37576	2	-0.52017
A2ML1	-2.1507	-1.35075	3	0.516055
A4GALT	-0.67933	2.21573	4	-0.435119
A4GNT	-0.04808	2.34819	5	-1.00083
AAAS	1.00376	0.89375	6	-0.120262
AADAC	-1.28234	1.79224	7	0.125324
AADACL2	4.94538	-2.76119	8	-0.0719439
AADAT	3.77311	-0.29096	9	-0.0307632
AARD	1.39255	-2.75536	7	0.360637
AARS2	1.90607	1.60599	6	-0.11186
AARSD1	2.64847	1.71966	6	-0.648394
AASS	4.89096	1.70873	9	-0.280157
AATK	1.70489	4.19529	5	-1.58031
ABAT	1.16159	-2.59379	10	0.56517
ABCA10	0.71881	5.95864	11	-1.14696
ABCA12	-2.21612	-4.47117	12	3.74364
ABCA13	3.29747	-3.90331	13	0.560827
ABCA2	0.66134	1.7618	6	-0.401914
ABCA3	0.64917	3.47617	5	-0.920005
ABCA4	-1.39112	-3.75316	12	3.46196
ABCA5	4.87101	-0.18741	9	-0.355241
ABCA6	0.6294	6.05911	11	-0.920114
ABCA7	2.48945	2.31828	6	0.0923944
ABCA8	-0.80672	6.2149	11	-1.21631
ABCA9	0.18626	6.03241	11	-1.27896
ABCB1	-1.99501	3.48276	2	-1.22592
ABCB11	2.78182	-1.2111	1	0.475826
ABCB4	-3.92613	-1.05073	14	1.49489
ABCB5	-1.14183	0.97209	1	-0.1405
ABCB6	-0.02975	-1.91871	15	0.687352
ABCB8	0.88142	0.09881	15	-0.109475
ABCB9	0.42724	-0.83411	15	0.35066
ABCC10	1.82445	1.27609	6	-0.0686487
ABCC11	1.68143	-1.04768	1	0.452145
ABCC12	1.02641	-2.38919	10	1.08008
ABCC2	1.31533	-0.01938	6	0.703487
ABCC3	-1.12933	-3.41874	16	2.00143
ABCC5	3.0739	1.75711	6	0.145578
ABCC6	2.64827	0.99079	6	-0.0102215
ABCC8	2.04739	3.00614	5	-1.70475
ABCC9	-2.07303	4.98324	11	-0.552005
ABCD1	-0.49124	0.08682	15	-0.196534
ABCD2	-4.08979	-1.00096	14	0.493351
ABCG1	-3.37018	2.60446	17	-0.544068
ABCG2	-1.69779	5.22166	11	-1.43471
ABCG5	3.4917	0.47543	7	-0.723469
ABCG8	3.28018	1.02051	1	-0.470775
ABHD1	1.83608	0.42251	1	-0.0260317
ABHD11	-0.93319	-3.42833	16	0.792948
ABHD12B	3.78609	0.2501	9	-0.482435
ABHD14A	-0.87839	-3.16717	16	0.479258
ABHD15	-1.82056	-2.24351	3	0.318133
ABHD16A	1.47511	1.93374	6	-0.924988
ABHD17A	0.94954	2.1784	6	-0.663781
ABHD17C	0.52164	-4.56867	10	0.653402
ABHD4	-1.55169	-2.24381	4	0.412655
ABHD6	-0.71738	4.09017	11	-1.0334
ABHD8	-0.72118	-0.55624	4	-0.208093
ABI3	-3.15027	1.03552	17	-0.258696
ABI3BP	-2.23632	5.68852	11	-0.931827
ABLIM1	-0.71512	6.05839	11	-0.847244
ABLIM2	-0.11556	1.75932	5	-0.447178
ABLIM3	-0.60667	5.72781	11	-0.866461
ABO	2.75384	-1.5253	1	0.345012
ABRA	3.72214	-0.3632	9	-0.0749872
ABRACL	-3.25551	-3.98807	18	0.64832
ABTB1	2.56898	3.28238	6	-0.662848
ABTB2	0.00977	-1.16877	15	0.295804
AC000093.1	2.68166	1.03288	1	-0.166096
AC001226.2	4.69774	0.50673	9	-0.333009
AC004687.2	2.37161	-0.03874	1	0.0397778
AC004706.3	1.61632	1.42227	6	-0.450091
AC005041.1	3.00205	-2.61874	13	-0.188399
AC005520.3	2.48598	1.19671	1	-0.789352
AC006030.1	3.11149	0.14252	1	-0.190561
AC006254.1	3.52805	2.47697	19	-0.813858
AC006978.2	2.67471	0.30472	1	-0.0409403
AC007906.2	4.67264	-3.95938	8	0.129946
AC008073.3	0.0374	2.19655	1	-0.788384
AC008397.1	-0.69411	-3.98877	16	2.76508
AC008397.2	2.96395	1.8601	19	-0.640771
AC008581.2	-1.488	1.11598	1	0.16545
AC008676.3	2.04791	0.23763	1	0.168307
AC009690.1	1.81394	1.77299	6	-0.578517
AC009779.4	0.25442	1.52545	1	-0.48587
AC009879.3	3.48079	0.86189	1	-0.848687
AC010255.3	5.10236	-2.95035	8	-0.382837
AC010422.8	1.92215	1.9678	6	-0.324041
AC010547.4	3.04666	0.98835	1	-0.709409
AC012651.1	3.71742	3.09291	19	-1.09561
AC013394.1	5.10241	2.02579	19	-0.517085
AC013470.2	4.40431	-3.6747	8	-0.271312
AC015802.6	3.20547	1.40092	5	-0.741583
AC021087.5	2.91145	-0.63435	1	-0.233214
AC022137.3	-1.52039	1.74486	7	-0.580372
AC022415.3	-1.32452	2.12955	7	-0.317161
AC025287.4	3.08712	0.28172	1	-0.139332
AC026740.3	3.80706	1.74035	19	-0.748974
AC040162.1	3.44913	2.76177	6	-0.591475
AC055839.2	2.19859	0.92496	6	-0.252111
AC067752.1	-0.3868	4.49553	11	-1.79711
AC068580.4	0.6199	0.48365	15	0.259685
AC068831.8	2.5289	0.32366	1	-0.0896401
AC068896.3	1.87718	1.37673	6	-0.764232
AC068946.1	1.98322	1.96039	1	-0.7996
AC072022.2	2.00631	3.2473	6	-0.847256
AC073111.4	2.70319	0.08708	1	0.0705984
AC079447.1	3.27764	0.18669	1	-0.322258
AC087632.2	3.14875	-0.98068	9	-0.0544506
AC090004.1	2.83357	1.60293	1	-0.63023
AC090360.1	3.3038	-0.07724	1	-0.277073
AC090517.4	3.81297	0.07666	1	-0.50473
AC092718.3	3.09698	-3.19982	13	0.220723
AC092718.8	-1.58232	1.70273	7	-0.593383
AC092835.1	2.74285	0.58457	1	-0.457568
AC093512.2	0.70551	1.17257	6	-0.473835
AC093827.5	-0.38151	1.24959	7	-0.262885
AC096887.1	3.33853	0.28611	1	-0.142747
AC098650.1	1.04742	5.63198	19	-0.800393
AC098850.3	2.32938	0.04324	1	-0.3131
AC099489.1	1.99924	3.08636	6	-1.06836
AC104389.5	3.95294	0.81352	1	-0.293048
AC107871.1	4.20576	2.05831	19	-0.783661
AC112128.1	5.04828	-0.93004	19	-0.43492
AC114490.3	2.62437	-0.33271	1	-0.111375
AC118553.2	4.27978	1.07517	19	-0.596084
AC119396.1	1.51348	1.7254	6	-0.240153
AC119674.2	1.53625	3.60192	5	-0.599742
AC134669.1	-1.86024	1.46356	14	-0.108983
AC139491.7	3.15117	1.17109	19	-0.760699
AC244197.3	4.01313	2.72792	19	-0.618369
AC253572.1	2.20295	-0.21224	1	-0.273727
ACAA1	0.75628	0.22313	15	-0.0982412
ACACB	1.6877	4.63839	19	-1.03582
ACAD11	4.04015	0.50836	9	-0.382923
ACAD8	-0.47582	-4.85854	16	1.54583
ACADL	0.41858	5.91998	11	-1.83328
ACADS	-0.68005	-1.21153	4	0.0278905
ACADSB	1.02473	-4.66861	10	0.540812
ACADVL	2.48251	2.81509	6	-0.279382
ACAN	-2.37329	-0.05348	3	0.188842
ACAP1	-3.35011	0.53516	6	-0.0242381
ACAP3	3.28944	3.39763	6	-0.666795
ACAT2	-0.89953	-1.97407	17	-0.00734891
ACBD4	1.12521	1.59762	6	-0.465278
ACBD7	2.84848	-3.24412	13	0.367915
ACCS	4.14867	3.0235	19	-0.354669
ACD	0.15754	0.38685	15	-0.00558689
ACE	-0.37629	5.09198	11	-1.38952
ACE2	-0.04502	-3.76435	10	1.86708
ACER2	0.56027	-1.59778	10	0.00681751
ACHE	-2.34578	-1.73062	15	1.14804
ACKR1	-1.87721	3.36893	2	-0.751368
ACKR2	-1.69433	-1.22815	3	0.522189
ACKR3	-1.74383	2.91491	2	-0.395514
ACKR4	-1.04405	5.18098	11	-1.05223
ACMSD	1.95639	-0.63173	1	0.584622
ACOT1	-0.83843	-1.58206	4	-0.10674
ACOT11	4.07445	2.72371	19	-0.389072
ACOT2	-0.99593	-1.86661	4	0.216851
ACOT4	-1.33873	-3.07707	16	0.615743
ACOT7	-2.05851	-0.59793	4	-0.0306275
ACOT8	1.52082	0.61465	15	-0.0428401
ACOX2	1.87976	-0.32264	1	-0.0294972
ACOX3	1.68948	1.7293	6	-0.386027
ACOXL	1.69242	4.89864	19	-0.900345
ACP2	-2.91433	-1.45902	4	0.436338
ACP3	-0.54959	-1.92258	10	0.0697862
ACP5	-3.77894	2.05794	17	-0.513541
ACP6	2.07364	-1.2951	1	0.418817
ACR	0.33735	3.7276	5	-2.02919
ACRBP	-0.59452	1.04496	3	-0.37386
ACRV1	-2.15205	-0.58995	3	0.123556
ACSBG1	4.75778	-2.52485	8	-0.714983
ACSBG2	3.9351	1.40329	19	-0.428059
ACSF2	2.12257	2.17164	6	-0.152427
ACSF3	4.09215	2.57436	19	-0.206925
ACSL4	1.5193	-5.25814	17	-0.061925
ACSL5	-0.3837	-4.97702	16	1.27824
ACSL6	-4.78284	-0.54522	14	0.848278
ACSM1	1.24307	-0.8511	1	-0.0180055
ACSM3	1.15637	-3.26888	10	0.632764
ACSM4	-0.21889	1.56314	1	0.0678073
ACSM5	-0.67027	2.36481	7	-0.261556
ACSM6	4.46527	2.10323	19	-2.05407
ACSS1	1.38729	-0.26134	6	0.0984574
ACSS2	1.5333	0.76348	1	-0.0648982
ACSS3	-0.95756	6.41916	11	-0.835044
ACTA2	-1.61615	3.78278	2	-0.318434
ACTBL2	1.01092	-3.47033	10	0.725393
ACTC1	-1.3271	1.40178	7	0.0702903
ACTG2	-2.11353	4.55092	2	-0.79777
ACTL10	0.11239	-1.16733	15	0.220954
ACTN2	0.22817	6.01848	11	-1.28301
ACTR3C	4.27831	0.07652	9	-0.170645
ACTR5	1.63914	-0.20875	15	0.385958
ACTRT3	-1.53338	-1.50057	10	0.476225
ACVR1B	0.09678	-3.49049	16	0.466316
ACVR1C	0.04454	-2.16273	10	0.236499
ACVRL1	-0.39105	5.10375	11	-1.5415
ACY1	-0.13413	0.09568	15	-0.372307
ACY3	-1.394	-2.74784	16	2.18831
ADA	-2.54805	0.88416	3	-0.249727
ADA2	-4.06901	0.98409	17	-0.341378
ADAM12	-3.81893	-2.90806	12	1.6545
ADAM15	-0.81778	-1.9057	4	0.427041
ADAM19	-3.39669	0.26441	6	0.0393168
ADAM20	3.98033	1.01407	19	-0.555745
ADAM21	3.84035	0.99178	1	-0.737242
ADAM23	-2.03101	2.10231	2	-0.282008
ADAM28	-4.6807	-1.83137	12	1.5938
ADAM29	4.27299	1.40336	19	-1.19399
ADAM32	1.33407	4.31482	19	-0.53382
ADAM33	1.4082	3.95856	5	-1.4009
ADAM8	-1.73774	-1.92042	15	1.24787
ADAMDEC1	-4.40314	-1.80866	14	1.37674
ADAMTS1	-3.65363	4.15878	20	-1.59307
ADAMTS10	3.18887	3.84775	19	-1.13566
ADAMTS12	-2.75667	-0.48682	3	0.386337
ADAMTS13	2.3352	1.89871	6	-0.576576
ADAMTS14	-2.36273	-1.86964	15	0.832903
ADAMTS15	0.14688	3.34026	5	-1.63958
ADAMTS16	-3.35781	-2.56804	12	1.83449
ADAMTS17	2.91268	3.57963	19	-0.83679
ADAMTS18	-2.55781	-0.81827	3	1.24951
ADAMTS19	-0.90924	2.17253	7	-0.829178
ADAMTS2	-1.5048	0.66106	3	-0.0311897
ADAMTS3	-2.27564	0.84528	3	0.188028
ADAMTS4	-3.78466	3.37972	20	-1.75173
ADAMTS5	-2.6964	4.36138	2	-0.456096
ADAMTS6	1.59276	4.02928	19	-0.377948
ADAMTS7	1.09613	2.75516	6	-0.896623
ADAMTS8	-0.84074	5.11971	11	-1.22667
ADAMTS9	-3.04577	3.81657	20	-1.53205
ADAMTSL1	-0.84859	3.36696	5	-0.858441
ADAMTSL2	0.5453	1.48603	6	-0.408507
ADAMTSL3	-0.97511	5.99092	11	-1.53473
ADAMTSL4	1.41032	3.85147	5	-1.27229
ADAMTSL5	-1.73236	-2.12158	3	0.640947
ADAP1	-0.47643	-0.24836	15	0.0174207
ADAP2	-3.07327	-0.04308	3	0.12777
ADARB1	0.31485	5.70983	11	-1.14421
ADARB2	-0.36179	5.36184	11	-1.7214
ADAT2	5.11417	1.64391	19	-0.237259
ADCK1	1.85952	1.36904	6	0.0503798
ADCK2	-1.12356	-2.77015	4	0.473544
ADCK5	-0.05689	-1.31286	15	0.662841
ADCY1	-0.70028	1.36524	1	0.00724999
ADCY10	3.20909	-0.24709	1	-0.363939
ADCY2	3.57047	-1.56896	8	0.065878
ADCY3	-0.38244	3.81653	5	-0.689885
ADCY4	1.21968	4.99143	19	-1.59146
ADCY5	0.7637	3.85449	5	-0.852271
ADCY6	2.40024	2.97197	6	-0.425987
ADCY7	1.3086	2.02189	6	-0.740965
ADCY8	-0.05366	5.13143	11	-2.24656
ADCYAP1	-2.10615	1.25679	14	-0.30634
ADCYAP1R1	-0.60673	5.05737	11	-1.89885
ADD2	-0.90326	2.69634	2	-0.376603
ADGB	5.66623	-3.12663	8	-0.54533
ADGRA1	4.17152	-3.13018	8	-1.29367
ADGRA2	-0.75823	3.47805	2	-0.551729
ADGRB1	1.49003	1.39599	6	-0.306918
ADGRB2	-0.55396	-0.28382	3	0.509048
ADGRB3	-0.33057	6.16426	11	-1.1052
ADGRD1	0.14706	5.10541	11	-0.952363
ADGRE1	-2.64535	3.50619	17	-1.60557
ADGRE2	-3.49361	1.32083	17	-0.151627
ADGRE3	-0.88503	3.57428	7	-0.897241
ADGRE5	-3.20818	2.58571	17	-0.627693
ADGRF1	-1.50674	-4.18042	12	2.83648
ADGRF2	4.14947	-2.75865	8	0.190215
ADGRF3	2.04082	0.18626	1	-0.250993
ADGRF4	1.77652	-3.89701	12	1.87819
ADGRF5	1.55355	-2.99169	7	0.0559625
ADGRG1	-1.84079	-3.81322	16	1.05335
ADGRG2	3.31592	-0.14147	1	-0.0648767
ADGRG3	-2.69941	1.91124	6	-1.11039
ADGRG4	0.26653	4.37466	11	-1.2718
ADGRG5	-3.85791	-0.37946	14	0.792142
ADGRG6	-1.1372	5.81383	11	-0.824248
ADGRL1	0.83431	2.46829	6	-0.425976
ADGRL2	-1.20186	5.97493	11	-1.65383
ADGRL3	-1.71444	5.98802	11	-1.54355
ADGRL4	-2.67919	4.82957	2	-0.654203
ADGRV1	2.06022	5.03232	9	-0.627687
ADH1A	-0.52011	2.60845	1	-0.29922
ADH1B	-2.12714	5.70885	11	-0.86798
ADH1C	0.68893	-3.41363	13	2.12446
ADH4	4.02792	0.14561	9	-0.181258
ADH6	3.88874	-1.90674	9	0.199939
ADH7	3.44062	-3.35355	13	0.578761
ADHFE1	4.52168	1.42366	19	-0.614932
ADM	-3.08659	3.42919	2	-0.488443
ADM2	-1.57668	-4.64147	16	2.69225
ADM5	0.10538	2.18949	5	-0.962014
ADORA1	-1.14426	-1.96297	4	0.509139
ADORA2B	-0.0572	-4.65971	16	1.39611
ADORA3	-2.25588	-2.81438	3	0.751014
ADPRH	-1.46304	4.59601	11	-0.729458
ADPRHL1	-0.02305	-3.2762	16	0.848526
ADRA1A	-0.8362	5.9394	11	-1.77559
ADRA1B	-0.58978	2.2246	7	-0.657651
ADRA1D	-0.27046	3.67081	5	-1.74362
ADRA2A	-3.76203	-1.23279	14	0.870862
ADRA2B	-0.11151	0.4284	3	-0.112833
ADRA2C	-1.63971	4.01813	2	-1.02654
ADRB1	-0.52824	5.49727	11	-1.48312
ADRB2	0.25043	5.56193	11	-1.24098
ADSS1	-1.05942	-2.87558	15	1.0278
ADTRP	-2.81139	3.3971	17	-0.975211
AEBP1	-2.31714	-0.5889	3	0.351889
AEN	-0.62515	-1.49838	15	0.377605
AF196969.1	3.09704	-0.3408	1	-0.359949
AFAP1L1	-0.14715	5.43188	11	-1.33682
AFAP1L2	-0.74025	3.33579	5	-0.385434
AFF2	-1.52032	6.21255	11	-1.41643
AFF3	-0.0704	5.9891	11	-1.32863
AFMID	0.07694	-0.97852	4	0.179741
AGA	-1.18638	-5.94514	18	1.0381
AGAP2	-3.06363	0.65091	6	-0.116962
AGAP3	2.75489	3.18797	6	-0.381816
AGAP4	4.81043	2.45361	19	-0.424735
AGAP5	3.33781	0.78195	1	-0.264208
AGAP6	3.37358	2.0971	19	-0.561475
AGAP9	3.88498	2.43851	19	-0.366159
AGBL1	0.60883	5.66511	11	-1.72295
AGBL2	5.25313	-2.71807	8	-0.128636
AGBL3	1.06602	5.85214	9	-0.434979
AGBL4	3.99842	-3.52336	8	0.165619
AGER	-0.56491	5.54209	11	-2.56922
AGFG2	1.05856	0.20505	15	0.00540777
AGMAT	-3.35143	-1.25925	3	0.636656
AGMO	-1.80106	2.13895	2	-0.328505
AGPAT1	-1.36432	-1.91863	4	0.213302
AGPAT2	-0.78173	-2.70438	4	0.564517
AGPAT4	4.16477	2.49052	19	-0.857985
AGR2	-0.51678	-5.05979	16	2.5116
AGR3	0.5027	-4.47622	16	1.38284
AGRN	-0.22553	-0.34367	15	-0.0735275
AGRP	-2.48943	3.51724	17	-1.07133
AGT	-2.67521	-2.35361	3	1.07216
AGTPBP1	-0.86267	6.58737	11	-0.962675
AGTR1	-1.62482	5.62638	11	-1.60974
AGTR2	-0.88846	3.69032	7	-0.424509
AGTRAP	-1.55052	-4.15081	16	0.596122
AHCY	-2.06609	-5.4251	18	0.850086
AHCYL2	0.96353	-2.66698	10	0.259485
AHDC1	1.15003	1.24548	6	-0.128836
AHI1	5.05631	1.83496	19	-0.454897
AHNAK	-0.59755	5.53391	11	-1.25889
AHNAK2	-2.28964	-1.6487	3	0.783871
AHR	0.61707	-6.01283	18	0.82996
AHRR	0.44314	1.69619	6	-0.0880897
AICDA	-3.38294	-0.47627	3	0.882858
AIF1	-4.84717	1.06829	17	0.16858
AIF1L	-0.51814	3.2406	7	-0.428494
AIFM1	-1.60015	-5.30105	16	0.975361
AIFM2	-0.71	-2.23363	4	0.555717
AIFM3	1.21725	0.25853	15	0.00252342
AIM2	-4.83843	-1.32147	14	1.60801
AIMP2	-1.34747	-2.97594	4	0.584401
AJAP1	-1.26275	3.61091	7	-1.21728
AJM1	0.85843	1.31868	6	-0.745804
AK1	-0.04934	2.84964	7	-0.0854492
AK4	-3.39975	-2.32225	12	1.11347
AK5	-0.01504	2.62039	7	-0.528224
AK6	0.77954	-4.6473	10	0.402365
AK7	5.08128	-4.08892	8	-0.438283
AK8	4.12195	-3.05685	13	-0.230891
AK9	5.33864	-1.84511	9	-0.34246
AKAP12	-1.80371	5.88595	11	-1.19353
AKAP14	5.15359	-3.83676	8	-0.854183
AKAP17A	3.9531	3.03965	19	-0.138938
AKAP3	-0.42312	-1.02148	7	-0.124865
AKAP5	-3.29983	1.88566	17	-0.276672
AKAP6	0.55265	6.28619	9	-0.455181
AKAP7	1.04019	5.78796	9	-0.630339
AKAP8L	3.16149	3.49786	6	-0.502353
AKIP1	-0.52841	-2.75282	4	0.333921
AKNA	2.35368	3.1451	6	-0.450406
AKNAD1	-0.78026	1.95312	7	-0.752412
AKR1A1	-2.15935	-4.41785	16	0.711117
AKR1B1	-3.78692	0.93052	3	0.0270003
AKR1B10	-2.42778	-2.73764	12	6.19571
AKR1B15	-2.41565	-2.35055	3	2.1165
AKR1C1	-1.80035	-1.8369	1	2.12557
AKR1C2	-1.94532	-1.95587	3	2.19633
AKR1C3	-1.90764	-2.28586	10	1.55983
AKR1C4	1.85759	-0.39501	1	0.0264126
AKR1C8P	2.66166	0.92788	5	-0.384596
AKR1E2	0.42839	2.58154	5	-0.295211
AKR7A2	-1.11397	-2.36077	4	0.468465
AKR7A3	-2.24207	-2.53675	12	1.86139
AKT1S1	0.35532	1.24447	6	-0.251398
AKT3	-1.68791	6.21264	11	-0.941108
AL031708.1	1.6374	-0.84762	1	0.196729
AL049629.2	-3.65003	3.76403	20	-1.81587
AL049697.1	4.45327	1.5694	19	-0.903754
AL096711.2	-1.07155	5.04286	11	-2.16508
AL117339.4	3.87957	1.37741	5	-0.739644
AL132671.2	3.89917	0.12793	9	-0.413008
AL135905.2	-0.68753	-3.99758	18	0.429793
AL136531.2	1.24411	3.12175	5	-1.0573
AL138752.2	2.46763	1.24426	1	-0.271772
AL139260.3	3.27473	0.01803	1	-0.300702
AL139353.1	-0.47613	2.2582	7	-0.676142
AL157935.3	1.97519	2.23236	6	-0.519477
AL159163.1	-2.93811	-1.70863	3	0.707932
AL160269.1	2.26981	0.98408	1	-0.65756
AL355312.6	2.76241	0.49159	1	-0.593364
AL358113.1	2.49544	0.13725	1	-0.107412
AL360181.3	2.26011	0.34387	1	-0.223682
AL365205.1	1.43932	-0.18671	6	-0.212752
AL512506.3	3.34275	-0.85707	7	-1.37374
AL590560.2	2.59161	0.2506	1	0.0710727
ALAS2	-1.71327	3.06094	7	-1.66434
ALB	0.42859	-3.63315	10	2.28132
ALDH16A1	-0.3912	-0.45245	15	0.153857
ALDH18A1	-2.50159	-5.30308	16	1.43779
ALDH1A1	-1.15237	3.05672	7	-0.139867
ALDH1A2	-0.8094	3.75448	5	-1.21627
ALDH1A3	-3.01333	-1.40359	3	0.501695
ALDH1B1	-2.07617	-0.89285	18	0.459367
ALDH1L1	2.00375	-2.60291	13	0.774166
ALDH1L2	-2.91264	-0.4721	3	0.542014
ALDH3A1	0.56329	-3.31011	16	2.20958
ALDH3B1	0.26788	2.81104	5	-0.484425
ALDH3B2	-2.37348	-3.23792	12	2.41048
ALDH4A1	-0.41718	-2.49421	4	0.409594
ALDH5A1	0.14663	-4.03001	16	0.673725
ALDH8A1	1.64384	3.7037	19	-1.05069
ALDOA	-1.11477	-0.55016	4	-0.0845509
ALDOB	1.00679	-1.00796	7	-0.275817
ALDOC	-1.77222	-2.71266	4	0.604921
ALG1	-0.78217	-4.20233	16	0.813118
ALG11	0.64563	1.22502	1	-0.308815
ALG12	0.95014	1.29459	6	-0.134929
ALG14	0.33574	-2.57449	10	0.249678
ALG1L	-1.48185	-4.6826	16	2.67846
ALG1L2	1.382	-0.63547	1	0.402579
ALG3	-2.62999	-4.41243	12	0.969283
ALG9	0.18772	1.58473	7	-0.443538
ALK	3.96454	1.59674	5	-0.894227
ALKAL1	0.11748	-5.12655	18	2.80073
ALKAL2	-0.15824	5.93819	11	-1.10729
ALKBH2	-1.06215	-2.75571	3	0.456379
ALKBH4	-0.97388	-1.67756	4	0.27281
ALKBH6	2.50624	1.25845	6	0.12425
ALKBH7	-1.74352	-4.75869	16	0.70546
ALOX12	3.12114	2.08799	6	-0.557713
ALOX12B	1.27232	0.83419	6	-0.596865
ALOX15	5.00389	-3.59866	8	-1.30837
ALOX15B	0.64894	-2.93134	10	0.66953
ALOX5	-3.49285	2.5643	17	-0.979094
ALOX5AP	-3.53352	2.45273	17	-0.71273
ALPG	0.42851	-1.331	4	1.56618
ALPK2	-4.72318	-1.48608	14	1.8096
ALPK3	2.40848	3.66673	6	-0.45794
ALPL	1.10399	-2.74975	7	0.285791
ALPP	-0.1951	3.22216	7	-0.366538
ALS2CL	3.10472	4.0027	19	-1.31272
ALX4	0.63112	1.74653	1	-0.366535
AMACR	0.16371	-2.51203	16	0.246468
AMBP	-0.13738	-3.3293	16	2.06511
AMDHD1	-0.21613	2.1136	1	-0.308613
AMDHD2	0.242	0.76625	15	0.00458867
AMELX	-0.93881	5.32106	11	-1.81147
AMER1	-0.25383	0.90658	1	-0.177557
AMER2	-1.25471	3.20166	7	-1.55756
AMIGO1	-0.66404	-0.99698	7	-0.237591
AMIGO2	0.71146	-4.44472	10	0.211183
AMN	0.64334	-0.41272	15	0.0979538
AMN1	-1.94086	0.48563	10	-0.0450141
AMOT	0.33443	-3.12247	10	0.556703
AMOTL1	-0.61233	5.629	11	-1.03413
AMOTL2	0.32422	4.21924	5	-0.74064
AMPD1	-3.82121	-0.50429	14	0.924066
AMPD2	1.57521	1.77338	15	-0.0189936
AMPD3	-1.49498	-0.65313	12	0.567507
AMPH	-0.98756	1.38527	7	-0.256819
AMT	3.17358	1.44875	1	-0.607809
AMY1B	0.69446	-4.22839	10	1.46301
AMY2B	4.73178	2.1722	19	-0.396347
AMZ1	3.13153	2.0039	19	-0.536662
ANAPC11	-1.49321	-6.09811	18	1.22629
ANAPC15	-0.13494	-1.32867	3	-0.0603848
ANAPC2	2.35427	3.23215	6	-0.798659
ANG	0.0692	-2.23291	10	0.245281
ANGPT1	-2.42581	5.04896	2	-0.5094
ANGPT2	-2.08516	2.39803	2	-0.283029
ANGPT4	-2.42558	3.62269	11	-2.18509
ANGPTL1	-2.28313	4.61334	2	-0.655481
ANGPTL2	-2.48021	0.25231	2	0.101987
ANGPTL3	3.41214	-0.96386	9	-0.0443369
ANGPTL4	-2.37963	0.26005	3	0.592225
ANGPTL5	-1.18088	2.78995	7	-0.628267
ANGPTL6	0.53557	-0.21249	15	0.252982
ANGPTL7	0.60081	4.52538	11	-1.32971
ANGPTL8	1.56245	2.96023	5	-1.51721
ANK1	-2.29238	-0.05773	3	0.0323144
ANK2	-2.69928	3.52209	20	-0.657612
ANK3	1.82176	5.22543	9	-0.30729
ANKAR	4.90341	0.68861	9	-0.492505
ANKDD1A	4.28557	1.83235	19	-0.511782
ANKDD1B	3.51067	-1.53824	9	0.732214
ANKEF1	0.53537	-5.15977	16	0.724786
ANKFN1	3.69192	-3.69196	13	0.376607
ANKHD1-EIF4EBP3	4.50202	1.19935	19	-0.583697
ANKK1	3.61529	-1.63898	1	-0.150481
ANKLE1	2.10666	1.52469	6	0.02784
ANKMY1	3.14599	1.44539	6	-0.138406
ANKRD1	-0.56834	6.05246	11	-2.84339
ANKRD13B	1.47254	1.7215	6	-0.0878175
ANKRD13D	2.45267	2.52975	6	-0.506543
ANKRD16	2.55603	-0.43763	1	-0.0483925
ANKRD18A	4.77624	-1.25217	9	0.170897
ANKRD18B	4.20203	-3.23237	8	0.0596398
ANKRD20A1	4.42987	0.62719	9	-0.951702
ANKRD20A3P	0.10346	4.5189	5	-2.60508
ANKRD20A4P	4.12337	0.58293	9	-0.188202
ANKRD22	-1.65623	-5.12117	18	2.76068
ANKRD23	2.49457	0.61331	1	0.155049
ANKRD24	1.81317	0.61848	6	-0.074526
ANKRD26	5.07843	0.4091	9	-0.11045
ANKRD29	0.32114	5.8705	11	-1.56834
ANKRD31	3.04868	-1.87009	9	0.11679
ANKRD33B	0.33346	3.2919	5	-0.953173
ANKRD34A	-1.03815	0.24743	3	0.422382
ANKRD34B	-0.80382	-4.60406	12	5.22904
ANKRD35	-1.8008	-0.68335	3	0.169003
ANKRD36	5.16126	1.99664	19	-0.500256
ANKRD36B	5.0688	1.76274	19	-0.421309
ANKRD36C	4.63914	-0.16669	9	0.773561
ANKRD37	2.60252	1.0663	20	-0.450158
ANKRD45	3.50945	-3.90881	13	0.422172
ANKRD52	1.12342	1.85434	6	-0.330636
ANKRD53	1.84022	2.29829	5	-0.789677
ANKRD55	-3.85927	-0.60619	14	0.688527
ANKRD61	3.03977	0.45203	1	-0.0296103
ANKRD62	1.55659	4.89992	19	-1.4715
ANKRD65	0.04255	-4.14382	16	0.934956
ANKRD66	5.13852	-4.02114	8	-0.397177
ANKRD7	-1.58425	-2.11502	3	1.14171
ANKRD9	0.05614	1.05408	15	-0.255217
ANKS1B	4.75339	-0.13867	9	-0.174762
ANKS3	3.25838	2.03619	6	0.00181786
ANKS4B	0.91588	-1.59039	15	2.02623
ANKUB1	5.50177	-2.68324	8	-0.482237
ANKZF1	3.68669	2.5544	6	-0.128307
ANLN	-3.79282	-4.05012	12	2.03182
ANO1	-1.50394	4.03789	2	-0.639302
ANO2	0.89729	5.02867	11	-1.59375
ANO3	-1.68103	2.0532	7	-0.156586
ANO4	-1.10029	1.91048	7	0.194193
ANO5	-1.54429	2.18793	7	-0.0640185
ANO7	0.01487	0.4556	15	-0.285126
ANO8	2.08289	1.67899	6	0.0143694
ANO9	2.34719	1.53568	6	0.201149
ANOS1	-1.50929	5.68238	11	-1.65548
ANP32D	4.11129	1.52628	19	-0.574076
ANPEP	-2.64256	1.86272	17	0.133288
ANTKMT	-1.25623	-4.18809	16	1.06075
ANTXR1	-2.62852	4.06454	2	-0.115681
ANXA10	2.7357	-0.96896	10	0.380088
ANXA13	2.08874	-3.50379	13	0.694933
ANXA2R	2.3949	-0.24692	1	0.315096
ANXA3	0.01793	5.78305	11	-0.99797
ANXA8	-0.32976	5.24255	11	-2.02107
ANXA8L1	-0.53867	5.29726	11	-2.21609
ANXA9	0.54349	-0.13234	15	0.179383
AOAH	-3.8564	1.04279	17	-0.253601
AOC1	-2.15122	-3.56503	12	3.44266
AOC2	2.19858	2.25441	5	-0.823306
AOC3	-1.85603	5.21723	11	-1.1315
AOX1	-2.10905	4.86754	11	-0.860089
AP000646.1	2.22758	-0.20498	1	-0.217303
AP000944.5	1.17245	3.18834	5	-1.77539
AP001931.1	2.65788	1.92794	19	-0.90383
AP001931.2	2.67673	1.89558	5	-0.785714
AP002495.1	2.72839	0.95211	1	0.0200137
AP002990.1	-1.01236	-0.29093	3	0.085591
AP003071.5	3.10262	1.00631	1	-1.00282
AP003108.2	3.50834	1.52869	19	-0.736756
AP006333.1	1.94422	1.02762	6	-0.141527
AP1G2	2.54696	1.90269	6	-0.0607714
AP1M2	-0.23902	-3.96804	16	0.762938
AP1S1	-1.13424	-4.74117	16	1.22384
AP2A1	0.75217	2.35805	6	-0.457486
AP3B2	1.81283	-0.58809	1	0.0935673
AP4M1	0.71032	0.55001	6	-0.0546098
AP5B1	0.33764	2.42383	6	-0.492851
AP5S1	0.02754	-0.50679	4	-0.217544
AP5Z1	2.44758	2.54192	6	-0.220456
APBA1	0.15828	-1.86696	10	0.29301
APBA2	-1.39128	-0.79865	3	0.657714
APBA3	-0.37763	-0.26961	15	-0.0125216
APBB1	0.98389	3.71651	5	-0.799898
APBB3	3.01284	2.94881	6	-0.558004
APC2	0.88321	1.66376	6	-1.09138
APCDD1	-1.58722	3.95614	2	-0.42283
APCDD1L	-1.76999	-1.45638	3	0.702278
APELA	-1.84711	-3.89965	12	2.43951
APEX2	-0.75193	-2.17399	4	0.296267
APH1A	-0.84676	-2.11456	4	0.369471
APLF	-2.45112	4.20882	2	-0.28491
APLN	-0.47846	4.97211	11	-1.76693
APLNR	-1.62126	3.54525	2	-0.633658
APLP1	-1.70599	-1.24786	3	0.406705
APOB	0.52153	-1.00884	7	0.357934
APOBEC2	2.78381	0.43112	1	-0.107317
APOBEC3A	-2.90416	3.0303	17	-1.39301
APOBEC3B	-1.88294	-3.73808	12	1.77525
APOBEC3D	-2.3301	-0.24232	3	-0.103507
APOBEC3F	-1.41805	-1.6694	3	0.550345
APOBEC3G	-4.31234	-0.7937	14	0.422577
APOBEC3H	-2.75313	-1.0608	3	0.616405
APOBEC4	5.50513	-3.07549	8	-1.09269
APOBR	-3.61068	2.35661	17	-0.919255
APOC1	-4.50904	1.60323	17	-0.266813
APOD	-0.47044	-3.35016	10	1.47423
APOE	-3.89012	-0.35947	14	0.246666
APOH	0.97827	-3.53572	10	1.73851
APOL1	-2.36849	-0.77552	3	0.0550922
APOL2	-0.66614	0.17509	15	0.10765
APOL3	0.04976	4.57547	5	-0.919428
APOL4	-2.73741	2.69904	17	-0.543752
APOLD1	-3.88599	3.90804	20	-1.76391
APOM	0.6397	-0.3307	1	-0.176393
APOO	-0.49805	-4.9954	18	0.659979
APRT	-1.95933	-4.76922	16	1.15622
AQP1	-0.66938	4.01868	5	-0.500616
AQP11	3.63661	0.0406	1	-0.431694
AQP3	-0.41044	-4.75925	16	2.38476
AQP4	-0.84613	4.6531	11	-0.808346
AQP5	1.00917	-3.66691	16	2.26672
AQP6	1.28834	-1.05061	1	0.479635
AQP7	2.24438	-0.61019	1	1.1155
AQP9	-3.38244	2.97006	17	-1.21078
AR	-1.94661	4.32949	2	-0.601107
ARAP1	1.46339	2.71846	6	-0.795415
ARAP2	0.75752	5.62313	11	-1.05331
ARAP3	1.14284	4.89176	5	-1.3558
ARC	-0.51105	3.97963	5	-1.55539
AREG	-4.39472	3.16407	20	0.135578
ARF5	-1.15124	-2.22236	4	0.407619
ARFGAP1	2.24011	2.09533	6	0.0321771
ARFGEF3	2.05585	-3.17686	10	0.146013
ARFRP1	0.56052	0.58596	15	0.0221312
ARG1	3.90233	1.06365	1	-0.794618
ARG2	1.85595	-1.60943	1	0.0745355
ARGLU1	5.30883	1.72467	19	-0.757694
ARHGAP11A	-4.0297	-3.96367	12	0.677458
ARHGAP11B	2.51917	0.63358	1	0.141491
ARHGAP15	-4.41921	-0.34048	14	0.292115
ARHGAP20	-2.19411	2.52689	2	-0.162767
ARHGAP22	-1.74678	-0.23199	15	0.565332
ARHGAP23	0.58643	4.49019	5	-1.05794
ARHGAP24	0.77249	5.5638	11	-0.58568
ARHGAP27	2.39281	2.5172	6	-0.18078
ARHGAP28	-2.64435	5.04719	2	-0.608886
ARHGAP29	-0.79584	6.56308	11	-1.0955
ARHGAP30	-3.63585	1.23285	17	-0.390583
ARHGAP31	-0.60755	5.62997	11	-1.16273
ARHGAP33	3.07226	3.19311	6	-0.887698
ARHGAP39	2.32012	-2.89823	13	0.362251
ARHGAP4	2.53575	3.22738	6	-0.327482
ARHGAP40	-1.33159	-3.42875	16	2.94814
ARHGAP44	0.37339	5.18425	11	-0.874643
ARHGAP45	2.29113	2.82778	6	-0.206793
ARHGAP6	-0.91241	6.41127	11	-1.31768
ARHGAP8	3.06346	1.95481	6	-0.0437857
ARHGAP9	-3.37783	0.53366	14	0.114796
ARHGDIA	-1.51109	-0.65636	4	-0.208037
ARHGEF1	3.19992	3.44478	6	-0.505858
ARHGEF10	1.31653	5.05623	19	-1.14793
ARHGEF10L	1.576	2.54916	6	-0.328233
ARHGEF15	-0.24497	5.05689	11	-1.47517
ARHGEF16	0.5495	-1.11536	15	0.709892
ARHGEF17	1.34481	4.20797	5	-0.727003
ARHGEF19	0.42678	-1.60923	15	0.745297
ARHGEF25	0.47637	3.31925	5	-0.753314
ARHGEF26	0.00933	6.18752	11	-1.89617
ARHGEF28	3.42324	-1.83337	9	-0.108362
ARHGEF33	4.16383	1.05256	19	-0.859311
ARHGEF35	1.27869	-4.78	10	0.153621
ARHGEF37	-0.55305	3.3435	7	-0.436014
ARHGEF38	4.23933	-0.80231	9	0.357195
ARHGEF39	-0.07749	-0.67641	15	0.157862
ARHGEF4	0.46714	3.10577	5	-0.917152
ARHGEF40	1.63742	3.81537	5	-0.647688
ARHGEF5	0.97073	-0.08789	15	0.031097
ARHGEF6	-1.6145	5.56467	11	-0.958787
ARID5A	-3.36359	3.30716	20	-0.67288
ARIH2OS	-1.07963	0.61782	7	-0.0214481
ARL10	1.29545	3.67118	5	-0.44797
ARL11	-4.13704	0.8234	17	0.0547342
ARL13A	3.25864	-0.69073	1	0.301806
ARL14	-2.47616	-2.30337	12	2.36913
ARL14EPL	-1.15401	1.73635	7	-0.666067
ARL16	-0.73614	-3.138	16	0.628147
ARL17A	2.98875	1.36009	6	-0.35391
ARL17B	2.78464	-0.17714	1	-0.216117
ARL4A	-1.63031	-0.20619	10	0.0901176
ARL4C	-4.03532	-1.97671	12	0.433637
ARL4D	-0.89674	-1.64868	4	0.204976
ARL5B	-4.31668	3.25962	20	-0.428359
ARL6	-0.75568	5.08025	11	-0.495677
ARL9	-1.79955	-1.86187	3	0.439767
ARMC2	5.37506	-1.55921	9	-0.540913
ARMC3	4.47211	-3.9549	8	-0.170866
ARMC4	5.56166	-3.42765	8	-0.654377
ARMC5	1.48027	0.46745	6	-0.0336568
ARMC6	0.01061	-0.36495	15	-0.00164563
ARMC7	-0.16873	-1.59385	4	0.206333
ARMC9	1.65911	-1.67978	15	0.472337
ARMCX4	4.55964	2.35027	19	-0.486824
ARMCX5	-0.05001	-5.09992	18	0.775904
ARMCX5-GPRASP2	3.03809	-0.96232	1	0.0282412
ARMCX6	-0.90927	-2.8202	4	0.555887
ARMH1	3.88033	-1.91005	8	-0.13419
ARMH4	-2.07014	0.4293	2	0.0689925
ARMT1	0.37858	-5.87979	18	0.57528
ARNT2	-0.40591	1.86625	5	-0.214206
ARNTL	2.74256	1.16628	1	-0.268974
ARNTL2	-4.15598	-2.97077	12	1.33105
ARR3	2.80331	0.86192	1	-0.356484
ARRB1	0.10041	4.89148	5	-0.892031
ARRDC1	1.17074	1.36307	6	-0.146996
ARRDC2	2.4294	2.7166	6	-0.390639
ARRDC3	1.05094	-4.59025	10	0.218028
ARRDC5	2.63104	1.25161	6	-0.0822351
ARSA	-0.46759	-0.94707	4	0.249226
ARSD	-0.09619	-4.30265	16	0.712709
ARSI	-0.90759	2.60841	7	-0.535708
ARSJ	2.07148	-2.1802	10	0.230899
ARSK	-1.50567	-0.15499	10	0.087948
ARSL	-0.3273	-3.7619	16	2.63482
ART1	0.28442	3.36577	5	-1.50782
ART3	-0.1746	2.68056	7	-0.970601
ART4	-2.22171	4.35569	11	-0.720678
ART5	-0.59242	0.41163	3	-0.317707
ARTN	-0.01383	-0.09825	15	0.386687
ARVCF	2.28143	2.85889	6	-0.348003
ARX	2.83076	-3.89052	13	1.90131
ASAH2	2.40538	-2.27075	10	0.147523
ASAH2B	0.81811	-4.23614	10	0.39215
ASAP2	-0.57847	4.30638	5	-0.660985
ASAP3	0.95845	1.73657	6	-0.364332
ASB11	-0.60892	3.30888	7	-1.07946
ASB14	5.36812	-1.13514	9	-0.63691
ASB16	1.14593	1.15219	6	-0.26798
ASB2	-0.90818	1.4159	1	0.0208689
ASB4	1.91682	-2.0671	10	0.643149
ASB5	-0.83127	2.26206	7	-0.358511
ASB9	-0.46799	2.2791	7	-0.19185
ASCL1	1.35079	-2.25819	10	1.34882
ASCL2	-1.91952	-1.59341	3	0.6649
ASF1B	-2.94276	-3.05386	12	0.67068
ASGR1	0.45286	3.2864	17	-0.942099
ASGR2	-0.60549	0.77221	3	-0.555312
ASIC1	0.11251	-0.8623	3	0.322813
ASIC3	2.64944	2.3147	6	-0.358755
ASNS	2.99993	0.18938	1	-0.233048
ASPA	-0.1092	5.96141	11	-1.42393
ASPDH	2.6237	2.23935	6	-0.696503
ASPG	1.49071	2.89422	6	-1.05417
ASPH	-0.09578	-5.9261	18	0.79277
ASPHD1	-2.04824	-3.4869	12	2.04715
ASPHD2	-3.10105	-1.35921	3	0.582514
ASPM	-4.03601	-3.98846	12	1.66317
ASPN	-2.89485	0.28512	10	0.514725
ASPRV1	0.29079	1.92229	5	-0.608325
ASPSCR1	1.17992	1.04664	6	-0.200106
ASRGL1	1.37256	1.96275	5	-0.21866
ASS1	-0.62353	-4.74696	16	1.32628
ASTN1	-0.7414	2.04166	7	-1.06867
ASTN2	3.11299	-2.59081	13	0.194456
ASXL3	-0.51603	3.00176	7	-0.440046
ASZ1	-1.40541	0.81843	7	0.177543
ATAD3A	-0.12764	-0.62191	15	0.396063
ATAD3B	2.0482	1.75199	6	0.0240979
ATAD3C	0.97802	-1.82379	15	0.636267
ATAT1	2.58175	0.7482	6	0.214864
ATF3	-4.11317	3.74812	20	-0.614034
ATF5	-3.96544	-2.8917	12	0.552988
ATF7-NPFF	2.14274	2.19994	6	-0.625215
ATF7IP2	1.28035	5.52439	19	-1.44791
ATG101	0.23289	1.29769	15	-0.348207
ATG16L2	3.68647	3.17812	19	-0.847721
ATG2A	0.82032	1.67672	6	-0.33344
ATG4B	3.0719	3.35632	6	-0.356028
ATG4D	-0.08637	0.04154	15	-0.154819
ATG9A	-0.47985	-1.08883	4	-0.0443247
ATG9B	-0.27701	-1.30623	6	0.788651
ATIC	-2.2295	-5.55278	18	1.02298
ATOH8	1.01854	4.60662	5	-1.36887
ATP10A	2.03316	3.08565	5	-0.729743
ATP10B	-2.74833	-4.1853	12	4.07502
ATP11A	0.86693	-2.80153	10	0.239019
ATP12A	3.9592	-3.52474	13	-0.398744
ATP13A2	-0.76248	-1.03942	4	0.0865488
ATP13A4	1.93064	5.13139	9	-0.169563
ATP13A5	4.2457	0.28906	9	-0.364955
ATP1A2	-0.96393	5.35719	11	-1.20636
ATP1A4	-2.66745	0.16273	1	-0.136985
ATP1B1	-0.79248	-5.63176	18	1.55454
ATP1B2	-1.78275	3.82796	2	-0.79059
ATP1B3	-3.65524	3.37855	20	-0.730387
ATP23	-1.19762	-3.9092	10	0.797157
ATP2A1	2.41542	2.00404	6	-0.386328
ATP2A3	-3.4147	0.20816	6	0.116949
ATP2B2	-0.92091	1.1242	7	-0.45267
ATP2C2	2.06937	3.42462	19	-0.329473
ATP4B	2.1725	-1.01736	1	0.201586
ATP5MC1	-2.08515	-4.94249	16	0.70471
ATP5MF	-1.82584	-5.70159	18	0.954852
ATP5PF	-0.78618	-7.17318	18	0.692215
ATP6AP1L	4.41782	1.30127	19	-0.597588
ATP6V0A4	-0.5076	-3.86761	16	2.43699
ATP6V0B	-2.08413	-4.51786	16	0.703742
ATP6V0C	-1.1998	-1.92899	4	0.0408955
ATP6V0D2	-4.36233	0.62443	14	-0.198694
ATP6V0E1	-1.22852	-6.04817	18	0.819878
ATP6V0E2	-0.56232	-2.25576	4	0.460648
ATP6V1C2	1.29527	-1.41308	1	1.12512
ATP6V1E2	0.05929	-3.37611	10	0.377072
ATP6V1FNB	2.69217	1.78857	6	-0.707962
ATP6V1G2	-1.72905	1.14963	1	-0.307784
ATP7B	0.97971	4.41633	19	-0.811237
ATP8A1	1.89651	-3.03107	9	-0.00881016
ATP8A2	-1.19223	2.38199	7	-0.185799
ATP8B3	-0.32411	0.28458	15	0.289099
ATP8B4	-4.3395	-0.15162	14	0.240074
ATPSCKMT	0.50843	-4.52125	18	0.673044
ATRNL1	-1.5636	0.73166	10	1.06795
ATXN7L2	1.9004	2.14789	6	-0.556351
AUNIP	-2.96448	-2.37442	3	0.629052
AURKA	-3.30764	-4.09216	12	1.24171
AURKB	-3.28455	-3.11936	12	1.2662
AURKC	0.99617	1.24301	1	-0.490814
AVEN	-2.72607	-2.36986	3	0.44889
AVIL	4.52926	2.81014	19	-0.405231
AVPI1	-3.11818	2.42909	17	-0.295499
AVPR1A	-2.63426	1.16768	2	-0.424661
AVPR2	-0.32857	2.96315	5	-1.3992
AWAT2	-2.09944	2.20463	17	-1.07499
AXDND1	3.69338	-2.52052	13	-0.0327764
AXIN1	0.87006	0.52072	15	0.0449078
AXL	-2.91349	2.95924	17	-0.561717
AZGP1	0.53861	-3.47941	10	2.31348
AZIN2	1.03356	-0.2884	15	0.339272
AZU1	1.11934	-1.41238	1	0.623004
B3GALNT1	-1.26947	5.79411	11	-1.15361
B3GALT1	-1.72191	3.65332	2	-1.20201
B3GALT2	3.98198	-1.1627	9	0.0295057
B3GALT4	-0.3897	-1.11253	4	0.064047
B3GALT5	3.73466	-3.25954	13	-0.218046
B3GALT6	-1.25655	-1.99703	4	0.377683
B3GAT1	1.37696	-1.76678	3	1.88431
B3GAT2	4.24631	0.32449	9	-0.500101
B3GAT3	-1.2258	-1.37506	15	0.514446
B3GNT10	0.44924	-2.42305	10	0.260384
B3GNT3	-1.93267	-4.92216	12	4.21498
B3GNT4	2.76346	1.57445	6	-0.383273
B3GNT5	-3.41813	3.16767	20	-0.591701
B3GNT6	-2.1359	-3.74528	12	4.55731
B3GNT7	-0.00302	-2.35608	4	0.549844
B3GNT8	0.1849	-2.82067	4	0.536025
B3GNT9	-1.27263	-2.3892	4	0.503538
B3GNTL1	3.35933	2.29324	6	-0.160845
B4GALNT1	-2.30889	-0.47898	3	0.926297
B4GALNT2	-1.66915	-1.15352	13	0.287646
B4GALNT3	0.72233	-1.0562	15	0.577483
B4GALNT4	-2.27822	-1.84371	15	1.21314
B4GALT1	-1.54956	-4.90171	12	0.490808
B4GALT2	-2.55044	-4.28808	4	0.690199
B4GALT3	-0.90665	-2.12776	4	0.467993
B4GALT4	-2.22133	-3.21645	12	0.481629
B4GALT6	-1.9555	3.21789	2	-0.162947
B4GALT7	-0.73731	-2.70137	15	0.761982
B4GAT1	-1.05182	-0.65919	7	-0.0981081
B9D1	3.68536	-2.02513	13	-0.197197
B9D2	2.07252	-2.93094	13	0.276412
BAALC	-1.37139	5.59119	11	-1.17102
BAAT	-0.28314	-4.80529	16	3.16724
BACE2	-2.62899	-2.86258	12	1.00729
BACH2	-2.15342	3.4373	2	-0.470124
BAD	-0.78235	-1.61084	4	0.244201
BAHCC1	2.19897	2.93514	6	-0.313088
BAIAP2	0.88985	2.50499	6	-0.702953
BAIAP2L2	1.62245	1.36058	6	-0.26859
BAIAP3	3.28356	-2.2711	13	-0.028217
BAK1	-1.11279	-2.44659	4	0.737255
BAMBI	0.22177	-2.22909	10	1.02206
BANF1	-1.90747	-4.64927	16	0.706225
BANK1	-4.47165	-0.81979	14	0.704428
BARX1	-1.86409	-2.69667	16	3.12907
BARX2	-0.53839	-4.95173	16	2.72862
BASP1	-4.14133	-2.54215	12	1.01992
BATF	-3.70473	-2.09432	12	0.969981
BATF2	-2.41055	-0.59062	3	-0.0935701
BATF3	-2.45758	1.60256	3	-0.165265
BAX	-2.26874	-1.22156	15	0.284016
BBC3	-0.81726	-1.98456	15	0.635172
BBOF1	4.59213	-3.61195	8	0.0126894
BBOX1	1.77549	-3.87856	13	1.98791
BBS1	2.28831	2.22157	6	-0.855328
BBS12	-0.92925	1.4476	13	-0.0505165
BCAM	-0.18476	-0.18981	4	-0.142089
BCAN	-2.28317	-2.31841	15	1.28238
BCAP31	-1.34416	-3.0014	4	0.48063
BCAR1	0.60019	1.67208	6	-0.327178
BCAS1	1.34054	-3.80175	13	1.613
BCAS4	1.18402	-2.0793	15	0.507702
BCAT1	0.04411	-5.69723	18	1.38216
BCAT2	0.00384	-0.83566	4	0.144446
BCDIN3D	0.52955	-2.30543	10	0.281538
BCHE	-1.89287	5.01769	11	-0.967113
BCKDHA	0.93993	1.61556	6	-0.710692
BCKDK	-1.04506	-2.17154	4	0.561023
BCL11A	-4.05751	-1.18155	14	1.08551
BCL11B	-4.74348	-0.06104	14	0.238067
BCL2	-4.00272	0.00348	14	0.082566
BCL2A1	-4.62686	0.96575	17	-0.36104
BCL2L12	-0.63263	-2.28822	4	0.528362
BCL2L14	1.64097	-1.95881	1	0.309745
BCL2L15	-0.81494	-5.21798	12	2.8461
BCL3	-3.97023	3.13106	20	-0.396584
BCL6B	-0.59843	4.75164	11	-1.21169
BCL7A	0.50045	-3.36108	16	0.340451
BCL9	-1.32438	-3.66189	16	0.616617
BCO1	-0.38135	-4.08745	16	2.3627
BCO2	5.10238	-0.96159	19	-1.08281
BCORL1	0.89345	0.74005	6	-0.0872713
BCS1L	1.36758	0.25407	6	0.139237
BDH1	-0.54028	-2.09418	15	1.10141
BDKRB1	-2.31242	1.36723	3	-0.50607
BDKRB2	1.07815	-2.21295	15	0.588867
BDNF	-0.36315	5.50952	11	-1.82993
BEAN1	-1.19422	-0.08113	3	0.359578
BEGAIN	1.65817	1.52346	6	-0.468446
BEND3	-0.17012	-3.21578	16	0.497522
BEND4	-1.90847	1.12047	14	-0.190442
BEND5	-1.17899	1.87239	7	0.0991232
BEND6	-3.2778	-1.39964	12	1.09886
BEND7	0.4729	6.12294	11	-0.595441
BEST1	1.31564	3.51148	5	-1.01091
BEST4	3.69747	-1.90265	13	-0.110639
BEX1	-1.54107	3.01211	7	-0.336873
BEX2	0.23774	-3.53428	10	0.939814
BEX5	-1.20403	2.57052	7	-0.418759
BFSP1	-0.35884	2.21588	7	-0.340402
BFSP2	-3.97486	-0.99835	14	1.07029
BGN	-2.64458	-0.69625	10	0.575069
BHLHE22	-4.00208	-1.60918	14	1.23937
BHLHE40	-4.4994	3.0207	20	0.152159
BHLHE41	-3.51956	1.63957	17	-0.368833
BHMT	1.75907	-1.4066	1	1.00943
BHMT2	-1.74174	-1.14921	10	0.956766
BICC1	-2.80761	0.80288	2	0.294996
BICDL1	-1.22534	-0.99528	15	0.791183
BICDL2	0.8329	-0.75692	15	0.592169
BIK	-1.22415	-4.56114	16	1.53182
BIN2	-4.06228	1.11706	17	-0.298461
BIN3	1.75709	2.8655	6	-0.840818
BIRC3	-4.71171	-0.74131	14	0.139277
BIRC5	-3.84607	-3.93009	12	2.00066
BIRC7	-0.94784	0.16953	1	0.314207
BLACAT1	-1.3681	-3.40846	16	1.91131
BLID	2.76388	0.54373	1	-0.049741
BLK	-4.71449	-0.96683	14	1.18333
BLM	-3.70566	-3.11533	12	0.639712
BLNK	-4.62137	-1.46239	14	0.971302
BLOC1S3	-0.75768	-1.32743	3	-0.0700741
BLOC1S4	-2.10547	-5.42389	18	0.817044
BLVRA	-1.24895	-5.647	18	0.876687
BLVRB	-1.49391	-4.87474	16	0.660869
BMF	-1.06735	-2.67028	16	0.753704
BMI1	0.9237	-5.66423	10	0.433719
BMP1	2.33257	3.47847	6	-1.35665
BMP2	-0.9396	4.62712	20	-0.623188
BMP3	1.00433	-4.22675	10	1.27812
BMP4	-1.02204	0.19474	10	0.464574
BMP5	-2.27723	2.82573	7	-0.0421523
BMP6	-1.6439	4.12029	2	-1.0013
BMP7	-1.37101	-1.94005	3	0.844858
BMP8A	-2.79672	-2.55774	12	1.30368
BMP8B	-1.93325	-2.70359	10	0.625024
BMPER	-1.03771	6.14977	11	-1.64031
BMPR1B	3.81633	-2.95954	13	0.038623
BMPR2	-1.91733	5.28956	2	-0.858136
BMT2	0.95682	-5.47971	18	0.643202
BMX	-1.36679	3.42624	7	-0.572011
BNC1	-1.89088	1.3367	3	-0.764281
BNC2	-2.05863	4.21735	2	-0.410569
BNIP1	-0.39489	-2.20172	15	0.507792
BNIP3	-0.28251	-5.58699	18	0.755942
BNIP5	-1.81835	-3.3607	12	2.9746
BNIPL	1.58754	0.20704	1	-0.0541079
BOC	-1.25458	2.60371	3	-0.298185
BOK	-0.05115	-2.50701	4	0.234778
BOLA1	-1.10693	-3.46813	16	0.927603
BOLA3	-1.6347	-3.48909	16	0.484573
BOLL	3.21022	-1.10828	9	0.272415
BOP1	-0.438	-1.19243	15	0.548007
BORA	2.64552	-0.64858	1	0.030885
BORCS6	-0.60823	-1.46095	3	0.132938
BORCS7	1.28346	-5.47392	10	0.236972
BPHL	-1.57839	-3.8813	12	0.816722
BPI	-1.20988	0.52996	3	0.275468
BPIFA1	1.19725	-3.89509	12	4.00805
BPIFB1	3.11238	-3.79727	13	0.163415
BPNT1	-0.76598	-4.25792	16	0.696668
BRAT1	0.54025	-0.22914	15	0.23193
BRCA1	-2.17366	-1.69877	3	0.0622952
BRCA2	-3.95202	-3.77152	14	0.281229
BRD3OS	-0.8122	-1.55763	13	-0.0865806
BRD9	3.25465	3.29372	6	-0.119819
BRDT	-2.15147	-2.74247	12	3.55602
BRF1	2.81425	3.15311	6	-0.379331
BRF2	-0.25258	-0.20405	15	-0.19709
BRI3BP	-2.18993	-4.53354	12	0.837074
BRICD5	2.44017	2.39781	6	-0.64363
BRINP1	-1.15936	1.52115	7	0.0787112
BRINP3	-1.30612	2.04139	7	-0.164518
BRIP1	-3.91738	-3.76801	12	1.00964
BRSK1	1.55531	1.88341	6	-0.373684
BRSK2	1.76652	2.1194	6	-0.845209
BSCL2	0.05528	0.36354	15	-0.483655
BSG	-1.23659	-2.30728	4	0.189633
BSN	2.88006	1.72196	6	-0.833815
BSND	1.10526	4.36076	5	-1.95195
BSPRY	-0.4202	-4.0557	16	0.889782
BST1	-3.16018	2.38584	17	-0.621799
BST2	-2.31528	-0.74495	4	0.085464
BTBD11	-1.65821	-2.27339	3	0.97051
BTBD16	2.33751	1.50899	1	-0.485264
BTBD18	3.74213	1.9399	19	-0.654424
BTBD19	1.96828	3.47708	19	-1.13252
BTBD2	0.05839	1.02044	6	-0.399887
BTC	1.98713	-4.28607	13	0.388133
BTG2	-4.10186	3.81524	20	-0.393418
BTG3	0.31374	-5.59546	18	0.915998
BTG4	4.68586	-3.48988	8	-0.286493
BTK	-3.9393	1.06203	17	-0.184881
BTLA	-4.13961	-0.87622	14	0.467288
BTN1A1	-0.7777	0.72188	1	0.190472
BTNL2	2.94996	0.65365	1	0.0070127
BTNL3	0.97737	4.92106	5	-2.7584
BTNL8	-0.0647	5.04788	5	-2.10457
BTNL9	0.63042	5.85993	11	-2.27577
BUB1	-3.57508	-3.9281	12	1.61894
BUB1B	-3.90326	-3.70561	12	1.2577
BVES	-2.08343	5.34573	2	-1.01655
BX255925.3	0.8704	-0.42224	15	0.235561
BYSL	-0.09646	-1.15058	15	0.182509
BZW2	-0.67814	-5.54615	12	0.986976
C10orf113	4.10058	1.20951	19	-1.29568
C10orf143	1.18379	-1.27368	1	0.0336361
C10orf55	-1.02345	-0.731	3	0.486418
C10orf67	0.1448	6.09308	11	-2.21598
C11orf1	-0.26766	-4.99276	18	0.890024
C11orf16	4.60609	-3.17147	8	-0.468463
C11orf21	2.3861	2.67949	5	-0.862885
C11orf24	-2.79223	-4.83189	12	0.814947
C11orf42	2.24676	1.75071	5	-1.16481
C11orf45	-0.17813	2.38613	5	-0.622127
C11orf65	4.71616	0.77777	9	-0.317539
C11orf68	-0.98521	-1.06786	4	0.127534
C11orf80	-1.63449	-3.19796	12	0.681563
C11orf87	-1.32595	2.4851	7	-0.369671
C11orf88	5.55351	-3.60823	8	-0.443276
C11orf91	-3.51124	3.88887	20	-2.19977
C11orf96	-4.06304	3.80675	20	-0.646253
C11orf97	5.21345	-4.07882	8	-0.672218
C12orf10	-0.49088	-1.67257	4	0.130149
C12orf40	3.40609	-0.0496	1	-0.0968474
C12orf42	-4.30452	-1.24331	14	1.54762
C12orf49	-0.46057	4.42215	5	-0.721888
C12orf54	3.12438	1.24078	1	-0.786958
C12orf56	2.0908	-1.37508	1	0.997356
C12orf57	-1.49478	-2.35276	4	0.44704
C12orf60	2.21971	0.44459	7	-0.634091
C12orf66	0.19469	-3.73703	10	0.454631
C12orf71	3.01998	1.15747	19	-1.04476
C12orf75	3.38961	-3.60233	13	0.201806
C12orf76	1.94028	-1.953	1	0.444696
C13orf46	0.80302	4.36036	5	-0.917403
C14orf132	-0.60357	5.2875	11	-1.3593
C14orf28	-1.34305	2.18325	7	-0.167048
C14orf39	2.40238	-3.88513	13	2.13963
C14orf93	1.6355	-0.49668	1	-0.0351767
C15orf48	-3.97261	-3.64885	12	1.80741
C15orf62	1.48475	1.7593	6	-0.798562
C15orf65	2.44799	-3.58381	13	0.321072
C16orf46	3.04601	-3.36085	13	0.372336
C16orf54	-3.9351	0.38738	14	-0.16406
C16orf58	0.62608	-0.08627	15	0.11362
C16orf71	3.68696	-2.65089	13	-0.375808
C16orf74	-2.57041	-1.82673	3	1.34881
C16orf86	0.68272	1.93913	5	-0.679658
C16orf87	0.65189	-5.8379	18	0.790823
C16orf89	0.52002	-4.23037	16	1.80265
C16orf91	-1.06693	-4.25344	16	1.01043
C16orf95	1.06993	-0.78313	15	0.243771
C16orf96	1.173	-1.10154	1	0.464788
C17orf100	0.12217	-3.24304	10	0.321211
C17orf107	-0.89411	-0.05852	15	-0.00747726
C17orf113	1.41904	-0.16989	1	-0.236553
C17orf49	0.32329	1.93422	1	-0.541365
C17orf58	-0.77905	-5.3731	18	0.856765
C17orf67	3.21889	0.74962	5	-0.414288
C17orf78	2.94959	0.2917	1	-0.557474
C17orf97	4.03265	-3.235	13	-0.192572
C18orf54	-1.71001	3.32097	2	-0.561465
C18orf63	-0.86072	2.91986	7	-1.01833
C19orf18	3.99009	1.13211	19	-0.403294
C19orf25	-0.43563	-0.58892	4	0.176
C19orf38	-2.56807	1.23433	17	-0.545034
C19orf44	3.6571	0.64325	19	-0.305964
C19orf47	0.95282	1.66124	6	-0.376954
C19orf48	-1.36451	-1.73486	15	0.500021
C19orf53	-2.12547	-6.00824	18	0.783921
C19orf54	0.2648	1.88953	5	-0.412832
C19orf57	0.37729	-0.00369	15	0.200228
C19orf71	1.27934	1.95031	6	-1.5645
C1GALT1	0.24518	-5.87589	18	0.737592
C1GALT1C1	-0.89528	-5.8895	18	0.83105
C1GALT1C1L	1.74814	-1.53621	10	-0.0521555
C1orf100	2.56745	-0.94465	1	-0.165988
C1orf105	3.14251	1.38603	5	-1.11081
C1orf109	0.09227	-4.90162	18	0.827158
C1orf115	-1.24534	5.58258	11	-1.08192
C1orf116	1.28577	-2.82884	10	0.296392
C1orf122	-1.9037	-5.84645	18	1.05291
C1orf127	1.67406	-0.11591	1	0.349294
C1orf131	-2.10294	-3.90554	12	0.958122
C1orf141	5.53124	-3.46025	8	-0.635113
C1orf146	3.19607	-0.71283	1	-0.166648
C1orf158	5.20034	-3.84409	8	-0.643703
C1orf159	1.72291	1.37426	6	0.00398685
C1orf162	-3.03534	3.30345	17	-0.858331
C1orf189	5.12538	-3.68368	8	-0.757057
C1orf194	5.17626	-3.80243	8	-0.956457
C1orf198	-1.07344	4.95458	11	-0.992635
C1orf21	-0.51872	5.5208	11	-0.557158
C1orf210	-0.24606	-3.89019	16	1.08888
C1orf216	-1.14027	-0.36813	3	0.097073
C1orf226	-0.38364	-3.00924	16	0.624258
C1orf50	2.52866	0.22864	1	0.0447042
C1orf53	-0.9893	-5.91332	18	2.27305
C1orf54	-3.80167	-0.32934	14	0.408639
C1orf56	-1.21932	-3.05726	16	0.57349
C1orf61	-2.2621	-2.02663	15	1.25316
C1orf74	-0.04385	-2.42116	3	0.481906
C1orf87	5.47666	-3.42161	8	-1.60829
C1QA	-3.84969	2.21142	17	-0.847831
C1QB	-3.89294	2.28931	17	-0.877587
C1QBP	-1.16906	-6.39352	18	0.861599
C1QC	-3.88582	2.08016	17	-0.611564
C1QL2	-2.22691	-3.33101	12	3.54358
C1QL3	-1.30183	2.77877	7	-0.684105
C1QTNF1	-0.71416	2.96743	5	-0.731231
C1QTNF2	-1.32543	3.59128	2	-1.15742
C1QTNF3	3.01423	-0.52488	1	0.0491265
C1QTNF6	-2.97856	-2.55896	3	0.594214
C1QTNF7	-2.44018	4.89961	11	-0.637201
C1R	-2.9438	-0.92075	3	0.437893
C1S	-3.44154	-1.04211	3	0.599926
C2	-3.37675	2.06308	17	-0.163607
C20orf144	1.28304	1.69622	6	-0.690108
C20orf202	-1.29917	4.4763	11	-1.67363
C20orf204	1.49788	1.62646	6	-0.304819
C20orf27	-1.78163	-0.18433	17	-0.353775
C20orf85	5.27778	-3.97589	8	-0.814171
C20orf96	4.30999	-2.00433	8	-0.257729
C21orf58	4.14869	-2.16183	8	-0.332461
C21orf62	2.88448	0.21502	1	-0.223785
C22orf15	4.89574	-3.35143	8	-0.358332
C22orf23	1.57988	-0.40379	6	-0.536736
C2CD2L	0.82243	0.49868	6	-0.167998
C2CD4A	-1.44918	-4.94252	12	3.69002
C2CD4B	-4.20835	3.06517	20	-0.394604
C2CD4D	0.29528	-1.51589	15	0.567219
C2CD6	2.84202	-1.49625	10	0.764227
C2orf15	-0.97248	-4.8883	16	1.10172
C2orf16	1.3502	-1.21724	1	0.39309
C2orf50	4.67317	-3.64042	8	-0.288195
C2orf66	-2.39771	1.96606	20	-1.52648
C2orf72	-0.45109	1.95092	7	0.0633604
C2orf73	4.94257	-2.89195	8	-0.789572
C2orf76	1.9908	-2.26088	10	0.169529
C2orf81	3.3888	-3.01626	13	-0.0490542
C2orf88	4.66016	0.72991	9	-0.411332
C2orf92	4.66986	2.20925	19	-0.336733
C3	-1.61739	-1.71086	4	0.382092
C3AR1	-4.81038	1.08767	17	0.0449901
C3orf14	-0.05999	-5.9136	18	0.996983
C3orf18	-0.10885	-0.70199	4	0.0419251
C3orf20	1.96378	1.64719	5	-0.883664
C3orf33	-1.14917	-3.43219	16	0.758183
C3orf36	1.06521	3.17384	5	-1.78634
C3orf49	3.79149	0.40775	7	-0.682684
C3orf52	4.56253	1.30369	19	-0.331965
C3orf62	3.21857	3.06413	19	-0.715184
C3orf67	2.74152	-4.02649	13	1.08131
C3orf70	-1.99496	4.50929	2	-0.630248
C3orf80	-1.74944	-3.87298	18	1.08079
C4A	-1.57059	-2.33708	4	0.490703
C4B	-1.63123	-2.32998	16	0.820606
C4BPA	1.43844	-3.04356	10	0.840902
C4BPB	0.97453	-1.7096	10	1.07592
C4orf19	1.58515	-2.34948	10	0.43412
C4orf45	4.09769	-0.04659	9	0.0247201
C4orf46	-2.84989	-0.2116	18	0.458734
C4orf47	5.2969	-3.21644	8	-0.291948
C4orf48	-1.59279	-5.72307	18	1.38827
C4orf50	-2.04525	0.34484	3	-0.126178
C4orf54	-1.63312	-2.28112	10	0.983193
C5	-1.18018	1.14645	10	0.73803
C5AR1	-3.36021	2.72044	17	-1.01631
C5AR2	-1.87791	0.04066	15	0.159598
C5orf34	2.89128	-1.75943	10	0.300481
C5orf38	1.26467	-2.8096	7	0.0288138
C5orf46	-1.20343	-3.5904	12	1.4114
C5orf49	4.20832	-4.01425	8	-0.109428
C5orf58	3.1189	1.40886	5	-0.723062
C5orf63	3.84184	-0.55156	9	0.145424
C6	5.33261	-3.60479	8	-0.949293
C6orf118	5.63897	-3.37609	8	-0.269541
C6orf132	1.63053	-2.48671	13	0.276331
C6orf136	0.47763	-0.80557	15	0.100794
C6orf141	1.86769	-2.15733	10	1.39165
C6orf163	4.5489	1.1644	19	-0.300761
C6orf201	3.99619	-1.01277	7	-1.00189
C6orf223	0.0878	2.01508	17	-0.287707
C6orf226	-0.01389	-1.85555	10	0.31745
C6orf47	-0.9029	-1.0846	4	-0.106625
C6orf52	2.83401	-2.97395	13	0.424221
C6orf58	-1.6003	1.82311	7	0.145227
C7	-2.40582	3.3093	2	-0.484844
C7orf25	3.61455	-0.0465	1	-0.444591
C7orf31	1.04089	-1.30533	10	-0.208843
C7orf57	3.66358	-3.87397	13	0.382016
C7orf61	1.07839	-0.84651	1	0.527679
C8B	-1.10253	5.23065	11	-1.72464
C8orf34	4.31653	-1.33548	9	-0.152808
C8orf37	1.88116	-4.24584	10	0.39781
C8orf44	4.00332	0.82477	1	-0.172749
C8orf44-SGK3	3.19011	0.48022	1	-0.569651
C8orf48	0.08304	-1.56026	10	0.0505525
C8orf58	2.16804	2.63612	5	-0.476398
C8orf76	-1.07703	-3.23489	12	0.616053
C8orf82	-0.35904	-1.51096	4	0.29634
C8orf88	-1.50449	3.89781	2	-1.10563
C9	-0.41575	2.40579	5	-0.701599
C9orf116	4.22066	-3.96356	8	-0.297952
C9orf131	2.17825	2.87778	6	-1.28072
C9orf135	3.80356	-3.98494	13	0.338003
C9orf152	0.54673	-3.95319	16	1.06644
C9orf153	1.36276	5.28289	19	-1.51695
C9orf16	-1.21334	-2.00067	4	0.415482
C9orf24	5.2065	-4.0911	8	-0.0805613
C9orf40	-2.50125	-2.65106	10	0.409098
C9orf43	2.77778	-0.37359	1	0.178464
C9orf64	-1.44608	-5.37219	18	0.496335
C9orf72	1.03748	5.25558	9	-0.51666
CA1	4.33756	-0.46022	9	0.290532
CA10	-0.02963	-4.86026	16	5.37657
CA11	-1.46203	-1.55432	15	0.334134
CA12	-1.33017	-1.40287	10	1.26526
CA13	0.07096	-3.75498	16	0.732776
CA14	1.09444	-0.48709	1	-0.0784139
CA2	-1.19132	4.44852	7	-0.633394
CA3	-1.84303	3.45065	9	0.131244
CA4	-0.6199	5.57758	11	-1.91406
CA8	1.61656	-2.1302	7	0.273692
CA9	-2.79046	-3.09751	12	3.87066
CAB39L	-0.79109	6.04313	11	-0.998782
CABCOCO1	4.3459	-3.42237	8	-0.0910157
CABIN1	2.74593	3.25494	6	-0.385595
CABLES2	0.54699	-1.77094	3	0.214265
CABP4	0.25746	2.05469	1	-0.0866569
CABYR	-2.12029	-2.58777	12	1.21516
CACFD1	-0.6245	-2.25304	4	0.575163
CACHD1	1.89073	-2.76907	9	0.149787
CACNA1A	2.16634	0.8645	6	-0.358273
CACNA1C	1.70644	4.30042	19	-0.616778
CACNA1D	1.58256	5.02385	19	-0.758849
CACNA1E	-0.65053	-0.26669	3	0.446981
CACNA1F	2.89895	1.54912	6	0.121305
CACNA1G	0.73848	0.30206	15	-0.168577
CACNA1H	0.6009	3.77665	5	-0.879334
CACNA1I	0.75461	0.11126	15	0.772821
CACNA1S	-0.25824	4.11872	5	-2.79464
CACNA2D1	-2.53356	4.46236	2	-0.284803
CACNA2D2	-0.02015	4.43174	11	-0.868537
CACNA2D3	1.1978	4.35744	19	-0.555871
CACNA2D4	1.12751	1.33692	6	-0.248861
CACNB1	3.21628	2.31939	6	-0.235096
CACNB2	1.30574	5.33591	19	-0.552382
CACNB3	0.94573	0.07616	6	0.248355
CACNB4	1.50498	5.26627	9	-0.422481
CACNG4	-0.66086	4.54482	11	-1.30161
CACNG6	4.83864	-3.45591	8	-0.656524
CACNG8	2.24817	0.66481	6	0.24863
CACTIN	0.95396	1.25838	6	-0.154617
CAD	0.40285	-0.33296	15	0.309172
CADM1	-0.55761	4.39727	7	-0.37044
CADM2	-1.24899	2.58892	7	-0.54707
CADM3	-2.7319	0.73335	3	-0.136817
CADM4	-0.18222	-0.69319	15	0.0732057
CADPS	-0.52081	1.65312	1	-0.0776656
CALB1	4.38152	0.65946	9	-0.907062
CALB2	-0.70912	1.73559	7	-0.938465
CALCA	-2.32375	1.65126	20	-0.305068
CALCR	-2.49863	1.27607	17	0.418598
CALCRL	-1.88604	5.64039	11	-1.33264
CALD1	-2.79384	4.93336	2	-0.415466
CALHM2	-0.5819	2.40391	5	-0.470235
CALHM5	-2.08612	4.06324	2	-0.550936
CALHM6	-4.85473	-0.35651	14	0.391814
CAMK1	-0.2291	3.06214	5	-0.632187
CAMK1D	-0.01182	-4.58921	16	0.950719
CAMK1G	-1.52627	1.09824	3	-0.0765415
CAMK2A	0.5901	3.92528	5	-1.01902
CAMK2B	1.31486	-0.74842	1	0.693091
CAMK2N1	-2.55872	5.31865	2	-0.72149
CAMK4	-2.58607	1.53089	14	-0.108565
CAMKK1	2.6874	1.48575	6	0.0131303
CAMP	-2.42746	2.8544	17	-1.29439
CAMSAP3	0.85442	-0.21233	15	-0.124235
CAMTA2	2.1362	3.75262	6	-0.556364
CAND2	0.81319	2.9718	5	-0.99418
CANT1	-1.92008	-4.62642	16	0.85194
CAP2	-2.08883	1.75281	2	0.0188627
CAPG	-2.54506	-0.68312	4	0.143524
CAPN10	1.75047	1.52282	6	-0.352351
CAPN12	1.86055	1.26615	6	-0.109804
CAPN13	2.00078	-2.3725	13	0.733854
CAPN14	-0.3307	-0.40125	1	0.551637
CAPN15	1.69865	1.53678	6	-0.370306
CAPN3	3.72427	2.9874	19	-1.05047
CAPN5	-1.59673	-3.3363	16	1.06159
CAPN6	-1.562	1.45842	10	0.139876
CAPN8	2.38218	-0.3253	15	0.824147
CAPN9	1.54907	2.6286	5	-0.139058
CAPNS2	2.78986	0.00886	1	-0.152368
CAPRIN2	4.81192	2.26659	19	-0.484448
CAPS	4.71967	-3.90107	8	-0.250588
CAPS2	5.55369	-1.96191	8	-0.567686
CAPSL	5.07678	-4.08979	8	-0.680593
CARD10	0.54685	1.23066	6	-0.477096
CARD11	-2.76086	-0.4334	15	0.64557
CARD14	0.33696	-0.62171	15	1.10051
CARD16	-2.88528	2.7847	17	-0.442248
CARD9	0.95995	2.12187	6	-0.700635
CARM1	-0.48401	-0.49541	3	0.00164093
CARMIL2	-3.26474	0.04049	15	0.24266
CARMIL3	2.67065	1.09819	6	-0.124424
CARNS1	1.84944	1.54752	6	-0.38474
CASC1	4.57985	-3.68304	8	-0.282528
CASKIN2	-0.07626	4.53572	11	-1.6188
CASP5	-2.84491	2.72361	17	-0.944505
CASP6	-0.98487	-4.79346	18	0.780716
CASP9	1.4707	1.3577	6	-0.444774
CASQ1	3.63538	1.55344	19	-0.361148
CASQ2	-0.7942	4.44397	11	-1.08753
CASR	0.77654	-3.14933	10	1.93096
CASS4	-2.04108	4.90232	11	-0.718623
CASTOR1	1.07712	-0.44142	15	0.0788514
CASTOR2	1.12295	2.49487	6	-0.324393
CASTOR3	3.61079	2.9026	19	-0.354798
CASZ1	0.8834	5.69464	19	-0.898128
CATIP	4.37951	-2.39921	8	-0.455028
CATSPER1	-2.39284	1.09219	3	0.238072
CATSPER2	4.46952	1.94392	19	-0.156936
CATSPER3	1.55926	-0.85937	1	0.245646
CATSPERB	-4.346	2.30738	9	0.481642
CATSPERD	5.24509	-3.84917	8	-0.317236
CATSPERE	4.60317	-0.11352	9	-0.330342
CATSPERG	1.90936	0.80645	6	-0.158231
CAV1	-1.23581	6.01293	11	-2.06782
CAV2	-1.64464	5.90565	11	-1.32213
CAV3	-0.92658	2.395	7	-1.00764
CAVIN1	-0.82246	4.51039	11	-1.18366
CAVIN2	-1.49845	6.13124	11	-1.36233
CAVIN4	-0.42673	2.37267	5	-0.664823
CBFA2T3	0.7363	4.07213	5	-0.691951
CBLC	-0.90473	-3.65529	16	1.97984
CBLN3	-0.85927	-0.13626	3	0.362854
CBLN4	-2.59709	0.99943	14	0.342291
CBR1	-1.44452	-6.28428	18	1.84947
CBR3	-0.62831	-3.21642	10	0.972829
CBX2	-0.46518	-1.03876	3	0.205983
CBX7	0.31654	4.58532	5	-0.678664
CBX8	-0.09077	-1.59525	15	0.685063
CC2D2A	5.35386	-0.98409	9	-0.519021
CC2D2B	4.84362	0.68728	9	-0.603478
CCBE1	-1.195	6.04127	11	-1.7348
CCDC102A	-0.33262	0.33685	4	-0.148732
CCDC102B	-0.80277	6.54011	11	-0.928744
CCDC106	0.48358	1.76488	6	-0.53044
CCDC107	-1.11581	-1.85448	4	0.109344
CCDC110	2.8475	-2.90326	13	0.317696
CCDC113	4.09861	-3.86553	13	-0.186384
CCDC114	4.54084	-2.34634	8	-0.483026
CCDC116	1.9464	2.78737	5	-1.26363
CCDC120	0.02347	-1.10234	15	0.339739
CCDC122	4.13912	-0.82481	9	-0.0397753
CCDC127	-1.10205	-3.075	16	0.430677
CCDC13	4.21804	-1.87732	8	-1.15055
CCDC130	3.64652	3.31514	6	-0.517407
CCDC134	-0.12846	-1.25688	15	0.0907954
CCDC136	3.64599	1.45688	19	-0.0684398
CCDC137	0.30933	-0.12189	15	0.238319
CCDC138	3.55882	-3.36566	9	0.100453
CCDC14	5.2302	1.31509	19	-0.152783
CCDC141	0.79395	5.50741	11	-1.89964
CCDC142	1.99261	2.03603	6	-0.382547
CCDC144A	3.69224	1.30115	19	-0.58751
CCDC146	5.25296	-2.21708	8	-0.201345
CCDC148	4.38796	-2.87597	8	0.152729
CCDC15	2.78633	-0.89218	10	-0.0724023
CCDC150	2.54128	0.58263	19	0.185744
CCDC151	4.29	-3.3135	8	-0.732102
CCDC152	-1.30815	2.1666	7	-0.168234
CCDC153	4.36709	-2.45201	8	-0.469079
CCDC154	2.00756	1.39018	6	-0.23529
CCDC157	2.61809	-1.65447	13	-0.213466
CCDC158	2.87953	0.22768	1	-0.187182
CCDC159	3.09952	2.89432	6	-0.195742
CCDC160	2.50007	-4.23883	13	1.56206
CCDC163	-0.36108	-1.8462	3	0.687787
CCDC167	-2.46958	-4.95041	12	1.33042
CCDC168	3.43409	-0.14318	1	-0.382947
CCDC169	-2.03835	-3.95875	12	1.85351
CCDC17	4.829	-2.21012	8	-1.1346
CCDC170	5.26243	-4.0903	8	-0.589689
CCDC171	4.82236	0.02267	9	-0.21382
CCDC173	5.55443	-2.44954	8	-0.500936
CCDC175	4.86637	-2.47091	8	-0.370279
CCDC178	-1.09069	2.46577	7	-0.65264
CCDC179	3.18078	-0.75957	1	-0.170167
CCDC18	4.66375	-0.17042	9	0.0724548
CCDC180	5.24055	-1.15966	19	-0.956193
CCDC181	4.66628	-2.34768	8	-0.363211
CCDC183	1.42668	1.33351	6	-0.347286
CCDC184	2.23511	-2.52953	13	0.00868374
CCDC187	4.4482	-2.27295	8	-1.15872
CCDC188	1.61529	2.0417	6	-1.94325
CCDC190	4.58668	-3.08983	8	-0.485494
CCDC191	5.37128	-1.13924	19	-0.435383
CCDC192	2.03126	-1.1852	1	0.00900304
CCDC196	3.88986	0.69476	1	-0.196735
CCDC198	2.05014	-0.82525	1	0.537305
CCDC200	3.00037	1.7223	6	-0.406168
CCDC22	-0.50303	-0.26904	15	-0.0776043
CCDC24	1.0359	-2.2011	15	0.528636
CCDC28B	0.55128	0.30668	15	-0.0208849
CCDC3	-1.7936	2.99718	2	-0.127084
CCDC30	5.20888	-1.84775	8	-0.33929
CCDC32	0.10845	-1.6831	10	0.165426
CCDC33	4.91579	-3.5098	8	-0.392511
CCDC34	-0.51096	-5.14633	18	0.881849
CCDC36	0.9524	4.08237	5	-0.909509
CCDC38	3.82401	1.25789	5	-1.15278
CCDC39	5.4968	-2.05559	8	-0.424871
CCDC40	4.68449	-2.13495	8	-0.303809
CCDC51	-1.00329	-2.95891	16	0.438143
CCDC57	3.71327	3.17849	6	-0.202769
CCDC60	4.77224	-2.70277	8	-0.263195
CCDC61	1.05391	1.58	6	-0.336016
CCDC62	2.85561	-0.23457	1	-0.667555
CCDC65	4.94657	-2.94839	8	-0.483666
CCDC68	0.01242	6.22327	11	-1.03766
CCDC69	-0.14512	4.17253	5	-0.525657
CCDC7	4.9895	0.03724	9	-0.0268145
CCDC71	-1.01693	-1.32052	4	0.163849
CCDC71L	-3.47428	-1.07649	14	0.549061
CCDC73	2.74582	-1.33601	1	0.181587
CCDC74A	4.05391	-3.5786	8	-0.145331
CCDC74B	4.56074	-3.51199	8	-0.928909
CCDC78	4.43678	-2.77839	8	-0.882218
CCDC8	-0.50216	1.37799	7	-0.320737
CCDC80	-2.59537	0.52072	2	0.0277949
CCDC81	5.42034	-2.81472	8	-0.59709
CCDC84	5.08916	2.2291	19	-0.771374
CCDC85A	0.01077	5.02084	11	-2.04324
CCDC85B	-1.9899	0.60417	2	0.0483696
CCDC85C	3.6669	3.65453	19	-0.819292
CCDC86	-0.41444	-1.15169	4	0.0608527
CCDC87	-0.01752	-2.01802	10	0.192036
CCDC88B	2.34805	2.90743	6	-0.275501
CCDC88C	2.97518	2.36698	6	-0.0317801
CCDC89	-1.02972	2.50789	7	-0.291598
CCDC9	1.58549	2.92753	6	-0.9363
CCDC96	3.8638	-3.58885	13	-0.203876
CCDC9B	2.85105	4.02794	19	-0.746413
CCHCR1	1.28637	0.32908	6	0.202128
CCIN	-2.60325	3.02707	17	-0.886265
CCK	-2.01737	2.61379	7	-1.02225
CCL11	-3.08933	-0.45814	14	0.590042
CCL13	-2.0212	-4.21625	18	1.68976
CCL14	-0.11892	3.18069	5	-0.972215
CCL15	3.01418	-2.14097	13	-0.768407
CCL16	0.24404	3.07798	5	-1.68943
CCL17	-4.6224	-0.90493	10	1.74296
CCL18	-4.49401	1.33072	17	-0.306404
CCL19	-4.94984	-1.64159	14	1.95715
CCL2	-4.51797	3.26897	20	-0.629773
CCL20	-4.40622	2.58259	12	1.08206
CCL21	-2.79352	0.44886	3	-0.0501996
CCL22	-2.65339	-4.05207	12	1.49963
CCL23	-2.49035	2.79161	17	-0.851016
CCL24	-0.3822	1.76548	5	-0.374673
CCL26	-2.49233	-0.92556	3	0.150111
CCL28	0.34802	-4.47889	18	1.20163
CCL3	-3.22599	1.39005	17	-0.24803
CCL3L1	-3.54265	0.31138	14	0.146042
CCL4	-3.33055	1.56834	17	0.0346151
CCL4L2	-3.3737	-0.00418	14	0.334075
CCL5	-4.72608	-0.02035	14	0.562282
CCL7	-3.12399	-1.93796	12	1.59704
CCL8	-3.59322	0.91764	14	0.0556557
CCM2L	0.00983	4.84488	11	-1.23738
CCN1	-4.00824	3.62384	20	-0.275041
CCN2	-2.59934	3.89425	2	-0.348516
CCN3	-1.89217	3.30216	2	-0.398505
CCN4	-3.80846	-2.4872	12	1.25312
CCN5	-1.10752	4.46165	11	-1.12118
CCN6	2.36288	-0.98723	1	0.210816
CCNA1	5.15173	-3.64897	8	-1.04148
CCNA2	-3.94927	-3.78004	12	0.851788
CCNB1	-3.66968	-3.95911	12	1.43196
CCNB2	-2.61723	-2.72854	12	0.652254
CCNB3	-0.48137	3.48016	5	-0.930591
CCND1	-1.30812	0.81524	2	-0.15255
CCND2	-1.9819	5.51151	2	-0.57799
CCNE1	-3.59039	-3.28523	12	2.07122
CCNE2	2.44863	-1.48543	10	0.124941
CCNF	-1.11635	-2.75909	12	1.03176
CCNI2	2.80687	0.73274	1	-0.812559
CCNJL	-0.6572	-3.89199	16	1.06424
CCNL1	4.9748	1.93833	19	-0.814576
CCNL2	4.16907	2.97782	19	-0.0871882
CCNO	2.12134	-3.68395	13	1.32781
CCNQ	-1.72921	-5.21312	18	1.08781
CCR1	-4.56215	1.4034	17	-0.296608
CCR10	-1.10856	0.00181	3	0.348374
CCR2	-4.18892	0.10469	14	0.521649
CCR3	-2.0374	-2.03908	3	0.64646
CCR4	-4.26323	-0.96412	14	0.939133
CCR5	-4.82737	-0.16009	14	0.33552
CCR6	-3.31723	-0.3978	14	0.360789
CCR7	-4.67799	-1.18447	14	1.02
CCR8	-2.66983	-1.77855	12	0.956827
CCR9	3.40821	0.62949	1	-0.499703
CCRL2	-3.14574	2.66171	17	-0.471932
CCS	0.59876	0.0518	15	0.324115
CCSER1	2.05404	-1.58902	10	0.803253
CCT2	-1.41685	-5.93933	18	0.929506
CCT6B	2.53576	-1.37866	1	0.299165
CD101	-2.91243	3.11309	17	-1.01092
CD109	-1.96383	3.77847	2	-0.730414
CD14	-4.28036	0.75047	17	0.106206
CD151	-0.88229	-1.42466	4	0.106848
CD160	3.60023	1.24236	1	-0.493522
CD163	-3.91814	2.13815	17	-0.411521
CD163L1	-3.04263	0.57897	3	0.211824
CD164L2	3.41122	-3.65541	13	-0.0406688
CD177	-2.35077	-1.49933	3	0.706491
CD180	-5.01905	-0.79218	14	1.27038
CD19	-4.80449	-1.25888	14	1.65789
CD1A	-1.51771	-4.57968	18	2.95107
CD1B	-4.68669	-0.70988	14	0.971655
CD1C	-4.6779	-0.61644	14	0.820636
CD1D	-4.02791	-0.25768	14	0.446431
CD1E	-4.71456	-0.66352	18	1.00311
CD2	-4.99521	-0.35111	14	0.66691
CD200	-2.18626	2.09263	2	-0.365415
CD200R1	-4.86745	-0.22167	14	0.619767
CD200R1L	-2.03673	-2.04294	3	1.87438
CD207	-0.06979	-4.24825	16	1.57738
CD209	-3.64219	-0.87102	3	0.576848
CD22	-4.49543	-0.67018	14	0.607928
CD226	-4.74912	0.2379	14	-0.184182
CD24	0.03638	-5.44045	18	2.26376
CD244	-3.56709	1.39666	17	-0.503967
CD247	-4.0181	-0.07431	14	0.267847
CD248	-1.78619	0.91309	2	-0.0946616
CD27	-4.37551	-1.4897	14	1.664
CD274	-3.42013	2.85238	17	-0.844013
CD276	-1.65576	-2.73997	4	0.507247
CD28	-4.96042	-0.53851	14	0.913467
CD300A	-3.55775	0.27304	14	0.208451
CD300C	-3.59029	2.33455	17	-1.11755
CD300E	-3.11656	3.1664	17	-1.4812
CD300LB	-2.76236	1.62046	17	-0.552949
CD300LF	-3.33507	2.36853	17	-0.576218
CD300LG	-0.57137	5.01931	11	-2.25844
CD302	1.62278	-5.26265	7	-0.198536
CD320	-1.02699	-2.73281	4	0.525298
CD33	-3.23056	2.28032	17	-0.433968
CD34	-1.63495	4.58234	2	-0.855201
CD36	-1.16795	6.01976	11	-1.58171
CD37	-3.57903	0.72369	14	-0.195668
CD38	-3.08061	1.91519	20	-0.243941
CD3D	-4.9731	-0.51062	14	1.09606
CD3E	-4.44139	-0.6145	14	0.505581
CD3EAP	-2.29547	-2.37869	12	0.499751
CD3G	-5.07267	-0.36254	14	0.719904
CD4	-4.07301	1.00923	17	-0.0999082
CD40LG	-4.20146	-0.17258	14	0.22746
CD48	-5.07009	-0.59801	14	1.23724
CD5	-3.90358	-0.45575	14	0.472442
CD52	-4.57179	1.18746	17	-0.356716
CD53	-4.91993	0.39781	14	0.101971
CD55	1.33934	-2.94428	7	-0.0488598
CD5L	0.22953	4.67808	11	-2.74321
CD6	-3.75691	-0.36479	14	0.514304
CD63	-2.00794	-5.82109	18	0.930774
CD68	-4.30707	1.71604	17	-0.521461
CD69	-4.8195	-0.33143	14	0.17802
CD7	-3.30625	0.39299	3	-0.0196668
CD70	-3.85906	-1.10216	14	1.16852
CD72	-3.84623	-1.15243	14	0.622736
CD74	-5.62572	0.86711	18	0.501514
CD79A	-4.70815	-1.50929	14	1.84049
CD79B	-4.53285	-1.45871	14	1.68439
CD80	-3.52318	1.22338	17	-0.273623
CD82	-1.17068	-0.93171	4	0.040553
CD83	-3.24156	1.70508	20	-0.287608
CD84	-4.95141	0.13722	14	0.167524
CD86	-4.44511	0.72276	17	-0.0680497
CD8A	-4.60167	-0.16446	14	0.936899
CD8B	-4.17947	-0.49598	14	0.962664
CD93	-1.52573	5.28511	11	-1.25641
CD96	-5.01834	-0.3743	14	0.617315
CDA	-2.75669	-2.50133	12	1.07908
CDAN1	2.11238	2.64106	6	-0.592553
CDC20	-3.27017	-3.39255	12	1.61153
CDC20B	3.40314	-3.66482	13	1.14284
CDC25A	-2.84392	-2.79873	12	0.587291
CDC25B	0.54421	1.21566	6	0.0288823
CDC25C	-3.43617	-3.47336	12	0.908942
CDC34	-0.74157	-1.06901	15	0.298629
CDC42BPG	0.94634	2.06995	6	-0.577098
CDC42EP1	-0.4037	-0.44795	4	0.143604
CDC42EP5	-0.06456	0.67626	15	-0.55744
CDC45	-3.20377	-2.83701	12	0.880802
CDC6	-3.35888	-3.50803	12	1.591
CDC7	-3.0998	-0.41139	14	-0.0619945
CDCA2	-3.87855	-3.54055	12	1.59208
CDCA3	-3.27034	-3.26784	12	1.35518
CDCA4	-2.59141	-2.77338	12	0.677436
CDCA5	-3.5882	-3.62954	12	1.45271
CDCA7	-2.23327	-4.0932	12	2.65732
CDCA8	-3.06309	-3.74885	12	1.40518
CDCP1	-2.31785	-4.39742	16	0.892688
CDH1	-0.67945	-5.55929	18	1.36475
CDH10	-0.76063	2.44062	7	-0.504241
CDH11	-2.96722	0.23709	2	0.41483
CDH12	3.20542	-2.76627	13	-0.0147595
CDH13	-1.42455	5.23221	11	-1.55982
CDH15	-0.52035	-3.52417	16	1.39314
CDH16	-0.02533	0.69538	1	-0.00812158
CDH17	-2.36295	-2.89975	12	2.15609
CDH19	-0.82576	6.10947	11	-1.94574
CDH2	-1.9951	2.74266	2	-0.389265
CDH20	2.08963	-1.13878	1	0.569355
CDH23	0.87232	4.00283	5	-1.38015
CDH24	2.00748	2.51568	6	-0.638942
CDH26	2.8058	-2.20123	13	0.579845
CDH3	-1.98365	-4.69628	12	2.2568
CDH4	-0.95453	-0.03919	10	0.420923
CDH5	-0.80886	5.60889	11	-1.63615
CDH6	-1.9386	6.18012	11	-1.18968
CDH7	1.65915	-1.62217	1	0.305067
CDH8	-1.21616	2.21523	7	-0.0397309
CDHR1	-1.46183	0.70143	1	-0.0593471
CDHR2	1.19429	-0.11303	6	0.291083
CDHR3	5.54012	-2.80058	8	-1.07704
CDHR4	5.00012	-3.38301	8	-0.907669
CDHR5	1.60191	2.68297	6	-1.82663
CDIP1	-0.49975	-0.73143	4	-0.0414843
CDK1	-3.81001	-4.24497	12	1.33979
CDK10	3.28635	2.63921	6	-0.0506603
CDK11A	3.70966	3.38776	6	-0.315201
CDK15	-1.4251	1.86123	7	-0.482327
CDK18	1.16003	1.66763	6	-0.248541
CDK20	1.77092	-1.17195	1	-0.0199755
CDK2AP2	-1.50031	-4.87081	16	0.867896
CDK4	-1.1235	-1.56357	4	0.426202
CDK5	-1.32107	-3.83485	16	0.691127
CDK5R1	-3.29594	-0.92693	3	0.60626
CDK5RAP3	3.90024	2.51736	19	-0.0700645
CDK6	-2.51485	5.37246	2	-0.855939
CDKL1	0.48257	5.88348	11	-0.68886
CDKL2	1.68034	-3.06419	9	0.637723
CDKL3	3.04027	-1.52655	1	0.022937
CDKL4	3.05078	-0.9503	9	-0.0600878
CDKN1A	-4.29587	3.32908	20	-0.581808
CDKN1C	-1.46005	3.84695	2	-0.478182
CDKN2A	-2.63538	-3.59281	12	1.9302
CDKN2AIPNL	-0.69175	-4.08439	18	0.498394
CDKN2B	-1.69664	5.3269	11	-1.01621
CDKN2C	-1.53997	-3.9288	18	0.710874
CDKN2D	-3.78371	0.45633	3	0.221267
CDKN3	-3.23461	-3.71928	12	1.07889
CDNF	2.31712	-2.13408	1	-0.119348
CDO1	-2.35269	5.44691	11	-1.13312
CDON	0.41095	4.38954	7	-0.660991
CDPF1	1.02914	-0.67005	3	0.33768
CDR2L	-0.84187	-0.36077	4	-0.0666781
CDRT1	4.01595	0.43917	19	-0.423327
CDRT4	4.22041	1.40236	19	-0.237671
CDS1	1.90552	-4.4255	13	0.561258
CDT1	-2.82628	-3.025	12	0.941284
CDYL2	-2.65408	-1.20572	3	0.124281
CEACAM1	-1.74986	-5.14076	12	1.93299
CEACAM19	2.95592	3.98462	19	-1.27607
CEACAM21	-3.58385	1.22442	17	-0.332433
CEACAM3	-0.61008	1.67281	17	-0.584306
CEACAM4	0.20481	-2.45211	4	0.573683
CEACAM5	-2.04129	-4.50639	12	4.88551
CEACAM6	-0.45424	-5.81918	18	2.20928
CEACAM7	-1.18613	-4.68698	16	4.87333
CEACAM8	1.06294	-3.00403	10	1.68208
CEBPA	-0.63655	-1.16683	4	-0.280358
CEBPD	-4.36253	3.24131	20	-0.166504
CECR2	3.20546	0.91896	19	-0.279461
CEL	2.15892	0.91023	6	-0.369496
CELA2B	2.00641	2.45942	5	-1.49927
CELF3	3.11618	0.49579	1	-0.376277
CELF4	3.95675	0.36918	9	-0.445396
CELF5	-0.6843	-3.8789	16	2.20334
CELSR2	0.69683	-0.11974	15	0.0886172
CELSR3	-0.94069	-0.97021	15	1.42969
CEMIP	-2.88941	-0.36133	3	0.703582
CENPA	-3.63892	-3.87299	12	1.84184
CENPBD1	-1.43193	-2.98728	10	0.407307
CENPE	-4.02087	-3.82414	12	0.830046
CENPF	-3.9803	-4.08947	12	1.58973
CENPH	-2.90378	-3.03455	12	0.661912
CENPI	-3.18603	-2.10148	3	0.366248
CENPK	-3.76563	-3.57907	12	1.06659
CENPL	-2.56607	-3.86608	12	0.636413
CENPM	1.29151	-4.29039	12	0.957975
CENPN	-3.05717	-2.25095	12	0.398541
CENPO	-0.16551	-1.07129	15	0.315015
CENPP	3.41179	0.95661	1	-0.164613
CENPQ	0.65907	-4.68909	10	0.579124
CENPS	0.56945	-4.80439	18	1.1267
CENPT	3.66068	3.61506	19	-0.590817
CENPU	-3.50502	-3.75718	12	1.07453
CENPV	3.47681	-0.48979	9	0.0985028
CENPW	-3.73144	-3.18857	12	0.794461
CENPX	-0.93761	-4.37212	16	1.08484
CEP126	5.53941	-1.89117	8	-0.511686
CEP131	2.16453	1.96998	6	-0.267713
CEP164	3.58997	3.74521	19	-0.473819
CEP170B	1.05325	0.88167	6	-0.287117
CEP19	2.37836	-2.3564	13	-0.0727261
CEP250	3.30333	2.83993	6	-0.00855403
CEP295NL	4.39296	2.9247	19	-0.880873
CEP55	-3.74512	-3.74887	12	1.69318
CEP72	4.04395	2.42797	19	-0.447143
CEP85	-0.07259	-0.98691	15	0.272213
CERCAM	-2.40725	-1.38569	4	0.713137
CERKL	2.82894	-3.6797	13	0.79067
CERS4	0.66056	-1.19702	16	0.352191
CERS6	-0.57172	-5.8516	18	0.599588
CES1	-0.47657	4.05335	5	-0.621758
CES3	0.196	-3.17476	16	2.26281
CES4A	3.25177	-1.18359	6	-0.0789222
CETN2	2.92022	-4.15432	13	0.228026
CETP	0.05912	3.04246	5	-0.682544
CFAP100	4.66941	-2.17003	8	-0.626
CFAP126	3.93791	-3.54336	13	-0.13616
CFAP157	4.57133	-2.25265	8	-1.22242
CFAP161	4.99127	-1.91484	8	-1.73542
CFAP206	5.16544	-3.75983	8	-0.202125
CFAP221	4.05684	-1.02738	9	0.32846
CFAP298-TCP10L	4.66627	0.18282	9	-0.0142556
CFAP299	5.44542	-3.23659	8	-0.0891291
CFAP300	3.99362	-3.86406	13	-0.0478826
CFAP410	0.87433	0.14867	15	-0.171547
CFAP43	5.68678	-2.86086	8	-0.941838
CFAP44	5.32647	-1.30956	19	-0.433452
CFAP45	4.81373	-3.29876	8	0.128806
CFAP46	4.91131	-3.06526	8	-0.519986
CFAP47	5.68487	-2.99699	8	-0.548502
CFAP52	5.20371	-3.3796	8	-0.537414
CFAP53	5.65077	-3.26271	8	-0.416615
CFAP54	5.4463	-2.82424	8	-0.327989
CFAP57	4.46867	-3.73183	8	-0.0402388
CFAP58	5.3826	-2.96527	8	-0.977754
CFAP61	5.09968	-3.19747	8	-0.972218
CFAP65	4.81185	-3.17701	8	-1.43897
CFAP69	5.19811	-2.09443	9	-0.56179
CFAP70	5.16266	-1.86747	8	-0.334221
CFAP73	4.74489	-2.92882	8	-0.473587
CFAP74	4.79666	-3.04118	8	-0.734606
CFAP77	5.22486	-3.65508	8	-0.418154
CFAP97D2	4.94414	-3.52171	8	-0.369585
CFAP99	4.67671	-2.62354	8	-0.0664567
CFB	-0.30672	0.06105	15	0.0809906
CFD	-1.20504	3.7053	7	-0.37693
CFH	-2.90452	0.17463	10	0.433204
CFHR3	-2.27723	-2.68778	10	0.751149
CFI	-0.29418	-4.44063	16	0.950835
CFL2	-1.97361	5.86494	11	-0.847302
CFP	1.14564	2.09505	5	-0.85551
CFTR	-0.01171	4.29148	7	-0.169322
CGAS	-4.71248	0.32835	14	0.177594
CGN	1.25174	0.87834	6	-0.23961
CGNL1	0.32835	5.59022	11	-0.791985
CGREF1	-2.59419	-2.22057	3	1.34094
CH25H	-4.3794	2.77485	14	0.383728
CHAC1	-1.49712	-1.23817	4	0.291077
CHAC2	0.71549	-4.79525	10	0.881313
CHAD	2.38474	1.18986	6	-0.274084
CHADL	0.44171	-2.21259	4	0.183841
CHAF1B	-2.34484	-3.84815	12	1.16257
CHCHD1	-1.04683	-6.03153	18	1.0234
CHCHD4	-1.41876	-2.35632	4	0.303071
CHCHD5	-1.79251	-4.94467	16	0.69395
CHCHD6	0.52146	-0.83298	3	0.0212747
CHD5	0.73986	3.21694	5	-0.953956
CHDH	0.87486	-1.29608	15	0.123638
CHEK1	-3.79675	-3.2971	12	0.844824
CHEK2	-1.79707	-2.88987	12	0.932797
CHGA	2.19314	2.0929	5	-0.446594
CHGB	-2.76708	-2.32866	3	2.3241
CHI3L1	-4.11501	-1.32975	14	0.658611
CHI3L2	-1.53119	2.57995	7	-0.255199
CHIA	0.88028	-2.41751	10	0.937705
CHID1	-1.92966	-4.31731	4	0.68967
CHIT1	-3.59616	-0.0455	14	0.122024
CHKA	4.33131	0.77118	19	-0.130281
CHKB	3.05303	2.0355	6	0.00938313
CHL1	1.40424	-3.90407	10	0.813703
CHML	-2.99942	-1.98674	10	0.494007
CHMP4A	3.05794	1.451	6	-0.306814
CHMP4C	-0.01432	-5.50809	18	1.02793
CHMP6	-0.24542	-0.64155	15	0.0851295
CHN1	-2.00415	5.9852	2	-0.71743
CHN2	1.87913	0.87654	1	-0.218296
CHODL	-2.59368	-2.51342	3	1.62537
CHP2	3.48909	-3.27096	13	0.618726
CHPF	-2.33757	-4.01117	4	0.930923
CHPF2	-1.20704	-1.26466	15	0.350178
CHRD	1.13044	2.66807	6	-0.485288
CHRDL1	-2.39243	3.37197	7	-0.333429
CHRDL2	-3.84527	-1.20381	14	1.54397
CHRM1	-0.21808	5.08646	5	-2.47053
CHRM2	-0.87137	5.52456	11	-2.04396
CHRM3	-1.08311	4.85861	11	-1.19169
CHRM5	3.8478	1.58423	19	-0.364305
CHRNA1	-2.51297	-0.78459	3	0.142356
CHRNA10	1.11872	3.28497	5	-1.3291
CHRNA2	0.78227	2.66619	5	-1.43169
CHRNA3	-1.63161	1.33251	7	-0.298367
CHRNA5	-2.71404	-3.57851	12	2.25737
CHRNA6	-2.87981	-2.45499	12	2.79385
CHRNA7	1.79432	-0.15441	1	0.202737
CHRNA9	1.62554	-2.59784	13	0.175638
CHRNB1	-1.59397	-3.72547	16	0.676794
CHRNB2	2.10796	3.03285	5	-1.23613
CHRNE	-0.95035	0.35128	15	-0.102051
CHRNG	2.57714	0.90846	1	-0.208529
CHST1	-1.21868	3.31005	2	-0.538712
CHST10	-0.53554	0.02957	4	0.0293583
CHST12	0.82943	1.24514	6	-0.151179
CHST13	-2.95241	-1.38081	3	0.462525
CHST14	-1.25333	-1.823	4	0.123841
CHST15	-3.11096	-2.14666	12	0.580298
CHST2	-2.67764	-0.05562	3	0.379658
CHST3	-0.05328	3.73567	5	-0.450874
CHST4	2.35918	-1.33175	1	0.352206
CHST6	2.55669	-3.46708	13	1.02218
CHST7	-0.12899	-1.84568	7	0.0982485
CHST9	5.4599	-3.71793	8	-0.633583
CHSY3	-1.67551	-1.38241	10	0.591731
CHTF18	1.67864	1.30491	6	-0.0339663
CHTF8	-0.61246	-1.45243	4	-0.156846
CIAO3	0.61208	0.01195	15	0.0591339
CIART	-1.96859	-2.27969	10	0.796605
CIB2	-1.94621	-1.02702	3	0.0606138
CIC	1.26573	2.57009	6	-0.499604
CIITA	2.35537	3.18932	6	-0.346588
CILP	-3.55412	-2.26334	12	2.42265
CILP2	-3.2449	-2.67931	12	3.00643
CINP	-1.24784	-1.74271	4	0.178659
CIP2A	-3.94776	-3.61489	12	0.497033
CISD2	-0.56375	-6.25793	18	0.86207
CISD3	-1.59029	-4.97636	16	0.583247
CISH	0.2526	-2.91757	15	0.143106
CIT	-0.45511	-4.11691	16	2.48869
CITED2	1.48133	-3.21429	7	0.000658694
CITED4	-0.18963	3.17649	7	-0.627203
CKAP2	-3.61331	-4.52741	18	0.614381
CKAP2L	-3.7816	-3.96346	12	1.50888
CKAP4	-2.52	-5.08388	18	0.875059
CKB	-0.01297	2.86192	7	-0.0952553
CKLF	-1.93156	-3.79552	18	0.758968
CKMT1A	-1.4731	-3.96157	16	1.92791
CKMT1B	-1.405	-3.71807	16	2.05823
CKMT2	3.30324	0.50375	1	-0.0326512
CKS1B	-1.71536	-5.8244	18	1.5219
CKS2	-1.532	-5.41743	12	1.21463
CLASRP	3.72028	3.20758	6	-0.40392
CLBA1	1.91694	-1.53638	15	0.0742461
CLC	-2.62024	1.79089	17	-1.2453
CLCA2	3.80584	-3.63285	13	0.137756
CLCA4	2.90175	-2.17061	13	1.03512
CLCF1	-1.79802	-1.14925	15	0.592619
CLCN2	2.30345	1.8538	6	-0.626836
CLCN4	-1.97921	3.45965	17	-0.685396
CLCN7	0.52773	0.87668	15	-0.236057
CLCNKB	0.67938	-1.73503	15	0.66696
CLDN1	0.50653	-4.78323	18	1.33994
CLDN10	-2.30069	-3.33312	12	4.08226
CLDN11	-1.42545	4.0469	2	-0.591766
CLDN12	0.13312	-5.74398	18	0.954759
CLDN15	1.36758	1.87922	6	-0.726049
CLDN16	3.64527	-3.83017	13	-0.00486336
CLDN18	-0.62684	5.67169	11	-1.99582
CLDN2	-0.87027	-4.5098	16	4.09801
CLDN20	4.07842	0.07736	1	-0.140474
CLDN23	-0.02462	-3.20387	16	1.01172
CLDN24	2.22696	2.48192	5	-1.20218
CLDN3	-0.58368	-5.12535	16	2.03964
CLDN34	2.94193	0.29688	1	-0.174727
CLDN4	-0.88417	-4.37355	16	1.58811
CLDN5	-0.67811	5.13348	11	-1.25394
CLDN6	-1.96415	-3.03033	12	3.0482
CLDN7	-0.76845	-4.72697	16	1.10242
CLDN8	3.22802	-3.9978	13	0.309059
CLDN9	-1.73485	-3.46157	16	2.01743
CLDND2	1.79396	2.04859	6	-0.797595
CLEC10A	-4.11679	0.22332	14	-0.0975313
CLEC11A	-1.36797	-0.77754	15	0.253178
CLEC12A	-3.18101	2.81124	17	-0.481013
CLEC12B	0.05206	3.21468	17	-1.31684
CLEC14A	-1.34413	5.02361	11	-1.09974
CLEC17A	-4.53391	-0.87763	14	1.09091
CLEC19A	4.4941	-1.51109	9	0.136606
CLEC1A	-0.34555	5.83578	11	-1.5921
CLEC1B	-2.94253	2.98497	17	-1.2097
CLEC2B	-4.55418	0.99051	14	0.0828445
CLEC2D	-4.43314	-0.26446	14	0.19782
CLEC3B	-0.48267	5.30381	11	-1.84404
CLEC4A	-2.74515	1.44651	17	-0.262957
CLEC4D	-3.2917	1.93388	17	-0.751562
CLEC4E	-3.37278	2.70214	17	-1.37634
CLEC4F	3.32113	2.20612	19	-0.961328
CLEC4M	0.16096	3.43013	5	-1.74497
CLEC5A	-1.90493	-2.94628	12	0.669447
CLEC6A	-3.52222	2.40186	17	-1.03505
CLEC7A	-4.40483	1.65295	17	-0.213645
CLEC9A	-0.33241	5.69009	11	-2.15495
CLECL1	-4.6288	-1.34884	14	1.20962
CLGN	2.57579	-4.10621	13	0.773586
CLHC1	4.76239	-0.81224	9	-0.428982
CLIC2	1.50983	-5.36167	10	-0.0840061
CLIC3	-0.84522	4.17209	7	-0.484095
CLIC5	-0.553	5.70382	11	-1.98093
CLIC6	0.46272	-5.10356	18	2.08313
CLIP2	-0.51153	3.37792	5	-0.567905
CLIP3	-2.50094	0.46668	2	0.118659
CLK1	5.17898	1.75271	19	-0.337201
CLMN	3.75395	-0.99552	8	-0.417976
CLMP	-2.70317	0.61186	14	0.352651
CLN3	2.97944	1.67415	5	-1.12203
CLN6	-1.24484	-1.33531	4	0.213785
CLN8	2.05905	3.68124	5	-0.567293
CLNK	-4.46702	-1.00063	14	0.500812
CLP1	-1.39383	-3.49301	4	0.352848
CLPP	-1.26276	-3.84816	4	0.594254
CLPTM1L	-0.87981	-4.38763	16	1.17052
CLSPN	-3.62941	-3.58657	12	0.861039
CLSTN2	-1.97502	4.19152	2	-0.915041
CLSTN3	-2.96886	-0.98238	15	0.374193
CLTCL1	2.22432	3.56324	6	-0.613757
CLTRN	0.01066	-4.95358	16	2.40685
CLU	-1.44588	-1.84747	10	0.510054
CLUH	1.16562	1.13173	6	-0.175225
CLUL1	1.23414	-3.71774	10	0.912759
CLVS1	2.56099	0.1364	1	-0.022871
CLYBL	-0.01921	2.72568	7	-0.657093
CMA1	-1.4357	0.7606	10	0.171607
CMBL	-0.47174	-5.3425	18	1.69887
CMC4	-1.61749	-1.04456	10	0.304134
CMKLR1	-1.92523	2.76372	17	-0.575673
CMPK2	-2.38638	2.31896	17	-0.174121
[truncated: 8,001 more rows]

[truncated: 38 more sheets: Figure 3c, Figure 3d, Figure 4abc, Figure 4d, Figure 4e, Figure 5a, Figure 5b, Figure 5c, Figure 5d, Figure 6abcd, Figure 6e & SuppFigure 10e, Figure 6f, SuppFigure 1ab, SuppFigure 1cdefg, SuppFigure 2, SuppFigure 3a, SuppFigure 4, SuppFigure 5a, SuppFigure 5b, SuppFigure 5c …]
